# Supplementary material for: RAD52 and ERCC6L/PICH have a compensatory relationship for genome stability in mitosis
Source: PLoS Genet. 2024 Nov 19;20(11):e1011479. doi: 10.1371/journal.pgen.1011479 (PMC11614213; doi:10.1371/journal.pgen.1011479)
Supplement: S1 Table — (XLSX) [file pgen.1011479.s009.xlsx]

## Sheet: Cell Lines
Table 1-1: Cell lines
In texta	Identifierb	Description	Usagec	Origin
RAD52WT	694	hTERT RPE-1; p53-KO; Cas9-FLAG	Rad52WT cell line used in Genome-wide screen and subsequent experiments	Zimmermann et al., 2018
RAD52KO	700I	694, but RAD52-KO by CRISPR-Cas9 knock-out (guides p1074 and p992)	Rad52KO cell line used in Genome-wide screen and subsequent experiments	This study
RAD52WT U2OS	411	human osteosarcoma U2OS Flp-In T-Rex cell line	Used in clonogenic survival experiments	Zhou et al., 2017
RAD52KO U2OS	DK4B	411, but RAD52-KO (described in (Kelso et al., 2019))	Used in clonogenic survival experiments	Kelso et al., 2019
RAD52WT H2B-GFP	735	694, but with H2B-GFP expression (addgene #11680)	Rad52WT cell line used in live cell microscopy experiments for mitotic timing	This study
RAD52KO H2B-GFP	736	700I, but with H2B-GFP expression (addgene #11680)	Rad52KO cell line used in live cell microscopy experiments for mitotic timing	This study
RAD52-GFP	733A-2	694, but with RAD52-GFP expression (described in (Llorens-Agost et al., 2021))	Rad52-GFP cell line used in Rad52 foci experiments.	This study
293t	91	293t	Used to package the genome-wide CRISPR-KO screen library into lentivirus.	ATCC

## Sheet: Primers & sgRNAs
Table 1-2: Primers and sgRNAs.
In texta	Description	Sequence (5' -> 3')	Origin
sg1	sgRNA targetting RAD52 exon 3	GTACATAAGTAGCCGCATGGC	Kelso et al., 2019
sg2	sgRNA targetting RAD52 exon 4	GTGCTACATTGAGGGTCATC	Kelso et al., 2019
ol1	Forward primer to check deletion of RAD52 region between exons 3 and 4	CCGTGCTCTTTCCGTACTTG	This Study
ol2	Reverse primer to check deletion of RAD52 region between exons 3 and 4	TCCCACGTAGAACTTGCCAT	This Study
ol3	Forward primer to amplify sgRNA region of genome-wide CRISPR-KO library with sequencing adapter	ACACTCTTTCCCTACACGACGCTCTTCCGATCTCTTGAAAGTATTTCGATTTCTTGG	Tzelepis et al., 2016
ol4	Reverse primer to amplify sgRNA region of genome-wide CRISPR-KO library with sequencing adapter	TCGGCATTCCTGCTGAACCGCTCTTCCGATCTACTCGGTGCCACTTTTTCAA	Tzelepis et al., 2016
sg3	Synthego sgRNA targetting ERCC6L	ATGGTCCTAGCAAGGATGAA	Manufacturer
sg4	Synthego sgRNA targetting ERCC6L	TACCCATGTGTTAATAAGAT	Manufacturer
sg5	Synthego sgRNA targetting ERCC6L	AAGTGATGCATCAAACATAC	Manufacturer

## Sheet: siRNAs
Table 1-3: siRNAs as listed from manufacturer.
Pool Catalog Numbera	Duplex Catalog Numberb	siRNA target	GENE IDc	Gene Accessiond	GI Numbere	Sequence (5' -> 3')
M-018395-01	D-018395-02	ACTR5	79913	NM_024855	151301040	GUGGAAAGCAUGAAUGAUU
M-018395-01	D-018395-03	ACTR5	79913	NM_024855	151301040	GAUAAUGAAGUUUGGAUCA
M-018395-01	D-018395-04	ACTR5	79913	NM_024855	151301040	GCUACAUCGCUGAGGAUUA
M-018395-01	D-018395-17	ACTR5	79913	NM_024855	151301040	CCACUGUAUUCACGGCAAA
M-014458-00	D-014458-01	BORA	79866	NM_024808	38505206	GCAGUAACAUUCAGAUGGA
M-014458-00	D-014458-02	BORA	79866	NM_024808	38505206	GUUCAAACAUCACUAGAGA
M-014458-00	D-014458-03	BORA	79866	NM_024808	38505206	CUACGGCAGUUUAGUAAUG
M-014458-00	D-014458-04	BORA	79866	NM_024808	38505206	CCAGGGAAAUUUAGAUGGU
M-003225-05	D-003225-10	CDC20	991	NM_001255	118402581	GCACAGUUCGCGUUCGAGA
M-003225-05	D-003225-12	CDC20	991	NM_001255	118402581	GGGCCGAACUCCUGGCAAA
M-003225-05	D-003225-13	CDC20	991	NM_001255	118402581	GCAGAAACGGCUUCGAAAU
M-003225-05	D-003225-27	CDC20	991	NM_001255	118402581	CGGAAGACCUGCCGUUACA
M-003252-02	D-003252-06	CENPE	1062	NM_001813	71061467	CAACAAAGCUACUAAAUCA
M-003252-02	D-003252-07	CENPE	1062	NM_001813	71061467	GGAAAGAAGUGCUACCAUA
M-003252-02	D-003252-08	CENPE	1062	NM_001813	71061467	GGAAAGAAAUGACACAGUU
M-003252-02	D-003252-21	CENPE	1062	NM_001813	71061467	GAACUAAGAAGAAGCGUAU
M-012683-01	D-012683-02	COPS2	9318	NM_004236	141801776	GCAAUGACGAAUUUAGUAA
M-012683-01	D-012683-03	COPS2	9318	NM_004236	141801776	CCACUGAUUAUGGGAGUUA
M-012683-01	D-012683-04	COPS2	9318	NM_004236	141801776	CGAUAUACUGCACUAGAUA
M-012683-01	D-012683-17	COPS2	9318	NM_004236	141801776	UUGAAGAGCUUUUGCGAAA
M-020165-02	D-020165-03	CTCF	10664	NM_006565	62952500	GAAAGUGGUUGGUAAUAUG
M-020165-02	D-020165-06	CTCF	10664	NM_006565	62952500	GAAGAUGCCUGCCACUUAC
M-020165-02	D-020165-19	CTCF	10664	NM_006565	62952500	AAACAUACCGAGAACGAAA
M-020165-02	D-020165-20	CTCF	10664	NM_006565	62952500	AAGAAUGAGAAGCGCUUUA
M-004086-01	D-004086-01	CUL1	8454	NM_003592	32307160	CGACAGCACUCAAAUUAAA
M-004086-01	D-004086-03	CUL1	8454	NM_003592	32307160	GGUUAUAUCAGUUGUCUAA
M-004086-01	D-004086-04	CUL1	8454	NM_003592	32307160	AGACUUGGAUUUCAGCAUU
M-004086-01	D-004086-05	CUL1	8454	NM_003592	32307160	CAACGAAGAGUUCAGGUUU
M-011993-00	D-011993-01	DDX1	1653	NM_004939	4826685	GAUGUUACCUGGAUAUAGA
M-011993-00	D-011993-02	DDX1	1653	NM_004939	4826685	CUACAUGGGUUGACUUAAA
M-011993-00	D-011993-03	DDX1	1653	NM_004939	4826685	GUACAACGAGAUGCAGUUA
M-011993-00	D-011993-04	DDX1	1653	NM_004939	4826685	UAAAGGCCAUGUGGAUAUU
M-006874-01	D-006874-01	DDX3X	1654	NM_001356	87196350	GCAAAUACUUGGUGUUAGA
M-006874-01	D-006874-02	DDX3X	1654	NM_001356	87196350	ACAUUGAGCUUACUCGUUA
M-006874-01	D-006874-04	DDX3X	1654	NM_001356	87196350	CUAUAUUCCUCCUCAUUUA
M-006874-01	D-006874-17	DDX3X	1654	NM_001356	87196350	GGUAUUAGCACCAACGAGA
M-009950-01	D-009950-01	DHX9	1660	NM_001357	100913205	UAGAAUGGGUGGAGAAGAA
M-009950-01	D-009950-02	DHX9	1660	NM_001357	100913205	GGCUAUAUCCAUCGAAAUU
M-009950-01	D-009950-03	DHX9	1660	NM_001357	100913205	CCAGAAGAUUGUUUGUUGA
M-009950-01	D-009950-04	DHX9	1660	NM_001357	100913205	CCAAAGUUCAGCUCAAAGA
M-003483-00	D-003483-01	DICER1	23405	NM_030621	29294648	UAAAGUAGCUGGAAUGAUG
M-003483-00	D-003483-02	DICER1	23405	NM_030621	29294648	GGAAGAGGCUGACUAUGAA
M-003483-00	D-003483-03	DICER1	23405	NM_030621	29294648	GAAUAUCGAUCCUAUGUUC
M-003483-00	D-003483-04	DICER1	23405	NM_030621	29294648	GAUCCUAUGUUCAAUCUAA
M-006828-02	D-006828-01	DYNC1H1	1778	NM_001376	94557306	GCAAAGAAUUCACAAGUAA
M-006828-02	D-006828-02	DYNC1H1	1778	NM_001376	94557306	GAGAGGAGGUUAUGUUUAA
M-006828-02	D-006828-03	DYNC1H1	1778	NM_001376	94557306	GCAAGAAUGUCGCUAAAUU
M-006828-02	D-006828-04	DYNC1H1	1778	NM_001376	94557306	GGAUGAAUCUAAUGUGUUA
M-005281-02	D-005281-01	DYNLL1	8655	NM_003746	83267869	GGACAUGUCGGAAGAGAUG
M-005281-02	D-005281-03	DYNLL1	8655	NM_003746	83267869	GCUCAUAUCAAGAAGGAAU
M-005281-02	D-005281-04	DYNLL1	8655	NM_003746	83267869	CCGAAAGGCCGUGAUCAAA
M-005281-02	D-005281-18	DYNLL1	8655	NM_003746	83267869	GUACUAGUUUGUCGUGGUU
M-019946-00	D-019946-01	ERCC4	2072	NM_005236	4885216	UGACAAGGGUACUACAUGA
M-019946-00	D-019946-02	ERCC4	2072	NM_005236	4885216	GUAGGAUACUUGUGGUUGA
M-019946-00	D-019946-03	ERCC4	2072	NM_005236	4885216	ACAAGACAAUCCGCCAUUA
M-019946-00	D-019946-04	ERCC4	2072	NM_005236	4885216	AAGACGAGCUCACGAGUAU
M-031581-01	D-031581-13	ERCC6L	54821	NM_017669	58331267	GGAUAGAGUUUACCGAAUU
M-031581-01	D-031581-14	ERCC6L	54821	NM_017669	58331267	GCUAAUCACUUGUGGGACU
M-031581-01	D-031581-15	ERCC6L	54821	NM_017669	58331267	ACUUUAAGACAUUGCGAAU
M-031581-01	D-031581-16	ERCC6L	54821	NM_017669	58331267	AGUAGGUGGUGUCGGUUUA
M-013122-01	D-013122-01	EXOSC1	51013	NM_016046	88853576	GAAAGUAGCCCGAGUACAA
M-013122-01	D-013122-02	EXOSC1	51013	NM_016046	88853576	GAACUAUCCGCAAGGAAGA
M-013122-01	D-013122-03	EXOSC1	51013	NM_016046	88853576	CCGAAUUCUUGCAGACCUA
M-013122-01	D-013122-04	EXOSC1	51013	NM_016046	88853576	CCGGCGAACGUCUGUGUAA
M-014419-01	D-014419-02	GEMIN7	79760	NM_001007269	55953071	GCUCAAGAAUCCCUGGAAU
M-014419-01	D-014419-03	GEMIN7	79760	NM_001007269	55953071	CCAUAGGUGUGCAAGCAGA
M-014419-01	D-014419-04	GEMIN7	79760	NM_001007269	55953071	GGUCAUCAGGUGAGCUUCA
M-014419-01	D-014419-17	GEMIN7	79760	NM_001007269	55953071	GGAGCUGGGCCAAGUACGA
M-011287-01	D-011287-01	GLE1	2733	NM_001499	51317381	GCACACAGAAUCUAUGGUA
M-011287-01	D-011287-02	GLE1	2733	NM_001499	51317381	GAUUCACCCUCAUGGCUUA
M-011287-01	D-011287-03	GLE1	2733	NM_001499	51317381	AAUACAAACUGGCAGAGAA
M-011287-01	D-011287-04	GLE1	2733	NM_001499	51317381	GAACAACUGAAGCGGUUUG
M-029875-01	D-029875-01	GTF2H3	2967	NM_001516	28376643	CAACAAACUUGCUGUGAUA
M-029875-01	D-029875-02	GTF2H3	2967	NM_001516	28376643	UCAAGGAUAUUGGUGAUUA
M-029875-01	D-029875-04	GTF2H3	2967	NM_001516	28376643	CGGGAGGACUGUACCUGAA
M-029875-01	D-029875-17	GTF2H3	2967	NM_001516	28376643	AAAUGCAUGCCAUACGAAA
M-006823-01	D-006823-01	INCENP	3619	NM_020238	102467241	CCACGAUGCUGACUAAGAA
M-006823-01	D-006823-02	INCENP	3619	NM_020238	102467241	CAAGAAGACUGCCGAAGAG
M-006823-01	D-006823-03	INCENP	3619	NM_020238	102467241	GCAAAGAGCCAGAGCUGAU
M-006823-01	D-006823-04	INCENP	3619	NM_020238	102467241	UCUGCAACAUGGAUAAUAA
M-031748-00	D-031748-01	KANSL1	284058	NM_015443	41152088	GUAAAUGGGUUGGCUAAGA
M-031748-00	D-031748-02	KANSL1	284058	NM_015443	41152088	GUACAGACUCCAGCUCUAA
M-031748-00	D-031748-03	KANSL1	284058	NM_015443	41152088	ACAAACAGAUACGUGCUAA
M-031748-00	D-031748-04	KANSL1	284058	NM_015443	41152088	GCCACUCUUUGUCAGAAUA
M-014169-00	D-014169-01	METTL14	57721	NM_020961	34147341	GGGAUGAUAUUAUGAAGUU
M-014169-00	D-014169-02	METTL14	57721	NM_020961	34147341	GUACUUACAAGCCGAUAUA
M-014169-00	D-014169-03	METTL14	57721	NM_020961	34147341	AAGGAUGAGUUAAUAGCUA
M-014169-00	D-014169-04	METTL14	57721	NM_020961	34147341	GCAUUGGUGCCGUGUUAAA
M-009641-02	D-009641-02	NBN	4683	NM_002485	67189763	GGAGGAAGAUGUCAAUGUU
M-009641-02	D-009641-03	NBN	4683	NM_002485	67189763	GAAGAAACGUGAACUCAAG
M-009641-02	D-009641-04	NBN	4683	NM_002485	67189763	GAAAUGGAUUCAGUCAAUA
M-009641-02	D-009641-18	NBN	4683	NM_002485	67189763	ACAUGGGAUUUGAGUGAAA
M-020625-00	D-020625-01	NDE1	54820	NM_017668	8923109	GGACCCAGCUCAAGUUUAA
M-020625-00	D-020625-02	NDE1	54820	NM_017668	8923109	GGAAAGAUCUGGCGAUGAC
M-020625-00	D-020625-03	NDE1	54820	NM_017668	8923109	GGAGGAAGAAGCUAACUAU
M-020625-00	D-020625-04	NDE1	54820	NM_017668	8923109	GGAGGGAAGCCGAGAAUAU
M-004090-03	D-004090-02	NEK2	4751	NM_002497	4505372	AGAGUCAGCUCACAUCUAA
M-004090-03	D-004090-03	NEK2	4751	NM_002497	4505372	GCUCAAGCCCUGUCAGAUA
M-004090-03	D-004090-04	NEK2	4751	NM_002497	4505372	GAUGCAAUUUGGUCAUUAA
M-004090-03	D-004090-06	NEK2	4751	NM_002497	4505372	GAAAGGCAAUACUUAGAUG
M-013078-01	D-013078-01	NUP98	4928	NM_139131	56549641	GGAAAGAAGUAGUUGUCUA
M-013078-01	D-013078-02	NUP98	4928	NM_139131	56549641	GGCAAUAACAAGCUUACUA
M-013078-01	D-013078-03	NUP98	4928	NM_139131	56549641	ACAAAUACCACCUCUAAUC
M-013078-01	D-013078-04	NUP98	4928	NM_139131	56549641	GCAUUUGGUUCUAGCAACA
M-019598-01	D-019598-01	PABPC1	26986	NM_002568	56676313	GGACAAAUCCAUUGAUAAU
M-019598-01	D-019598-02	PABPC1	26986	NM_002568	56676313	CAUGUAAGGUGGUUUGUGA
M-019598-01	D-019598-03	PABPC1	26986	NM_002568	56676313	GCAGGAAGCAGCUGAAAGA
M-019598-01	D-019598-04	PABPC1	26986	NM_002568	56676313	UGGAUGAGAUGAACGGAAA
M-005036-02	D-005036-02	PLK4	10733	NM_014264	121114282	GAAAUGAACAGGUAUCUAA
M-005036-02	D-005036-04	PLK4	10733	NM_014264	121114282	GAAACAUCCUUCUAUCUUG
M-005036-02	D-005036-05	PLK4	10733	NM_014264	121114282	GUGGAAGACUCAAUUGAUA
M-005036-02	D-005036-06	PLK4	10733	NM_014264	121114282	GGACCUUAUUCACCAGUUA
M-009620-01	D-009620-01	POLR2C	5432	NM_032940	89276761	GAAACUGAGUGAUUUACAA
M-009620-01	D-009620-02	POLR2C	5432	NM_032940	89276761	UCACAGGCUUGGAUUAAUU
M-009620-01	D-009620-03	POLR2C	5432	NM_032940	89276761	UGAAUACGAUCCAGACAAU
M-009620-01	D-009620-04	POLR2C	5432	NM_032940	89276761	GUGAUGUGCUAACCAUAAA
M-008685-00	D-008685-01	PPP1CB	5500	NM_002709	4506004	CACCAGACCUGCAAUCUAU
M-008685-00	D-008685-02	PPP1CB	5500	NM_002709	4506004	GAAGUUCGAGGCUUAUGUA
M-008685-00	D-008685-03	PPP1CB	5500	NM_002709	4506004	GAUCGUGGUGUUUCCUUUA
M-008685-00	D-008685-04	PPP1CB	5500	NM_002709	4506004	GAACGUGGACAGCCUCAUC
M-009578-00	D-009578-01	PSMC1	5700	NM_002802	24430150	GUUCCGAGUUGCUGAAGAA
M-009578-00	D-009578-02	PSMC1	5700	NM_002802	24430150	CCGAGUUGCUGAAGAACAU
M-009578-00	D-009578-03	PSMC1	5700	NM_002802	24430150	UCACAGUGAUGAAGGUAGA
M-009578-00	D-009578-04	PSMC1	5700	NM_002802	24430150	AGAGAGAAAUUCAGCGAAC
M-004308-01	D-004308-01	PTTG1	9232	NM_004219	11038651	GACCCUGGAUGUUGAAUUG
M-004308-01	D-004308-02	PTTG1	9232	NM_004219	11038651	GCACCCGUGUGGUUGCUAA
M-004308-01	D-004308-03	PTTG1	9232	NM_004219	11038651	UGGGAGAUCUCAAGUUUCA
M-004308-01	D-004308-05	PTTG1	9232	NM_004219	11038651	GCUGUGACAUAGAUAUUUA
M-003294-01	D-003294-05	RAD17	5884	NM_002873	4506382	GAAUCAAGCUUCCAUAUGU
M-003294-01	D-003294-06	RAD17	5884	NM_002873	4506382	CAACAAAGCCCGAGGAUAU
M-003294-01	D-003294-07	RAD17	5884	NM_002873	4506382	ACACAUGCCUGGAGACUUA
M-003294-01	D-003294-08	RAD17	5884	NM_002873	4506382	CUACAUAGAUUUCUUCAUG
M-006832-01	D-006832-01	RAD21	5885	NM_006265	5453993	GGAAGAAGCAUUUGCAUUG
M-006832-01	D-006832-02	RAD21	5885	NM_006265	5453993	GAACAGAGCACCAGCAAUC
M-006832-01	D-006832-03	RAD21	5885	NM_006265	5453993	GAGCCCAACUUAGUGAUUA
M-006832-01	D-006832-05	RAD21	5885	NM_006265	5453993	GGGAGUAGUUCGAAUCUAU
M-017467-00	D-017467-01	RAD51D	5892	NM_002878	19924118	GCUCAAACCUGCCCUCGGA
M-017467-00	D-017467-02	RAD51D	5892	NM_002878	19924118	CCACAUAACUCGAGACAGG
M-017467-00	D-017467-03	RAD51D	5892	NM_002878	19924118	AGAAAUGUGGCUUGUCUUA
M-017467-00	D-017467-04	RAD51D	5892	NM_002878	19924118	GCACUCGGAUUCUCCUGGA
M-003295-03	D-003295-05	RAD9A	5883	NM_004584	19924112	UCAGCAAACUUGAAUCUUA
M-003295-03	D-003295-06	RAD9A	5883	NM_004584	19924112	GACAUUGACUCUUACAUGA
M-003295-03	D-003295-08	RAD9A	5883	NM_004584	19924112	GGAAACCACUAUAGGCAAU
M-003295-03	D-003295-10	RAD9A	5883	NM_004584	19924112	CGACAUUGACUCUUACAUG
M-013722-00	D-013722-01	RPS27A	6233	NM_002954	27436941	GCAAAUGUUGUCUGACUUA
M-013722-00	D-013722-02	RPS27A	6233	NM_002954	27436941	UGGCUGUCCUGAAAUAUUA
M-013722-00	D-013722-03	RPS27A	6233	NM_002954	27436941	CACAAGAGAAAGAAGGUUA
M-013722-00	D-013722-04	RPS27A	6233	NM_002954	27436941	CGAGAGUGCCCUUCUGAUG
M-013379-00	D-013379-01	RTEL1	51750	NM_016434	30089967	GACCAUCAGUGCUUACUAU
M-013379-00	D-013379-02	RTEL1	51750	NM_016434	30089967	GACAUUAUCCAGAUUGUGU
M-013379-00	D-013379-03	RTEL1	51750	NM_016434	30089967	UAUUCAUGCCGUACAAUUA
M-013379-00	D-013379-04	RTEL1	51750	NM_016434	30089967	CCUAUAAGGUGCACAUCCA
M-018408-01	D-018408-02	SMC6	79677	NM_024624	142387737	GCUAUUGAAUCUUGCUUAA
M-018408-01	D-018408-03	SMC6	79677	NM_024624	142387737	UAACCGAUCCUUAAACGAA
M-018408-01	D-018408-04	SMC6	79677	NM_024624	142387737	GAGGGAAACGACAUUAUGA
M-018408-01	D-018408-17	SMC6	79677	NM_024624	142387737	AGAAAUAGAUAAUGCGGUU
M-016450-01	D-016450-17	SUMO2	6613	NM_001005849	54792070	GCGUCUUGUUGUUUAAAUA
M-016450-01	D-016450-18	SUMO2	6613	NM_001005849	54792070	UUGCAUACCUUGUUCAAUU
M-016450-01	D-016450-19	SUMO2	6613	NM_001005849	54792070	GUACGUAGCUGUUACAUGU
M-016450-01	D-016450-20	SUMO2	6613	NM_001005849	54792070	GGCAAUCUGUCUUUAAGUA
M-006061-02	D-006061-02	USP1	7398	NM_001017416	63053523	GCAUAGAGAUGGACAGUAU
M-006061-02	D-006061-03	USP1	7398	NM_001017416	63053523	GAAAUACACAGCCAAGUAA
M-006061-02	D-006061-05	USP1	7398	NM_001017416	63053523	CAUAGUGGCAUUACAAUUA
M-006061-02	D-006061-19	USP1	7398	NM_001017416	63053523	GCACAAAGCCAACUAACGA
M-024139-02	D-024139-17	UVSSA	57654	NM_020894	55741662	GGAGAAAAGUCUUCGCCAA
M-024139-02	D-024139-18	UVSSA	57654	NM_020894	55741662	UUAACUACGCACUGAACUA
M-024139-02	D-024139-19	UVSSA	57654	NM_020894	55741662	AGGAAGUGGUCAAUGCCGA
M-024139-02	D-024139-20	UVSSA	57654	NM_020894	55741662	CGGGAAGAUUGUCAAGUCU
M-017622-01	D-017622-01	XRN2	22803	NM_012255	51702528	GAACCGAACUUUACCAUUA
M-017622-01	D-017622-02	XRN2	22803	NM_012255	51702528	GAAGUGGUAUUAUCCAUUU
M-017622-01	D-017622-03	XRN2	22803	NM_012255	51702528	GAACAAAUUUGAUGUGGAU
M-017622-01	D-017622-04	XRN2	22803	NM_012255	51702528	CUAAAUGCCUUCGCUAUUA
M-015332-01	D-015332-01	YTHDC1	91746	NM_133370	94536804	CAAGACAACUGGUUUCUAA
M-015332-01	D-015332-02	YTHDC1	91746	NM_133370	94536804	GAAUGAACAUAAACCAGUA
M-015332-01	D-015332-03	YTHDC1	91746	NM_133370	94536804	CAGAGAACCUUAUAAGAAU
M-015332-01	D-015332-04	YTHDC1	91746	NM_133370	94536804	GGAAUUUCAUAACAUGGGA
M-020418-00	D-020418-01	GINS2	51659	NM_016095	7706366	CUGGAUAACUUGACCUUGA
M-020418-00	D-020418-02	GINS2	51659	NM_016095	7706366	GGACACUCGUAUAGCCAAA
M-020418-00	D-020418-03	GINS2	51659	NM_016095	7706366	CCCUGUGGCUGGCGAUUAA
M-020418-00	D-020418-04	GINS2	51659	NM_016095	7706366	CCUGUUAAAUCAUGCUUCA
M-015749-01	D-015749-01	RPA1	6117	NM_002945	20070171	GAAGUCAGCUGAAGCAGUU
M-015749-01	D-015749-03	RPA1	6117	NM_002945	20070171	GCAAUCCAGUGCCCUAUAA
M-015749-01	D-015749-04	RPA1	6117	NM_002945	20070171	GAAGUGCGACACCGAAUUU
M-015749-01	D-015749-17	RPA1	6117	NM_002945	20070171	CCCUAGAACUGGUUGACGA
M-005160-03	D-005160-05	TUBG1	7283	NM_001070	34222287	GAGAGAACCUGUCGCCAGU
M-005160-03	D-005160-23	TUBG1	7283	NM_001070	34222287	CCAAGAACGUGAUGGUGUC
M-005160-03	D-005160-24	TUBG1	7283	NM_001070	34222287	AGGCCUUCCUGGAGCAGUU
M-005160-03	D-005160-25	TUBG1	7283	NM_001070	34222287	CCACACGGCCAGACUACAU
M-015759-00	D-015759-01	MEIOB	254528	NM_152764	22749494	CUACACAGUUGAACAAUUA
M-015759-00	D-015759-02	MEIOB	254528	NM_152764	22749494	CGAAAUAGAUGUUCCAGCU
M-015759-00	D-015759-03	MEIOB	254528	NM_152764	22749494	CAGCAACUGUAAUCUCAAA
M-015759-00	D-015759-04	MEIOB	254528	NM_152764	22749494	GCACGUUCGUUCUAUCACA
M-003233-03	D-003233-06	CDC6	990	NM_001254	51944959	GAGCAGAGAUGUCCACUGA
M-003233-03	D-003233-07	CDC6	990	NM_001254	51944959	GGAAAUAUCUUAGCUACUG
M-003233-03	D-003233-08	CDC6	990	NM_001254	51944959	GGACGAAGAUUGGUAUUUG
M-003233-03	D-003233-09	CDC6	990	NM_001254	51944959	ACAAUUAAGUCUCCUAGCA
M-015478-01	D-015478-02	CDAN1	146059	NM_138477	57222569	GACCGAGCCUUUCAUACUU
M-015478-01	D-015478-03	CDAN1	146059	NM_138477	57222569	GCAACACUGUCUAAUCUGU
M-015478-01	D-015478-17	CDAN1	146059	NM_138477	57222569	CUGGAAUAUUACCGGGACA
M-015478-01	D-015478-18	CDAN1	146059	NM_138477	57222569	UUUAUGAGGUGCUGCGAGA
M-003221-04	D-003221-04	CCNT2	905	NM_058241	17978467	CAUUCAAGCCCACAUAUUA
M-003221-04	D-003221-05	CCNT2	905	NM_058241	17978467	GCACAGACAUCCUAUUUCA
M-003221-04	D-003221-06	CCNT2	905	NM_058241	17978467	GCAGGGACCUUCUAUAUCA
M-003221-04	D-003221-07	CCNT2	905	NM_058241	17978467	GAACAGCUAUAUUCACAGA
M-006085-01	D-006085-01	USP37	57695	NM_020935	32698743	CAAAAGAGCUACCGAGUUA
M-006085-01	D-006085-02	USP37	57695	NM_020935	32698743	GCAUACACUUGCCCUGUUA
M-006085-01	D-006085-04	USP37	57695	NM_020935	32698743	AAACAAAGCCGCCUAAUGU
M-006085-01	D-006085-05	USP37	57695	NM_020935	32698743	GAGGAUCGAUUAAGACUGU
M-015491-00	D-015491-01	HAUS1	115106	NM_138443	34147542	CCAGGUAUCUGAAUGCUUU
M-015491-00	D-015491-02	HAUS1	115106	NM_138443	34147542	GCAAAGCGAGAACUAGAUA
M-015491-00	D-015491-03	HAUS1	115106	NM_138443	34147542	GCAACAGACUAUACCUUUG
M-015491-00	D-015491-04	HAUS1	115106	NM_138443	34147542	UGAAUGAUUUGACCUCUGA
M-013213-00	D-013213-01	CDC40	51362	NM_015891	38570087	GAGAAAUUGUGCAGGAAUA
M-013213-00	D-013213-02	CDC40	51362	NM_015891	38570087	GUUAAUCUACGGUCAACUA
M-013213-00	D-013213-03	CDC40	51362	NM_015891	38570087	GCCUAUGACAGGUAUCUUA
M-013213-00	D-013213-04	CDC40	51362	NM_015891	38570087	UGAGUUAUGUGAUUUCAGG
M-019646-01	D-019646-01	GTF2F1	2962	NM_002096	156104890	GCAAGAUGAUCAACGACAA
M-019646-01	D-019646-02	GTF2F1	2962	NM_002096	156104890	GAGAACACGUCCUACUACA
M-019646-01	D-019646-03	GTF2F1	2962	NM_002096	156104890	GAAGAAGUACGGCAUCGUC
M-019646-01	D-019646-04	GTF2F1	2962	NM_002096	156104890	GAAUACGUCGUUCGAGUUC
M-012128-00	D-012128-01	MPHOSPH10	10199	NM_005791	31317304	UGGCAAAGCUUCCUUCAUA
M-012128-00	D-012128-02	MPHOSPH10	10199	NM_005791	31317304	GCAGAAGAACUAAGUAUUU
M-012128-00	D-012128-03	MPHOSPH10	10199	NM_005791	31317304	GCAGUUAGUGAAACAAUUA
M-012128-00	D-012128-04	MPHOSPH10	10199	NM_005791	31317304	GGGAUGAUGUAGUACGUAA
M-007287-02	D-007287-01	BLM	641	NM_000057	105990533	GAGCACAUCUGUAAAUUAA
M-007287-02	D-007287-03	BLM	641	NM_000057	105990533	GAGAAACUCACUUCAAUAA
M-007287-02	D-007287-04	BLM	641	NM_000057	105990533	CAGGAUGGCUGUCAGGUUA
M-007287-02	D-007287-05	BLM	641	NM_000057	105990533	CUAAAUCUGUGGAGGGUUA
M-022214-01	D-022214-01	AQR	9716	NM_014691	58374127	GGUAGUACAUUGCCAGAUG
M-022214-01	D-022214-02	AQR	9716	NM_014691	58374127	GCUUACAGCUGGCACGAUU
M-022214-01	D-022214-03	AQR	9716	NM_014691	58374127	GAAGUCAAACGAUUGCAAA
M-022214-01	D-022214-04	AQR	9716	NM_014691	58374127	GGAUGUCCGUCGCUUGGUA
M-004914-01	D-004914-01	XAB2	56949	NM_020196	55770905	CAUGAUCGCUGCAAAGAUG
M-004914-01	D-004914-02	XAB2	56949	NM_020196	55770905	ACGCAGCACUCUCGAAUUU
M-004914-01	D-004914-03	XAB2	56949	NM_020196	55770905	GCAUCUCGCUGUUCAAGUG
M-004914-01	D-004914-04	XAB2	56949	NM_020196	55770905	CCAAUUCUCUGUCAAAUGC
M-011760-01	D-011760-01	RAD52	5893	NM_134424	109637797	GGAAAUAUGAUCCAUCUUA
M-011760-01	D-011760-02	RAD52	5893	NM_134424	109637797	UAAUUAAUCUGGCCAAUGA
M-011760-01	D-011760-03	RAD52	5893	NM_134424	109637797	CAGAAGGUGUGCUACAUUG
M-011760-01	D-011760-04	RAD52	5893	NM_134424	109637797	GAUGUUGGUUAUGGUGUUA
M-003462-01	D-003462-01	BRCA2	675	NM_000059	119395733	GAAACGGACUUGCUAUUUA
M-003462-01	D-003462-02	BRCA2	675	NM_000059	119395733	GUAAAGAAAUGCAGAAUUC
M-003462-01	D-003462-03	BRCA2	675	NM_000059	119395733	GGUAUCAGAUGCUUCAUUA
M-003462-01	D-003462-04	BRCA2	675	NM_000059	119395733	GAAGAAUGCAGGUUUAAUA
M-006061-02	D-006061-02	USP1	7398	NM_001017416	63053523	GCAUAGAGAUGGACAGUAU
M-006061-02	D-006061-03	USP1	7398	NM_001017416	63053523	GAAAUACACAGCCAAGUAA
M-006061-02	D-006061-05	USP1	7398	NM_001017416	63053523	CAUAGUGGCAUUACAAUUA
M-006061-02	D-006061-19	USP1	7398	NM_001017416	63053523	GCACAAAGCCAACUAACGA
NA	D-001810-01-20	Non-Targeting #1	NA	NA	NA	UGGUUUACAUGUCGACUAA
