# Supplementary material for: RAD52 and ERCC6L/PICH have a compensatory relationship for genome stability in mitosis
Source: PLoS Genet. 2024 Nov 19;20(11):e1011479. doi: 10.1371/journal.pgen.1011479 (PMC11614213; doi:10.1371/journal.pgen.1011479)
Supplement: S2 Table — (XLSX) [file pgen.1011479.s010.xlsx]

## Sheet: Table 2-1
Table 2-1: 2Gy Ionizing Radiation (IR) screen RAD52 synthetic lethal gene hits.
Screen conditiona	Gene name	Normalized RAD52WT Beta scoreb	Normalized RAD52KO Beta scorec
2Gy IR	HSPD1	-0.421673	-2.15271
2Gy IR	CTCF	-0.405299	-1.83644
2Gy IR	FERMT2	-0.195441	-1.67549
2Gy IR	AK6	0.114327	-1.67224
2Gy IR	SMU1	-0.466204	-1.63118
2Gy IR	DHX9	-0.147313	-1.60692
2Gy IR	AARS	-0.361735	-1.56087
2Gy IR	OGT	-0.478057	-1.49903
2Gy IR	RPL23A	-0.096128	-1.47582
2Gy IR	ALG1L	-0.411284	-1.46918
2Gy IR	TBCA	-0.31891	-1.45755
2Gy IR	TSEN54	-0.338005	-1.42231
2Gy IR	RPS27A	-0.16137	-1.41713
2Gy IR	SRCAP	-0.16037	-1.40281
2Gy IR	LYRM5	-0.0337498	-1.38184
2Gy IR	IPO13	-0.354445	-1.35959
2Gy IR	NUBP1	-0.374706	-1.35328
2Gy IR	RAD51D	-0.269678	-1.34733
2Gy IR	CDIPT	-0.373047	-1.33249
2Gy IR	FARSB	-0.320085	-1.33249
2Gy IR	RARS	0.0558057	-1.29166
2Gy IR	STX5	-0.327782	-1.28493
2Gy IR	KDSR	-0.426697	-1.23083
2Gy IR	XPO1	-0.216896	-1.23051
2Gy IR	MTOR	-0.453128	-1.21467
2Gy IR	RAD21	-0.153185	-1.20405
2Gy IR	RPS2	-0.396777	-1.20148
2Gy IR	PCF11	-0.271175	-1.18926
2Gy IR	HAUS6	0.148621	-1.16962
2Gy IR	SUMO2	-0.217493	-1.1579
2Gy IR	UQCRQ	-0.0272938	-1.14728
2Gy IR	EXTL2	-0.470336	-1.14078
2Gy IR	INCENP	-0.429995	-1.139
2Gy IR	RAD17	-0.387427	-1.13753
2Gy IR	MCTS1	-0.451161	-1.13584
2Gy IR	TOMM40	-0.361346	-1.10467
2Gy IR	IPO11	-0.391611	-1.10252
2Gy IR	UTP18	-0.411246	-1.09959
2Gy IR	CENPE	0.362085	-1.07203
2Gy IR	RPLP1	-0.232815	-1.07084
2Gy IR	MED19	0.0553365	-1.06928
2Gy IR	SAP30BP	-0.181555	-1.06841
2Gy IR	PFDN2	-0.482891	-1.06704
2Gy IR	ELOF1	-0.374782	-1.05802
2Gy IR	DCTN3	-0.385801	-1.0485
2Gy IR	NOP56	-0.420336	-1.04259
2Gy IR	CDC37	-0.301739	-1.0425
2Gy IR	GPN2	-0.415645	-1.0415
2Gy IR	KRTAP9-4	-0.472573	-1.04076
2Gy IR	KRTAP5-11	-0.421626	-1.03568
2Gy IR	PNO1	-0.366697	-1.03344
2Gy IR	UPF2	-0.179578	-1.03321
2Gy IR	EIF3E	-0.33236	-1.02593
2Gy IR	PFN1	-0.18546	-1.02383
2Gy IR	POP7	-0.438175	-1.01499
2Gy IR	LSM5	0.112536	-1.01412
2Gy IR	GPN3	-0.418891	-1.00076
2Gy IR	COPS2	-0.241953	-0.994164
2Gy IR	HAUS8	-0.103521	-0.988854
2Gy IR	ZNF728	-0.271791	-0.987618
2Gy IR	QARS	-0.478436	-0.977822
2Gy IR	SETD1A	-0.148246	-0.975533
2Gy IR	MDN1	-0.481469	-0.971688
2Gy IR	PKM	-0.450578	-0.969673
2Gy IR	CENPL	-0.437929	-0.966423
2Gy IR	TRMT112	-0.349346	-0.965554
2Gy IR	PRAMEF6	-0.337445	-0.963539
2Gy IR	DOLK	-0.357739	-0.954293
2Gy IR	ANAPC11	-0.271251	-0.949303
2Gy IR	THOC5	-0.294299	-0.945366
2Gy IR	DPH3	-0.41581	-0.943169
2Gy IR	DPH5	-0.259009	-0.942299
2Gy IR	PIK3C3	-0.448289	-0.934655
2Gy IR	DBF4	-0.0823223	-0.922387
2Gy IR	BOP1	-0.136412	-0.922112
2Gy IR	PPP1CB	-0.326047	-0.916619
2Gy IR	MAGOH	-0.148133	-0.916344
2Gy IR	GTF2B	-0.163227	-0.915612
2Gy IR	ELP4	-0.306213	-0.911858
2Gy IR	SRD5A3	-0.247635	-0.910073
2Gy IR	DNAJC19	-0.0495118	-0.899361
2Gy IR	C1orf27	-0.284749	-0.898171
2Gy IR	SPCS2	-0.269313	-0.89634
2Gy IR	RPS10	-0.207791	-0.893548
2Gy IR	KCMF1	0.303	-0.889016
2Gy IR	TONSL	-0.38228	-0.886224
2Gy IR	BRIX1	-0.127668	-0.885079
2Gy IR	PRPF6	-0.250062	-0.883981
2Gy IR	SUDS3	-0.29263	-0.879678
2Gy IR	HAUS1	-0.38064	-0.87423
2Gy IR	EIF1AD	-0.0948294	-0.871575
2Gy IR	SYMPK	-0.15864	-0.867959
2Gy IR	SEC62	-0.324417	-0.861917
2Gy IR	COMMD6	-0.359834	-0.851297
2Gy IR	JTB	-0.186701	-0.850335
2Gy IR	ACTR6	0.14681	-0.845254
2Gy IR	RTEL1	0.129664	-0.844796
2Gy IR	HAUS7	-0.197976	-0.844751
2Gy IR	OIP5	-0.131621	-0.838571
2Gy IR	NEK1	-0.328555	-0.833124
2Gy IR	MCRS1	-0.175526	-0.833032
2Gy IR	SMURF2	-0.1921	-0.826623
2Gy IR	PSMD14	-0.282199	-0.82525
2Gy IR	ORC1	-0.338972	-0.819025
2Gy IR	HIST1H2BN	0.107986	-0.81225
2Gy IR	C12orf45	-0.295308	-0.810052
2Gy IR	TAX1BP3	-0.116265	-0.806161
2Gy IR	PLRG1	0.251038	-0.801721
2Gy IR	PSMC5	0.268265	-0.800668
2Gy IR	GOT2	-0.333227	-0.800577
2Gy IR	ANAPC2	-0.232318	-0.794168
2Gy IR	BRAT1	-0.138403	-0.790781
2Gy IR	GLMN	-0.338924	-0.78927
2Gy IR	EMC7	0.0446597	-0.788858
2Gy IR	CCDC179	0.0525545	-0.781854
2Gy IR	GOLGA8M	-0.277953	-0.780298
2Gy IR	GTF2A1	-0.0574502	-0.774713
2Gy IR	KIAA0947	-0.0131777	-0.770456
2Gy IR	SCYL1	-0.249853	-0.767801
2Gy IR	POLE	-0.304218	-0.766474
2Gy IR	THAP5	0.000677773	-0.763178
2Gy IR	SAP130	-0.0037364	-0.762216
2Gy IR	SMNDC1	-0.0375938	-0.761347
2Gy IR	SRP72	-0.254118	-0.75416
2Gy IR	NBPF6	-0.136839	-0.744043
2Gy IR	EBNA1BP2	0.210194	-0.74354
2Gy IR	PPP4C	-0.173043	-0.741617
2Gy IR	GMNN	-0.127251	-0.740336
2Gy IR	BORA	0.158488	-0.738184
2Gy IR	TRAPPC2	0.113953	-0.736902
2Gy IR	FKBP3	-0.105981	-0.732187
2Gy IR	GOLGA6A	0.427673	-0.728708
2Gy IR	EMC3	0.00596303	-0.728068
2Gy IR	INTS7	-0.0724171	-0.724451
2Gy IR	TCEB1	0.0136995	-0.723032
2Gy IR	COMMD3	-0.172943	-0.719233
2Gy IR	HTATSF1	-0.222877	-0.718409
2Gy IR	ANAPC5	0.0440531	-0.709986
2Gy IR	MBNL1	-0.108412	-0.70788
2Gy IR	DYNLL2	-0.226166	-0.706782
2Gy IR	DDX27	-0.127938	-0.702341
2Gy IR	PSME3	0.201863	-0.701792
2Gy IR	KIFAP3	-0.13272	-0.693278
2Gy IR	SYVN1	0.0355919	-0.692225
2Gy IR	MED12	-0.157351	-0.691264
2Gy IR	MIOS	-0.0660332	-0.691264
2Gy IR	HMGCS1	-0.173839	-0.691218
2Gy IR	NUP98	-0.128981	-0.690165
2Gy IR	GBF1	-0.0252398	-0.683848
2Gy IR	HIST1H2BK	-0.167801	-0.679362
2Gy IR	EIF5B	-0.125123	-0.677805
2Gy IR	HSPA13	0.0607962	-0.675242
2Gy IR	NCSTN	0.278858	-0.671122
2Gy IR	NHP2	-0.192223	-0.670756
2Gy IR	CRBN	0.348829	-0.66865
2Gy IR	ZNF613	0.0296445	-0.668559
2Gy IR	SRPRB	-0.125384	-0.666499
2Gy IR	DDX3X	0.0664265	-0.6589
2Gy IR	PSTK	-0.0822464	-0.658717
2Gy IR	RIC8A	-0.192536	-0.658442
2Gy IR	RFWD3	0.444123	-0.656611
2Gy IR	RNMT	-0.104294	-0.654048
2Gy IR	CD86	0.0370607	-0.652125
2Gy IR	SPATA31A3	0.0922938	-0.651896
2Gy IR	FTSJ3	0.105062	-0.648646
2Gy IR	LRRC55	0.0148171	-0.647685
2Gy IR	TRIM49	0.0137493	-0.647273
2Gy IR	ECT2	0.0725972	-0.64654
2Gy IR	URB1	0.235872	-0.645167
2Gy IR	HPR	-0.100128	-0.638621
2Gy IR	AGRN	-0.0628673	-0.637935
2Gy IR	FBXW8	-0.0345626	-0.635508
2Gy IR	DTYMK	-0.113948	-0.631114
2Gy IR	COMMD8	0.0177289	-0.630153
2Gy IR	PRSS36	0.0807156	-0.630015
2Gy IR	SDCCAG8	-0.110929	-0.629786
2Gy IR	ZBTB8A	-0.0535261	-0.627955
2Gy IR	ODF2	0.123374	-0.627772
2Gy IR	DDX42	-0.083654	-0.626307
2Gy IR	PDZD8	-0.170886	-0.622142
2Gy IR	FEN1	0.232351	-0.621272
2Gy IR	EIF3M	-0.00195403	-0.620906
2Gy IR	CFI	-0.108374	-0.617381
2Gy IR	ADAT2	0.288431	-0.612941
2Gy IR	PABPC1	-0.148668	-0.609737
2Gy IR	PSMG1	0.343398	-0.608729
2Gy IR	MED9	-0.125256	-0.608501
2Gy IR	KRTAP4-12	-0.146204	-0.606715
2Gy IR	GLE1	-0.0926919	-0.606441
2Gy IR	RHEBL1	0.0805972	-0.606349
2Gy IR	ZNF679	-0.0924123	-0.603145
2Gy IR	ACTR1A	-0.0182806	-0.602595
2Gy IR	PELP1	-0.110194	-0.60081
2Gy IR	PIGW	-0.0235934	-0.600673
2Gy IR	HSPBAP1	-0.082019	-0.599162
2Gy IR	ASNA1	0.0200744	-0.595042
2Gy IR	DSN1	0.0917583	-0.595042
2Gy IR	ZNF792	0.0488436	-0.59431
2Gy IR	FABP5	0.0302123	-0.59312
2Gy IR	MT2A	0.16446	-0.592204
2Gy IR	SLC35G5	0.329924	-0.591975
2Gy IR	COPS4	0.23628	-0.586986
2Gy IR	NOC3L	0.262829	-0.586253
2Gy IR	NPLOC4	0.0432915	-0.584651
2Gy IR	PLEKHB1	-0.0855498	-0.583736
2Gy IR	BLM	-0.0196545	-0.581813
2Gy IR	PUS7	0.0102043	-0.578838
2Gy IR	ZNF382	-0.0317218	-0.577785
2Gy IR	LEAP2	0.137602	-0.577419
2Gy IR	TP53BP1	0.123531	-0.577373
2Gy IR	G3BP2	-0.0854787	-0.577281
2Gy IR	KRTAP10-6	0.145284	-0.575221
2Gy IR	SUGP1	-0.0142109	-0.574718
2Gy IR	C20orf196	0.0546777	-0.573436
2Gy IR	NOM1	0.172559	-0.572154
2Gy IR	PGLS	0.0778199	-0.570644
2Gy IR	EGLN1	-0.117109	-0.569133
2Gy IR	MRRF	0.0795924	-0.568401
2Gy IR	PRDX3	0.183858	-0.567943
2Gy IR	IFNA17	0.288787	-0.566844
2Gy IR	BIRC6	0.0300251	-0.56483
2Gy IR	KRTAP10-2	0.0106777	-0.564785
2Gy IR	C19orf40	0.371199	-0.564647
2Gy IR	ESCO2	0.40727	-0.564464
2Gy IR	SC5D	0.137744	-0.563869
2Gy IR	KRTAP9-8	0.324863	-0.561077
2Gy IR	RARA	-0.0285526	-0.559612
2Gy IR	HBB	-0.0600474	-0.557643
2Gy IR	CMC1	0.185109	-0.553798
2Gy IR	TMEM99	0.0458005	-0.553112
2Gy IR	TMED2	-0.0820853	-0.551189
2Gy IR	CLLU1OS	0.0968626	-0.550411
2Gy IR	TSEN2	0.162635	-0.546657
2Gy IR	ERCC4	-0.0160076	-0.546291
2Gy IR	DYNC1H1	0.0343976	-0.545879
2Gy IR	SPC25	0.0270374	-0.543865
2Gy IR	CCNYL1	-0.00576872	-0.543728
2Gy IR	TTLL6	-0.00615924	-0.54359
2Gy IR	ATP6V1B2	0.199512	-0.5424
2Gy IR	SNX13	0.258308	-0.541393
2Gy IR	SOCS5	0.249175	-0.540157
2Gy IR	HYKK	-0.00468962	-0.538921
2Gy IR	DEPDC4	-0.0114659	-0.535579
2Gy IR	AGFG1	0.231621	-0.534252
2Gy IR	RPN1	0.132384	-0.534252
2Gy IR	PRDM10	0.148744	-0.530727
2Gy IR	ZNF85	-0.0347815	-0.530636
2Gy IR	FAM136A	0.253569	-0.530452
2Gy IR	CA5A	0.0416014	-0.530269
2Gy IR	SLMAP	-0.0738341	-0.530086
2Gy IR	AADAC	0.131976	-0.529171
2Gy IR	SH3YL1	0.216782	-0.527981
2Gy IR	PIGH	0.00931659	-0.527706
2Gy IR	RAB28	0.0297825	-0.524273
2Gy IR	CCDC102B	0.0341403	-0.524135
2Gy IR	NUP160	0.0584739	-0.523998
2Gy IR	COIL	0.0850948	-0.522259
2Gy IR	TOR3A	0.299389	-0.522167
2Gy IR	CHD4	0.116308	-0.521801
2Gy IR	FAM24A	-0.0644076	-0.521663
2Gy IR	HSD17B10	-0.0115384	-0.521663
2Gy IR	SIRT1	-0.0431967	-0.521068
2Gy IR	FBXL13	0.0533081	-0.520931
2Gy IR	HDHD3	0.0580379	-0.519054
2Gy IR	PPP1R8	-0.0341976	-0.514614
2Gy IR	RPS6KB1	-0.0306118	-0.513149
2Gy IR	EPHA6	-0.00941232	-0.509853
2Gy IR	AP1G1	0.253754	-0.509716
2Gy IR	MAEA	0.225109	-0.50935
2Gy IR	RPL10	0.122645	-0.509121
2Gy IR	CHMP5	0.0930142	-0.506969
2Gy IR	MKRN2	0.00613365	-0.506008
2Gy IR	CDC73	0.0784739	-0.50079
2Gy IR	NRBP1	-0.0060545	-0.499508
2Gy IR	RPRD1B	0.287872	-0.497173
2Gy IR	PABPC1L2A	0.352374	-0.494839
2Gy IR	BTN2A1	0.0437474	-0.492275
2Gy IR	GTF2F1	0.0442668	-0.488842
2Gy IR	NRIP3	-0.0345251	-0.485592
2Gy IR	IQCB1	0.0747678	-0.484768
2Gy IR	NOTCH2	0.0920237	-0.483074
2Gy IR	KRTCAP2	0.211607	-0.482845
2Gy IR	KMT2B	-0.00763934	-0.481884
2Gy IR	FOXC2	0.0393341	-0.480557
2Gy IR	ABHD12B	0.252014	-0.480511
2Gy IR	GLCE	0.293137	-0.479778
2Gy IR	KRTAP13-2	0.238066	-0.479458
2Gy IR	YTHDC1	0.392706	-0.477764
2Gy IR	FUT11	-0.012654	-0.477673
2Gy IR	MADCAM1	0.0833128	-0.477673
2Gy IR	DCAF15	-0.0153066	-0.477261
2Gy IR	DIEXF	0.00319905	-0.47543
2Gy IR	NBN	0.0290611	-0.475109
2Gy IR	AQR	0.316592	-0.474697
2Gy IR	RFC3	0.079436	-0.473187
2Gy IR	MOB3C	-0.00565972	-0.471722
2Gy IR	C7orf26	-0.00901896	-0.470852
2Gy IR	PCBP4	0.351735	-0.470806
2Gy IR	NANOGNB	0.10073	-0.470715
2Gy IR	DPY19L1	0.0425621	-0.468792
2Gy IR	C5orf66	0.132166	-0.466183
2Gy IR	ZNF224	0.139773	-0.466183
2Gy IR	BDP1	0.0164384	-0.465725
2Gy IR	IFNK	0.0849242	-0.464352
2Gy IR	ARHGEF3	-0.0110246	-0.463711
2Gy IR	DNAL4	0.415616	-0.461468
2Gy IR	PDIA6	0.232773	-0.461285
2Gy IR	DICER1	0.206559	-0.460324
2Gy IR	MED8	0.0680095	-0.460278
2Gy IR	MORC1	0.129716	-0.45863
2Gy IR	C1orf227	0.27245	-0.458447
2Gy IR	TAF2	0.0239081	-0.457943
2Gy IR	BMPER	0.0308024	-0.456721
2Gy IR	NUDCD2	0.0991848	-0.454629
2Gy IR	LOC152586	0.0584787	-0.453938
2Gy IR	USP44	0.0518483	-0.453924
2Gy IR	TMEM255A	0.0619573	-0.453535
2Gy IR	GPR128	0.00993839	-0.453233
2Gy IR	CLVS2	0.292526	-0.4531
2Gy IR	PDLIM1	0.0230891	-0.452148
2Gy IR	FLII	0.00302825	-0.451951
2Gy IR	C15orf60	0.153123	-0.451544
2Gy IR	ABCA12	0.212237	-0.448582
2Gy IR	USP13	0.081981	-0.448321
2Gy IR	APOF	0.260412	-0.447406
2Gy IR	BTBD1	0.108692	-0.443432
2Gy IR	TRAPPC11	0.255943	-0.442993
2Gy IR	MRPL14	0.198213	-0.442975
2Gy IR	USP21	0.0461716	-0.442178
2Gy IR	CCDC47	0.138284	-0.44004
2Gy IR	GCSH	0.225934	-0.437399
2Gy IR	PIK3CA	0.191218	-0.436799
2Gy IR	TRMT11	0.275943	-0.435156
2Gy IR	DCTD	0.428858	-0.433993
2Gy IR	PSENEN	0.060218	-0.432739
2Gy IR	TRIM6-TRIM34	0.135389	-0.432007
2Gy IR	SULT1A1	0.256791	-0.431984
2Gy IR	RBM8A	0.320336	-0.431398
2Gy IR	PRR14L	0.0546161	-0.431228
2Gy IR	SON	0.192313	-0.429786
2Gy IR	EEA1	0.118858	-0.426088
2Gy IR	CELA1	0.156194	-0.425662
2Gy IR	LZTFL1	0.0648389	-0.423991
2Gy IR	MRPS28	0.0903886	-0.423735
2Gy IR	POLR3D	0.0304355	-0.42259
2Gy IR	C10orf68	0.392796	-0.4214
2Gy IR	RAB21	0.222147	-0.420398
2Gy IR	HTR1F	0.39728	-0.42005
2Gy IR	LCK	0.101981	-0.419221
2Gy IR	SHOX	0.0972559	-0.419212
2Gy IR	DEFB129	0.418834	-0.418013
2Gy IR	FRG2C	0.164275	-0.417097
2Gy IR	SCGB1C1	0.153924	-0.41555
2Gy IR	UFSP2	0.134995	-0.414937
2Gy IR	ERGIC3	0.0871185	-0.412227
2Gy IR	PDZD9	0.0707393	-0.41219
2Gy IR	RANBP2	0.0804123	-0.411554
2Gy IR	OTOA	0.130796	-0.411531
2Gy IR	KCNJ5	0.195545	-0.410936
2Gy IR	SGOL1	0.142502	-0.409924
2Gy IR	INCA1	0.0430787	-0.40964
2Gy IR	PTTG1	0.103697	-0.407265
2Gy IR	RNF34	0.135417	-0.405598
2Gy IR	RBM33	0.128545	-0.404829
2Gy IR	SS18	0.156517	-0.402124
2Gy IR	ALG6	0.19545	-0.401877
2Gy IR	PRSS1	0.247346	-0.40016
2Gy IR	HEATR3	0.0671374	-0.399789
2Gy IR	WRAP53	0.24337	-0.398654
2Gy IR	ACTR5	0.188389	-0.398151
2Gy IR	KRTAP10-10	0.0696682	-0.398045
2Gy IR	RBM12B	0.170299	-0.397533
2Gy IR	RNF128	0.123858	-0.395345
2Gy IR	F8A3	0.0917773	-0.394782
2Gy IR	AMN	0.0868152	-0.394466
2Gy IR	RGS6	0.235204	-0.3923
2Gy IR	DUS1L	0.0755071	-0.391824
2Gy IR	C6orf1	0.0597204	-0.390946
2Gy IR	TPPP	0.177251	-0.390671
2Gy IR	SLC25A13	0.0931043	-0.388858
2Gy IR	GJB2	0.0981564	-0.388094
2Gy IR	CCDC181	0.111284	-0.387558
2Gy IR	C6orf47	0.248104	-0.386922
2Gy IR	MRPL15	0.30173	-0.386752
2Gy IR	ARL6IP1	0.153597	-0.386524
2Gy IR	ARL11	0.282336	-0.386372
2Gy IR	ZNF677	0.229318	-0.386208
2Gy IR	CEACAM4	0.268303	-0.385338
2Gy IR	FABP7	0.233417	-0.384367
2Gy IR	TAX1BP1	0.187526	-0.380284
2Gy IR	ERCC6L	0.29881	-0.38017
2Gy IR	STXBP4	0.190972	-0.379758
2Gy IR	TRIM73	0.0810758	-0.376737
2Gy IR	DPY19L4	0.299953	-0.376416
2Gy IR	KRT81	0.0789526	-0.375995
2Gy IR	SPAG7	0.246251	-0.375784
2Gy IR	SYNJ2	0.322185	-0.374832
2Gy IR	AGO4	0.0933128	-0.374306
2Gy IR	SPESP1	0.220393	-0.374274
2Gy IR	BTNL3	0.0962891	-0.374155
2Gy IR	ZUFSP	0.311654	-0.37003
2Gy IR	H2AFX	0.117678	-0.368442
2Gy IR	DYNLL1	0.125924	-0.367485
2Gy IR	ATF5	0.114417	-0.3664
2Gy IR	ALS2CR11	0.115237	-0.366066
2Gy IR	PRKG1	0.153185	-0.363439
2Gy IR	RBPJ	0.159673	-0.363393
2Gy IR	POTEG	0.268213	-0.362844
2Gy IR	IL1F10	0.0920095	-0.362079
2Gy IR	GJA4	0.189464	-0.359882
2Gy IR	MS4A3	0.169393	-0.359854
2Gy IR	DHRS13	0.162768	-0.359342
2Gy IR	EXD1	0.261062	-0.357364
2Gy IR	SPTLC2	0.203976	-0.357323
2Gy IR	PPP2R1B	0.21563	-0.356623
2Gy IR	MAPK14	0.228725	-0.35644
2Gy IR	GRK7	0.2489	-0.355872
2Gy IR	SLC15A4	0.1749	-0.354695
2Gy IR	PCBP1	0.179033	-0.354439
2Gy IR	ASUN	0.328938	-0.354393
2Gy IR	XPNPEP3	0.313284	-0.352961
2Gy IR	KRT16	0.231351	-0.352311
2Gy IR	CYP4X1	0.240919	-0.351546
2Gy IR	QTRTD1	0.303891	-0.350397
2Gy IR	MPHOSPH6	0.256891	-0.347339
2Gy IR	OXSR1	0.144578	-0.346904
2Gy IR	UBAP1	0.168118	-0.346556
2Gy IR	PPT2	0.187251	-0.346524
2Gy IR	F2RL1	0.252057	-0.346369
2Gy IR	CNTNAP3	0.110948	-0.34484
2Gy IR	TMEM27	0.128569	-0.343641
2Gy IR	RILPL2	0.133645	-0.343512
2Gy IR	CPA6	0.327142	-0.34348
2Gy IR	PIAS2	0.306744	-0.342423
2Gy IR	SPOPL	0.222616	-0.342377
2Gy IR	LRP1B	0.367156	-0.341384
2Gy IR	GATA1	0.157441	-0.340688
2Gy IR	EXD3	0.195047	-0.340528
2Gy IR	MRPS30	0.264	-0.340194
2Gy IR	NDUFA11	0.131839	-0.339017
2Gy IR	CWC25	0.23473	-0.338857
2Gy IR	CEP63	0.364313	-0.338413
2Gy IR	NUDT4	0.183294	-0.337168
2Gy IR	ZNF780A	0.123716	-0.334815

## Sheet: Table 2-2
Table 2-2: Untreated screen RAD52 synthetic lethal gene hits.
Screen conditiona	Gene name	Normalized RAD52WT Beta scoreb	Normalized RAD52KO Beta scorec
Untreated	TIMM10	-0.541859	-2.34373
Untreated	UBTF	-0.272524	-2.329
Untreated	RPA1	-0.838616	-2.20818
Untreated	RPL4	-0.303004	-2.07268
Untreated	DHPS	-0.515186	-2.04647
Untreated	HSPD1	0.669215	-2.03956
Untreated	NUDT21	-0.373537	-2.02045
Untreated	RPL30	0.335207	-1.98195
Untreated	TOMM20	-0.781902	-1.95947
Untreated	EIF2S3	-0.822868	-1.91498
Untreated	CCT3	-0.947194	-1.89526
Untreated	POLR2L	-0.750635	-1.89232
Untreated	SDE2	-0.0959233	-1.8644
Untreated	NSF	0.248721	-1.86219
Untreated	ABCB7	-0.43966	-1.85713
Untreated	ELAC2	-0.684963	-1.85565
Untreated	MCM7	-0.265632	-1.85243
Untreated	GINS2	-0.863835	-1.84008
Untreated	OGT	-0.298822	-1.82143
Untreated	SNRPF	0.193735	-1.79642
Untreated	UTP23	-0.19539	-1.79476
Untreated	CT45A5	0.168123	-1.77289
Untreated	GNB1L	-0.571763	-1.75589
Untreated	PGK1	-0.756854	-1.75147
Untreated	NOP56	-0.283211	-1.74981
Untreated	POLR2C	-0.0018003	-1.73005
Untreated	GTF2H3	0.320309	-1.70988
Untreated	SNRPA1	-0.407372	-1.69689
Untreated	NUTF2	0.519756	-1.67174
Untreated	SDAD1	-0.45126	-1.63374
Untreated	MED11	-0.114301	-1.63227
Untreated	SMC4	-0.465866	-1.61942
Untreated	NSA2	-0.15173	-1.60385
Untreated	NUBP2	0.0945083	-1.59662
Untreated	DNAJC9	-0.399692	-1.59178
Untreated	SRFBP1	-0.50782	-1.56346
Untreated	ELP5	-0.276798	-1.54936
Untreated	TELO2	-0.543725	-1.53868
Untreated	KARS	0.0924258	-1.52016
Untreated	GAPDH	-0.532628	-1.49483
Untreated	HMGCS1	0.273865	-1.48769
Untreated	INCENP	-0.0525712	-1.48612
Untreated	C15orf41	-0.291467	-1.47958
Untreated	NPIPA5	-0.385063	-1.47641
Untreated	TAF1C	-0.487701	-1.42035
Untreated	CENPA	0.0182233	-1.38742
Untreated	CHAF1B	0.176595	-1.37356
Untreated	MYH9	-0.287165	-1.37075
Untreated	SF1	-0.0510952	-1.36845
Untreated	TEN1	-0.182689	-1.35329
Untreated	RPS5	-0.0969161	-1.34468
Untreated	PDRG1	-0.0479092	-1.32934
Untreated	CCDC84	-0.282241	-1.32842
Untreated	RFC5	-0.0812427	-1.31055
Untreated	PSMC2	0.566103	-1.29116
Untreated	EIF4A1	-0.0620717	-1.29015
Untreated	RAD51	0.320406	-1.27693
Untreated	RPL15	-0.0643996	-1.24505
Untreated	RPL27	-0.258882	-1.23441
Untreated	TIMM9	0.778592	-1.20167
Untreated	SMC6	-0.0699912	-1.192
Untreated	SF3A3	-0.114421	-1.18145
Untreated	ANAPC4	0.0449029	-1.17339
Untreated	LETM1	-0.0130231	-1.13691
Untreated	NUP93	-0.0496562	-1.13078
Untreated	COPS8	0.0845463	-1.12097
Untreated	PRPF31	0.648789	-1.1207
Untreated	AKIRIN2	0.101549	-1.11471
Untreated	PKM	0.324714	-1.08242
Untreated	KIF11	0.588138	-1.07445
Untreated	SBNO1	0.478384	-1.0733
Untreated	SRCAP	0.565806	-1.05529
Untreated	MED28	0.32731	-1.05078
Untreated	HIST1H2AK	0.0314421	-1.04719
Untreated	ZNF728	0.774313	-1.04488
Untreated	NCKAP1	0.37732	-1.04078
Untreated	DDX6	0.326449	-1.01163
Untreated	SKA1	0.23877	-0.99643
Untreated	VPS52	0.166223	-0.994588
Untreated	PPP3R1	0.472776	-0.991502
Untreated	MCRS1	-0.0313109	-0.967275
Untreated	UFD1L	-0.00518415	-0.965295
Untreated	GTF2H4	0.0784697	-0.953135
Untreated	TUBG1	0.0501515	-0.948944
Untreated	ARPC2	0.282544	-0.946549
Untreated	USP37	0.257085	-0.929369
Untreated	TSG101	0.232602	-0.92877
Untreated	FTSJ3	0.00622201	-0.922184
Untreated	MPHOSPH10	0.354771	-0.920618
Untreated	MCPH1	0.068656	-0.918269
Untreated	NUP54	0.0836961	-0.917855
Untreated	LARS	0.201717	-0.917809
Untreated	DHFR	0.131755	-0.898694
Untreated	RFC2	0.381388	-0.87525
Untreated	CCNT2	0.60457	-0.873362
Untreated	DDX1	0.496967	-0.872901
Untreated	U2SURP	0.249411	-0.854893
Untreated	COG3	0.337706	-0.842411
Untreated	DPH3	0.233207	-0.832784
Untreated	TBP	0.198471	-0.826428
Untreated	CPSF2	0.768836	-0.822421
Untreated	XRN2	0.342036	-0.819197
Untreated	FNTB	0.186164	-0.809064
Untreated	TAF7	0.259379	-0.80082
Untreated	NME2	0.713434	-0.800636
Untreated	ATP5I	0.689813	-0.799945
Untreated	DICER1	0.549602	-0.799807
Untreated	NGDN	0.13176	-0.791332
Untreated	WDR46	0.309993	-0.789628
Untreated	RBMXL1	0.55545	-0.780646
Untreated	POLRMT	0.32537	-0.770191
Untreated	PKMYT1	0.493647	-0.768901
Untreated	RPL39L	0.506114	-0.768763
Untreated	ARL4A	0.269175	-0.767842
Untreated	TRAPPC3	0.310005	-0.754485
Untreated	HIST1H2AL	0.186238	-0.751629
Untreated	METTL14	0.66893	-0.750616
Untreated	SMC3	0.246564	-0.743016
Untreated	UTP18	0.196708	-0.740898
Untreated	NSL1	0.303809	-0.739055
Untreated	SC5D	0.74259	-0.733943
Untreated	CCDC53	0.230793	-0.72837
Untreated	VPS26A	0.580264	-0.719158
Untreated	KANSL3	0.261946	-0.712526
Untreated	KANSL1	0.601546	-0.707459
Untreated	UBE2L3	0.420021	-0.703544
Untreated	VCL	0.800445	-0.699813
Untreated	NANOGNB	0.260913	-0.696958
Untreated	ZNF765	0.522603	-0.691201
Untreated	PRPF6	0.44807	-0.688345
Untreated	LCE1F	0.242342	-0.68747
Untreated	PSMD8	0.278709	-0.678857
Untreated	OSTC	0.52824	-0.670244
Untreated	WTAP	0.365549	-0.669046
Untreated	CENPC	0.307123	-0.659052
Untreated	GOLGA8M	0.913645	-0.658637
Untreated	PUS7	0.275223	-0.652051
Untreated	MYC	0.697858	-0.651037
Untreated	RGS17	0.461005	-0.644313
Untreated	INHBE	0.441355	-0.642378
Untreated	CMC1	0.32197	-0.640628
Untreated	ENPP3	0.626309	-0.638878
Untreated	UBA1	0.323008	-0.633213
Untreated	DZIP3	0.939834	-0.629021
Untreated	PTTG1	0.573874	-0.627962
Untreated	SEMA4D	0.78658	-0.61806
Untreated	COG5	0.461632	-0.617829
Untreated	MRPL45	0.630645	-0.616309
Untreated	CERS2	0.774598	-0.612717
Untreated	TUBGCP6	0.394414	-0.612717
Untreated	RAB7A	0.675891	-0.611657
Untreated	ZFP3	0.7451	-0.609539
Untreated	TAX1BP1	0.753259	-0.608894
Untreated	GEMIN7	0.672011	-0.608479
Untreated	CLEC9A	0.732263	-0.604426
Untreated	XPO5	0.881808	-0.603091
Untreated	ZNF676	0.795424	-0.602584
Untreated	PRPF18	0.703392	-0.601525
Untreated	USP8	0.508767	-0.591714
Untreated	SDHD	0.424683	-0.588444
Untreated	VBP1	0.359718	-0.586187
Untreated	ALG3	0.410618	-0.583377
Untreated	SPANXN5	0.665107	-0.582733
Untreated	NUP205	0.64605	-0.577067
Untreated	CPSF6	0.375101	-0.575133
Untreated	NUP35	0.903489	-0.57435
Untreated	GPR128	0.399161	-0.574166
Untreated	PRDM10	0.529735	-0.569468
Untreated	PLA2G10	0.885744	-0.565046
Untreated	MRPS35	0.668702	-0.563434
Untreated	C10orf76	0.72707	-0.560164
Untreated	CDAN1	0.431153	-0.556341
Untreated	C1orf131	0.675035	-0.549617
Untreated	PRAC1	0.713149	-0.547958
Untreated	MRPL14	0.631672	-0.547682
Untreated	UBE2NL	0.457986	-0.544136
Untreated	MNAT1	0.715545	-0.543859
Untreated	NCF2	0.552734	-0.543399
Untreated	RFT1	0.517359	-0.542431
Untreated	ZNF569	0.517633	-0.536029
Untreated	VPS35	0.652384	-0.534601
Untreated	USP1	0.877985	-0.532713
Untreated	PLEKHF2	0.477403	-0.532667
Untreated	PTTG2	0.586027	-0.530733
Untreated	SPANXD	0.838616	-0.522534
Untreated	C17orf66	0.788577	-0.522027
Untreated	PAXBP1	0.615582	-0.517928
Untreated	CCAR1	0.528126	-0.514934
Untreated	CDC40	0.410082	-0.512954
Untreated	EEF1A2	0.515488	-0.509776
Untreated	MRPS28	0.636807	-0.508256
Untreated	DDX52	0.509029	-0.508164
Untreated	CHD1	0.520304	-0.504157
Untreated	HBB	0.558412	-0.503005
Untreated	PCBP1	0.437925	-0.501209
Untreated	TARS	0.661741	-0.496972
Untreated	RRP36	0.94554	-0.496235
Untreated	PABPC1	0.902576	-0.491306
Untreated	UBE2D4	0.463481	-0.489372
Untreated	IREB2	0.668074	-0.486516
Untreated	MRPL4	0.516407	-0.485918
Untreated	CD2AP	0.521873	-0.485457
Untreated	SLFN12	0.81431	-0.485365
Untreated	RGS7	0.457188	-0.484674
Untreated	ASNS	0.734374	-0.482647
Untreated	KRT17	0.732548	-0.482279
Untreated	RAD9A	0.638234	-0.479101
Untreated	EIF4H	0.506136	-0.475186
Untreated	BNIPL	0.735629	-0.474495
Untreated	PYURF	0.487028	-0.47362
Untreated	KIAA0947	0.788977	-0.468461
Untreated	OGN	0.606738	-0.468139
Untreated	RBMS3	0.634582	-0.466988
Untreated	DTYMK	0.588423	-0.464086
Untreated	NUP107	0.717941	-0.452106
Untreated	ENOPH1	0.468411	-0.45183
Untreated	ZNF404	0.67532	-0.449356
Untreated	TMEM63C	0.545511	-0.44925
Untreated	BAK1	0.515488	-0.446211
Untreated	PLEKHS1	0.596982	-0.445211
Untreated	ZNF91	0.820814	-0.443571
Untreated	CROCC	0.628819	-0.441872
Untreated	CIB4	0.573532	-0.438394
Untreated	SPACA3	0.555884	-0.437008
Untreated	AKR1B15	0.895729	-0.437003
Untreated	HIST1H2AC	0.496785	-0.434102
Untreated	MS4A7	0.611988	-0.432038
Untreated	ZNF567	0.673609	-0.431117
Untreated	PCK2	0.548039	-0.430984
Untreated	PIGW	0.652498	-0.430325
Untreated	GUCY1B3	0.520052	-0.426755
Untreated	CCNG1	0.889339	-0.426069
Untreated	APC2	0.778136	-0.424466
Untreated	PLA2G4B	0.730722	-0.423541
Untreated	TMOD2	0.616153	-0.422076
Untreated	IFNA1	0.509463	-0.421961
Untreated	ATP13A2	0.580721	-0.420607
Untreated	MATK	0.589108	-0.41975
Untreated	TEFM	0.913987	-0.417622
Untreated	FUT11	0.864634	-0.417465
Untreated	FAM86C1	0.810601	-0.410644
Untreated	TVP23C-CDRT4	0.635381	-0.410082
Untreated	RFK	0.680741	-0.409861
Untreated	RAB21	0.598066	-0.409249
Untreated	KRTAP10-8	0.704704	-0.409106
Untreated	FBXO5	0.717941	-0.40906
Untreated	ZNF366	0.685933	-0.409046
Untreated	TLCD1	0.654951	-0.40468
Untreated	SEPT10	0.858757	-0.403459
Untreated	SERTAD3	0.882093	-0.401704
Untreated	DENND5B	0.595384	-0.400857
Untreated	NUFIP1	0.726728	-0.3972
Untreated	TFB1M	0.636579	-0.395901
Untreated	TNFRSF10B	0.574787	-0.394703
Untreated	EFCC1	0.592874	-0.394551
Untreated	DSE	0.702365	-0.39439
Untreated	THYN1	0.674179	-0.39153
Untreated	CRH	0.859955	-0.390342
Untreated	MYRIP	0.701566	-0.385238
Untreated	HSPB2	0.563438	-0.380623
Untreated	EXOC7	0.580093	-0.379241
Untreated	ZNRD1	0.543103	-0.37903
Untreated	SLC17A7	0.592931	-0.374626
Untreated	NXNL2	0.637606	-0.37435
Untreated	YY1AP1	0.563895	-0.37265
Untreated	REG1A	0.729866	-0.372581
Untreated	TP53BP1	0.805637	-0.371646
Untreated	RSPH6A	0.580778	-0.370108
Untreated	TMTC3	0.55072	-0.369832
Untreated	SOD2	0.698999	-0.369311
Untreated	FST	0.577525	-0.366561
Untreated	ZFYVE16	0.596753	-0.366032
Untreated	UTS2	0.881922	-0.362734
Untreated	STT3A	0.561202	-0.360551
Untreated	DPM2	0.590477	-0.360473
Untreated	GLCE	0.764499	-0.358391
Untreated	GP6	0.718683	-0.356954
Untreated	MED21	0.633498	-0.356682
Untreated	RSG1	0.919294	-0.355383
Untreated	PPARA	0.693978	-0.355305
Untreated	FBXO32	0.585513	-0.355098
Untreated	CEP170	0.651984	-0.353228
Untreated	KRTAP19-6	0.883462	-0.35244
Untreated	IL3	0.856132	-0.350777
Untreated	POU2F1	0.658032	-0.349828
Untreated	VNN2	0.687644	-0.349372
Untreated	ARFGAP3	0.624369	-0.34929
Untreated	HMGB3	0.742761	-0.348926
Untreated	PDE6G	0.781445	-0.348419
Untreated	TPI1	0.583003	-0.34776
Untreated	ZNF221	0.604856	-0.347249
Untreated	ACTR5	0.591276	-0.346936
Untreated	PTPRZ1	0.674407	-0.34543
Untreated	SLC38A4	0.771004	-0.342851
Untreated	TMEM42	0.647762	-0.34262
Untreated	CKS2	0.647477	-0.341791
Untreated	MRPS34	0.936239	-0.340718

## Sheet: Table 2-3
Table 2-3: 1 µM Cisplatin (Cis-Pt) screen RAD52 synthetic lethal gene hits.
Screen conditiona	Gene name	Normalized RAD52WT Beta scoreb	Normalized RAD52KO Beta scorec
1µM Cis-Pt	RSL24D1	-0.247068	-2.27329
1µM Cis-Pt	PAFAH1B1	-0.243221	-1.75432
1µM Cis-Pt	TMEM258	-0.177675	-1.61288
1µM Cis-Pt	MZT1	-0.0628074	-1.33101
1µM Cis-Pt	CPSF2	-0.331101	-1.32134
1µM Cis-Pt	POLR2D	0.00768371	-1.19371
1µM Cis-Pt	UBB	-0.153209	-1.15673
1µM Cis-Pt	SPANXN5	-0.263972	-1.12114
1µM Cis-Pt	PPP1CB	-0.261586	-1.09583
1µM Cis-Pt	UGT2B28	0.236509	-1.08106
1µM Cis-Pt	RPL3	-0.0470069	-1.08028
1µM Cis-Pt	RPL18A	-0.16892	-1.06708
1µM Cis-Pt	CSTF3	-0.373575	-1.06473
1µM Cis-Pt	DYDC1	-0.277481	-1.04456
1µM Cis-Pt	RPS13	-0.282821	-1.03446
1µM Cis-Pt	TIMM9	0.244611	-1.03054
1µM Cis-Pt	VCL	-0.276001	-1.02039
1µM Cis-Pt	KIF11	-0.0710505	-1.01969
1µM Cis-Pt	ETF1	-0.341223	-1.00653
1µM Cis-Pt	NUP98	-0.251258	-1.00566
1µM Cis-Pt	ARMC5	-0.302774	-1.0037
1µM Cis-Pt	DDX52	-0.270553	-0.991724
1µM Cis-Pt	XAB2	-0.318546	-0.975127
1µM Cis-Pt	ESCO2	-0.0165229	-0.96929
1µM Cis-Pt	SYMPK	-0.221366	-0.968637
1µM Cis-Pt	ENO1	-0.0467645	-0.953086
1µM Cis-Pt	DR1	-0.0353665	-0.951605
1µM Cis-Pt	HIGD1A	0.258242	-0.939365
1µM Cis-Pt	LOC729574	-0.342787	-0.933789
1µM Cis-Pt	NXF2	-0.0895846	-0.93257
1µM Cis-Pt	KANSL2	-0.0645828	-0.920068
1µM Cis-Pt	LOC101059918	-0.331561	-0.918456
1µM Cis-Pt	PRB1	-0.154966	-0.907261
1µM Cis-Pt	PLA2G10	0.181776	-0.898027
1µM Cis-Pt	EXOSC1	-0.131589	-0.88644
1µM Cis-Pt	PABPC1	0.069834	-0.873808
1µM Cis-Pt	MAGOH	-0.246114	-0.87102
1µM Cis-Pt	C12orf75	0.00349968	-0.864529
1µM Cis-Pt	CCDC179	0.0862169	-0.854293
1µM Cis-Pt	PSENEN	0.272732	-0.849806
1µM Cis-Pt	PPP1CA	-0.234452	-0.838655
1µM Cis-Pt	CCDC84	-0.236923	-0.836869
1µM Cis-Pt	NELFA	-0.137089	-0.83443
1µM Cis-Pt	PPAN-P2RY11	-0.1432	-0.826415
1µM Cis-Pt	MCM3	-0.329621	-0.825935
1µM Cis-Pt	DDX27	-0.191151	-0.824498
1µM Cis-Pt	ACTR6	0.0106686	-0.817485
1µM Cis-Pt	ZNF813	-0.302323	-0.813085
1µM Cis-Pt	ANGPTL5	0.113417	-0.80507
1µM Cis-Pt	POT1	-0.242338	-0.802413
1µM Cis-Pt	DYNC1H1	-0.36366	-0.799538
1µM Cis-Pt	HSPA13	-0.250703	-0.798624
1µM Cis-Pt	POLR2I	-0.375172	-0.792482
1µM Cis-Pt	PRPF18	-0.227867	-0.790042
1µM Cis-Pt	ATP6V1H	-0.198732	-0.787734
1µM Cis-Pt	HMGCS1	-0.375891	-0.786427
1µM Cis-Pt	SPATA31A3	-0.165726	-0.786209
1µM Cis-Pt	RIOK1	-0.335676	-0.779544
1µM Cis-Pt	U2SURP	-0.263268	-0.77937
1µM Cis-Pt	TARS	-0.254968	-0.778455
1µM Cis-Pt	GTF2E1	0.110772	-0.777976
1µM Cis-Pt	MKL1	-0.139114	-0.7697
1µM Cis-Pt	C15orf41	-0.188211	-0.769395
1µM Cis-Pt	HMGN5	0.238651	-0.766825
1µM Cis-Pt	TVP23C	-0.117437	-0.765083
1µM Cis-Pt	ATP5A1	-0.164073	-0.759855
1µM Cis-Pt	NEK2	-0.208981	-0.757721
1µM Cis-Pt	POLA2	-0.283774	-0.757024
1µM Cis-Pt	COMMD6	-0.0973345	-0.75245
1µM Cis-Pt	AZI2	-0.0245678	-0.74217
1µM Cis-Pt	C1GALT1C1	0.084742	-0.739687
1µM Cis-Pt	UQCR11	-0.0981471	-0.739513
1µM Cis-Pt	MTIF2	-0.263634	-0.739077
1µM Cis-Pt	ZNF98	-0.127395	-0.736072
1µM Cis-Pt	KIAA0947	-0.243212	-0.733632
1µM Cis-Pt	MT2A	-0.291003	-0.733545
1µM Cis-Pt	NUTM2F	-0.242404	-0.731062
1µM Cis-Pt	PSG3	-0.144839	-0.72553
1µM Cis-Pt	DDX24	-0.222841	-0.724398
1µM Cis-Pt	FAM227B	-0.135243	-0.723004
1µM Cis-Pt	PNN	-0.365867	-0.713856
1µM Cis-Pt	PSMG2	-0.373119	-0.713203
1µM Cis-Pt	BRIP1	-0.222785	-0.712942
1µM Cis-Pt	PPP2R5C	-0.240788	-0.708673
1µM Cis-Pt	BLM	-0.318222	-0.705667
1µM Cis-Pt	BDP1	-0.0699232	-0.705101
1µM Cis-Pt	MYC	-0.244921	-0.698785
1µM Cis-Pt	MED19	-0.310129	-0.691075
1µM Cis-Pt	ERI1	-0.23115	-0.684192
1µM Cis-Pt	PTRH2	-0.270999	-0.680577
1µM Cis-Pt	SPANXN4	0.139372	-0.676787
1µM Cis-Pt	C6orf47	-0.333975	-0.671995
1µM Cis-Pt	NHP2	-0.197769	-0.671691
1µM Cis-Pt	ZNF236	-0.256664	-0.671124
1µM Cis-Pt	RBMX2	-0.162885	-0.670297
1µM Cis-Pt	FDX1L	-0.327522	-0.667073
1µM Cis-Pt	LAMTOR4	-0.148808	-0.666594
1µM Cis-Pt	GLE1	-0.229337	-0.666376
1µM Cis-Pt	C1orf27	-0.24991	-0.665549
1µM Cis-Pt	MBTD1	-0.205411	-0.664547
1µM Cis-Pt	PCGF5	-0.263798	-0.664242
1µM Cis-Pt	ARV1	-0.185327	-0.662412
1µM Cis-Pt	NOP10	-0.324788	-0.661498
1µM Cis-Pt	DHFR	0.328339	-0.657751
1µM Cis-Pt	AGAP7	-0.255424	-0.656837
1µM Cis-Pt	NRXN2	-0.0299152	-0.656532
1µM Cis-Pt	RANBP2	-0.179005	-0.65357
1µM Cis-Pt	IMMT	0.3656	-0.65235
1µM Cis-Pt	KBTBD12	-0.212433	-0.652219
1µM Cis-Pt	ELK3	-0.22743	-0.644814
1µM Cis-Pt	CHMP3	-0.229121	-0.644379
1µM Cis-Pt	PQBP1	-0.210446	-0.643638
1µM Cis-Pt	PSMD8	-0.217393	-0.642331
1µM Cis-Pt	ZNF519	-0.10538	-0.639587
1µM Cis-Pt	BORA	0.0265607	-0.638977
1µM Cis-Pt	MGRN1	-0.276381	-0.636756
1µM Cis-Pt	ATP6V0B	-0.161706	-0.635667
1µM Cis-Pt	TCEAL8	-0.0577065	-0.629394
1µM Cis-Pt	ZFP37	-0.133102	-0.628174
1µM Cis-Pt	PLK4	0.0444832	-0.62543
1µM Cis-Pt	ZBTB17	-0.295132	-0.625343
1µM Cis-Pt	PUS7	0.0604025	-0.625256
1µM Cis-Pt	ANAPC15	-0.251267	-0.621292
1µM Cis-Pt	SLC22A10	-0.127465	-0.618635
1µM Cis-Pt	SCO1	-0.0694065	-0.617981
1µM Cis-Pt	SAP130	-0.157662	-0.615324
1µM Cis-Pt	PCBP4	-0.17265	-0.615063
1µM Cis-Pt	B3GALT2	-0.233484	-0.614322
1µM Cis-Pt	BRD2	0.271746	-0.610533
1µM Cis-Pt	PRDM16	-0.21394	-0.609574
1µM Cis-Pt	KRTAP20-1	-0.0206407	-0.609531
1µM Cis-Pt	AGFG1	-0.0579648	-0.608224
1µM Cis-Pt	ASNS	-0.271515	-0.608181
1µM Cis-Pt	NDC80	-0.221831	-0.605262
1µM Cis-Pt	TECR	-0.251995	-0.604696
1µM Cis-Pt	BAZ1B	-0.0380813	-0.604565
1µM Cis-Pt	ELAVL1	-0.185402	-0.603215
1µM Cis-Pt	C17orf80	-0.165398	-0.60291
1µM Cis-Pt	VPS13D	0.182034	-0.600645
1µM Cis-Pt	ASNA1	-0.114845	-0.599338
1µM Cis-Pt	RGPD1	-0.267922	-0.597203
1µM Cis-Pt	GNA12	-0.264592	-0.596332
1µM Cis-Pt	ALG10	0.105592	-0.594111
1µM Cis-Pt	EIF4G1	-0.155901	-0.591323
1µM Cis-Pt	UBE2L3	-0.234198	-0.588317
1µM Cis-Pt	RICTOR	-0.200535	-0.587751
1µM Cis-Pt	CCZ1	-0.0788943	-0.585965
1µM Cis-Pt	CDC37	-0.11894	-0.583569
1µM Cis-Pt	ARL4A	-0.0935253	-0.583264
1µM Cis-Pt	EMC4	-0.218727	-0.582959
1µM Cis-Pt	KANSL1	-0.0835772	-0.577166
1µM Cis-Pt	H2AFB1	-0.209234	-0.574552
1µM Cis-Pt	BCLAF1	0.0546582	-0.573028
1µM Cis-Pt	TVP23C-CDRT4	0.225354	-0.571939
1µM Cis-Pt	DEFB126	-0.192894	-0.570153
1µM Cis-Pt	MT1HL1	-0.223353	-0.569979
1µM Cis-Pt	HEXB	0.0971842	-0.569848
1µM Cis-Pt	SYNRG	0.134957	-0.565492
1µM Cis-Pt	GRB2	-0.0556727	-0.565405
1µM Cis-Pt	LCE2A	-0.226326	-0.564185
1µM Cis-Pt	LYSMD3	0.344262	-0.564098
1µM Cis-Pt	KMT2B	-0.194387	-0.563706
1µM Cis-Pt	TRIM6-TRIM34	-0.0544139	-0.563662
1µM Cis-Pt	PBDC1	-0.185064	-0.556693
1µM Cis-Pt	PSMD10	-0.177981	-0.553557
1µM Cis-Pt	TRAM1L1	-0.08795	-0.553382
1µM Cis-Pt	SHQ1	-0.222	-0.551466
1µM Cis-Pt	PJA2	-0.099791	-0.550028
1µM Cis-Pt	LRG1	-0.114657	-0.544017
1µM Cis-Pt	CMTR2	-0.151298	-0.541099
1µM Cis-Pt	PCBP1	-0.172561	-0.540445
1µM Cis-Pt	COX20	-0.180235	-0.539618
1µM Cis-Pt	NDUFA4	-0.150151	-0.538921
1µM Cis-Pt	FABP7	0.0546065	-0.53622
1µM Cis-Pt	RHOXF2	0.190409	-0.533301
1µM Cis-Pt	CDK6	-0.170484	-0.532909
1µM Cis-Pt	CEPT1	-0.0627463	-0.528641
1µM Cis-Pt	NOL7	-0.0859726	-0.528292
1µM Cis-Pt	ZNF585A	0.0216106	-0.528031
1µM Cis-Pt	ZNF251	-0.075691	-0.526593
1µM Cis-Pt	PRPF4	-0.0305704	-0.525286
1µM Cis-Pt	PSMC1	-0.140532	-0.525286
1µM Cis-Pt	SLC43A1	-0.14707	-0.524067
1µM Cis-Pt	NRIP1	-0.192879	-0.522847
1µM Cis-Pt	KRT34	-0.126672	-0.522368
1µM Cis-Pt	HAUS8	-0.0103788	-0.522237
1µM Cis-Pt	TGS1	-0.0684296	-0.520626
1µM Cis-Pt	SPRN	-0.137005	-0.519885
1µM Cis-Pt	ZNF781	-0.0624081	-0.518927
1µM Cis-Pt	CYP4F11	-0.14219	-0.517054
1µM Cis-Pt	INO80C	-0.145224	-0.515834
1µM Cis-Pt	TRAPPC13	0.0260868	-0.515224
1µM Cis-Pt	ACER1	0.0200352	-0.509518
1µM Cis-Pt	GZMA	-0.161062	-0.509431
1µM Cis-Pt	TRIP11	-0.0427383	-0.508821
1µM Cis-Pt	EXO1	0.107785	-0.503986
1µM Cis-Pt	EEF1E1	-0.123205	-0.503681
1µM Cis-Pt	KRT16	-0.0262554	-0.503115
1µM Cis-Pt	ZNF229	-0.0639957	-0.50294
1µM Cis-Pt	CDC6	-0.0329419	-0.501241
1µM Cis-Pt	FAM24A	-0.0339236	-0.500632
1µM Cis-Pt	STAT1	0.129386	-0.49009
1µM Cis-Pt	DPM2	-0.00451497	-0.488827
1µM Cis-Pt	CD247	-0.0247359	-0.488043
1µM Cis-Pt	ANXA1	0.0805618	-0.487782
1µM Cis-Pt	ARNT2	-0.05339	-0.486562
1µM Cis-Pt	MRPS26	0.00749677	-0.484602
1µM Cis-Pt	NDE1	-0.119344	-0.484122
1µM Cis-Pt	SLC20A1	0.127987	-0.481901
1µM Cis-Pt	C6orf211	0.0485804	-0.479723
1µM Cis-Pt	HORMAD1	0.0382142	-0.479026
1µM Cis-Pt	UTP15	-0.14072	-0.479026
1µM Cis-Pt	NUMA1	0.172321	-0.478808
1µM Cis-Pt	THAP1	-0.121373	-0.478198
1µM Cis-Pt	GRAMD1C	-0.0728024	-0.476892
1µM Cis-Pt	UVSSA	-0.101881	-0.471229
1µM Cis-Pt	NEURL1	0.0339419	-0.4677
1µM Cis-Pt	SFXN1	0.172354	-0.467352
1µM Cis-Pt	GAL	0.0472417	-0.466089
1µM Cis-Pt	ADSS	0.0706935	-0.46574
1µM Cis-Pt	NSRP1	0.168225	-0.465
1µM Cis-Pt	OLA1	0.127315	-0.462735
1µM Cis-Pt	TUBG2	-0.0130025	-0.462168
1µM Cis-Pt	ZNF57	0.00281562	-0.458335
1µM Cis-Pt	KRTAP13-2	-0.113553	-0.457812
1µM Cis-Pt	NMI	0.150311	-0.457769
1µM Cis-Pt	MEIOB	-0.0176778	-0.456723
1µM Cis-Pt	AWAT2	-0.0903736	-0.455896
1µM Cis-Pt	SASS6	0.0045222	-0.45472
1µM Cis-Pt	ZDHHC3	-0.0748926	-0.453848
1µM Cis-Pt	DRD4	0.0825955	-0.451888
1µM Cis-Pt	C7orf26	0.249111	-0.451191
1µM Cis-Pt	CDC20	0.0447782	-0.450712
1µM Cis-Pt	RBMXL1	-0.034909	-0.449057
1µM Cis-Pt	RAB28	-0.0168268	-0.448534
1µM Cis-Pt	NUP107	0.0298321	-0.44836
1µM Cis-Pt	EPB41L4A	-0.0154614	-0.443656
1µM Cis-Pt	FUT11	0.0229642	-0.440606
1µM Cis-Pt	LMNB2	-0.069895	-0.439997
1µM Cis-Pt	UBE2Q2	0.267485	-0.438298
1µM Cis-Pt	ZNF850	-0.00302036	-0.435858
1µM Cis-Pt	ZNF639	0.0231314	-0.435183
1µM Cis-Pt	UBE3A	0.0535074	-0.434116
1µM Cis-Pt	GPI	-0.0660388	-0.433402
1µM Cis-Pt	ZNF823	0.104464	-0.432831
1µM Cis-Pt	HLA-DRA	-0.102393	-0.432117
1µM Cis-Pt	ILDR1	-0.00742538	-0.430126
1µM Cis-Pt	SUDS3	-0.0422855	-0.429089
1µM Cis-Pt	CLK3	-0.0220821	-0.427704
1µM Cis-Pt	APEX1	0.0772128	-0.425901
1µM Cis-Pt	MRPS28	-0.0567342	-0.424995
1µM Cis-Pt	TMED8	0.21999	-0.422834
1µM Cis-Pt	AGRN	-0.0736854	-0.42198
1µM Cis-Pt	CREB5	0.0676358	-0.419915
1µM Cis-Pt	PRKG2	0.0443606	-0.419576
1µM Cis-Pt	RAPGEF1	-0.0883634	-0.419284
1µM Cis-Pt	ZBTB24	-0.0431892	-0.418478
1µM Cis-Pt	MCTS1	0.0186576	-0.416561
1µM Cis-Pt	USP26	-0.0681806	-0.415516
1µM Cis-Pt	TEX101	0.137925	-0.414431
1µM Cis-Pt	EIF2AK4	0.245377	-0.4142
1µM Cis-Pt	RDX	-0.00458218	-0.414179
1µM Cis-Pt	TMEM127	-0.0151081	-0.41373
1µM Cis-Pt	SLC19A3	0.0170597	-0.413081
1µM Cis-Pt	ZNF74	-0.0303666	-0.412663
1µM Cis-Pt	TBP	-0.0676076	-0.411156
1µM Cis-Pt	ARL4C	-0.0027408	-0.411108
1µM Cis-Pt	ZNF474	0.0265447	-0.410629
1µM Cis-Pt	ZRANB2	0.022061	-0.410511
1µM Cis-Pt	ZNF354A	0.0554567	-0.409509
1µM Cis-Pt	CUL1	0.0569691	-0.407418
1µM Cis-Pt	CBLC	-0.0430601	-0.404948
1µM Cis-Pt	UBE2S	0.079303	-0.40416
1µM Cis-Pt	RBMS1	0.344656	-0.401381
1µM Cis-Pt	MAFG	-0.0392889	-0.399547
1µM Cis-Pt	PPT2	0.0336404	-0.399129
1µM Cis-Pt	SCUBE1	-0.0622343	-0.397953
1µM Cis-Pt	FAM168A	-0.002516	-0.396572
1µM Cis-Pt	UCN	0.0283051	-0.394037
1µM Cis-Pt	C15orf48	0.0214753	-0.393828
1µM Cis-Pt	CLK1	0.12817	-0.392499
1µM Cis-Pt	ANKRD35	-0.0197417	-0.39046
1µM Cis-Pt	BCL2A1	0.104305	-0.389219
1µM Cis-Pt	PDE7A	-0.0419971	-0.389006
1µM Cis-Pt	ARHGAP20	0.0226702	-0.388814
1µM Cis-Pt	C19orf25	-0.00640661	-0.388613
1µM Cis-Pt	FAM154B	-0.0367591	-0.38847
1µM Cis-Pt	PEBP1	0.0875085	-0.385808
1µM Cis-Pt	CSRP2	0.0153364	-0.384436
1µM Cis-Pt	UCHL5	-0.0501585	-0.384118
1µM Cis-Pt	CTSS	-0.0324149	-0.383399
1µM Cis-Pt	MYLK4	-0.027052	-0.38177
1µM Cis-Pt	FOXC2	-0.0364167	-0.379823
1µM Cis-Pt	UGDH	0.145929	-0.379305
1µM Cis-Pt	MRPS36	0.00586083	-0.378678
1µM Cis-Pt	USP1	0.085921	-0.377144
1µM Cis-Pt	C3orf18	0.0798055	-0.376547
1µM Cis-Pt	ZC3H18	-0.0249177	-0.376007
1µM Cis-Pt	SMTN	-0.0302515	-0.374709
1µM Cis-Pt	SERTAD2	0.058256	-0.374369
1µM Cis-Pt	GRN	-0.0101787	-0.374326
1µM Cis-Pt	SPTBN5	0.079458	-0.37227
1µM Cis-Pt	RXFP4	0.118851	-0.371913
1µM Cis-Pt	IL7	-0.0364393	-0.371612
1µM Cis-Pt	FBXO46	0.136164	-0.370832
1µM Cis-Pt	GPRC5A	0.0256387	-0.369878
1µM Cis-Pt	LPPR4	0.253183	-0.369112
1µM Cis-Pt	WDR81	0.0108029	-0.368951
1µM Cis-Pt	ZNF688	0.0752965	-0.36889
1µM Cis-Pt	CLLU1OS	0.0884385	-0.36814
1µM Cis-Pt	KATNA1	0.0383739	-0.366747
1µM Cis-Pt	IL21	0.0984054	-0.36344
1µM Cis-Pt	SNX24	0.207764	-0.362526
1µM Cis-Pt	PRAMEF4	0.221413	-0.362364
1µM Cis-Pt	KIF4B	0.103765	-0.359668
1µM Cis-Pt	GRID2	0.0843334	-0.357281
1µM Cis-Pt	UBXN7	0.152251	-0.356127
1µM Cis-Pt	FAM71C	-0.0269712	-0.355669
1µM Cis-Pt	SLC46A3	0.238012	-0.355199
1µM Cis-Pt	CPXCR1	0.0205176	-0.354663
1µM Cis-Pt	HIST1H2AL	0.120448	-0.354502
1µM Cis-Pt	ZNF233	0.0511496	-0.353905
1µM Cis-Pt	C7orf55-LUC7L2	0.360203	-0.353239
1µM Cis-Pt	LRBA	0.156431	-0.353204
1µM Cis-Pt	CSPP1	0.0987342	-0.352712
1µM Cis-Pt	HOXA11	0.00282595	-0.35225
1µM Cis-Pt	SYPL2	0.0440929	-0.349218
1µM Cis-Pt	TMEM202	0.0849628	-0.348656
1µM Cis-Pt	HMGN4	0.216754	-0.345049
1µM Cis-Pt	ATP5J	0.0371964	-0.34471
1µM Cis-Pt	SSR1	0.0242066	-0.342257
1µM Cis-Pt	C5orf60	0.214326	-0.34136
1µM Cis-Pt	BTC	0.0884949	-0.338054
1µM Cis-Pt	TSSK2	0.126413	-0.337766
1µM Cis-Pt	CCDC122	0.0405101	-0.337631
1µM Cis-Pt	BTBD1	0.12313	-0.337548
1µM Cis-Pt	DGAT2L6	0.174904	-0.337479
1µM Cis-Pt	CHRNA5	0.0263122	-0.336316
1µM Cis-Pt	ATP5G3	0.00501162	-0.336133
1µM Cis-Pt	CYTH3	0.00977149	-0.33581
1µM Cis-Pt	CEACAM4	0.117747	-0.335466
1µM Cis-Pt	ROGDI	0.0309119	-0.335179
1µM Cis-Pt	ALS2CR12	0.316498	-0.334538

## Sheet: Table 2-4
Table 2-4: IR screen normalized Beta scores.
Screen conditiona	Gene name	Normalized RAD52WT Beta scoreb	Normalized RAD52KO Beta scorec
2Gy IR	RPS14	-0.685403	-2.62915
2Gy IR	PYROXD1	-0.554739	-2.49232
2Gy IR	AK6	0.114327	-1.67224
2Gy IR	FTH1	1.26085	-0.564006
2Gy IR	C8orf44	2.5754	0.711542
2Gy IR	HSPD1	-0.421673	-2.15271
2Gy IR	RAC1	-0.828294	-2.53617
2Gy IR	CDK1	-0.53346	-2.17724
2Gy IR	NDOR1	-0.748578	-2.2135
2Gy IR	FERMT2	-0.195441	-1.67549
2Gy IR	DHX9	-0.147313	-1.60692
2Gy IR	CTCF	-0.405299	-1.83644
2Gy IR	HMGN5	0.554076	-0.891854
2Gy IR	CENPE	0.362085	-1.07203
2Gy IR	RPL23A	-0.096128	-1.47582
2Gy IR	LYRM5	-0.0337498	-1.38184
2Gy IR	RARS	0.0558057	-1.29166
2Gy IR	HAUS6	0.148621	-1.16962
2Gy IR	UBA52	-0.972796	-2.23703
2Gy IR	ORC3	0.942512	-0.370195
2Gy IR	LYRM4	-0.491043	-1.74054
2Gy IR	RPS27A	-0.16137	-1.41713
2Gy IR	SRCAP	-0.16037	-1.40281
2Gy IR	NOL10	-0.51436	-1.72576
2Gy IR	AARS	-0.361735	-1.56087
2Gy IR	RPL7A	-1.12739	-2.29617
2Gy IR	WDR73	-0.566493	-1.74571
2Gy IR	KCMF1	0.303	-0.889016
2Gy IR	SMU1	-0.466204	-1.63118
2Gy IR	GSTM1	0.665261	-0.532375
2Gy IR	EIF2B5	-0.610948	-1.75643
2Gy IR	RPL24	-0.55346	-1.69678
2Gy IR	TBCA	-0.31891	-1.45755
2Gy IR	ALDOA	-0.843697	-1.96082
2Gy IR	GOLGA6A	0.427673	-0.728708
2Gy IR	CFC1	0.720758	-0.426921
2Gy IR	LSM5	0.112536	-1.01412
2Gy IR	MED19	0.0553365	-1.06928
2Gy IR	UQCRQ	-0.0272938	-1.14728
2Gy IR	GSTO2	1.20701	0.0468426
2Gy IR	PGGT1B	-0.6991	-1.79415
2Gy IR	CBX3	0.703081	-0.420824
2Gy IR	NOB1	-0.557441	-1.63553
2Gy IR	TSEN54	-0.338005	-1.42231
2Gy IR	DDOST	-0.836209	-1.89819
2Gy IR	TAS2R46	0.550095	-0.557094
2Gy IR	RAD51D	-0.269678	-1.34733
2Gy IR	RFWD3	0.444123	-0.656611
2Gy IR	ALG1L	-0.411284	-1.46918
2Gy IR	NARFL	-0.815687	-1.84825
2Gy IR	PSMC5	0.268265	-0.800668
2Gy IR	RAD21	-0.153185	-1.20405
2Gy IR	DEFB107A	1.10531	0.0199767
2Gy IR	PLRG1	0.251038	-0.801721
2Gy IR	SNRPE	-1.9055	-2.87954
2Gy IR	OGT	-0.478057	-1.49903
2Gy IR	PSMA7	-1.66678	-2.63899
2Gy IR	FARSB	-0.320085	-1.33249
2Gy IR	XPO1	-0.216896	-1.23051
2Gy IR	IPO13	-0.354445	-1.35959
2Gy IR	RPL9	1.06507	0.0146318
2Gy IR	PSMG4	-0.616635	-1.60871
2Gy IR	CRBN	0.348829	-0.66865
2Gy IR	EPRS	-0.962512	-1.93092
2Gy IR	ELP6	-1.12332	-2.08144
2Gy IR	ALG2	-1.72066	-2.65428
2Gy IR	NUBP1	-0.374706	-1.35328
2Gy IR	ACTR6	0.14681	-0.845254
2Gy IR	SLC38A11	0.581706	-0.415573
2Gy IR	ADAM2	0.813412	-0.189792
2Gy IR	COX7B	1.35398	0.332705
2Gy IR	CCDC109B	0.647014	-0.347609
2Gy IR	CDIPT	-0.373047	-1.33249
2Gy IR	RTEL1	0.129664	-0.844796
2Gy IR	MORN2	0.576825	-0.411778
2Gy IR	STX5	-0.327782	-1.28493
2Gy IR	RPS23	-1.19175	-2.11737
2Gy IR	WDR82	-0.543791	-1.48928
2Gy IR	ESCO2	0.40727	-0.564464
2Gy IR	SEC13	-0.71327	-1.64441
2Gy IR	SMC1A	-1.3245	-2.23346
2Gy IR	C17orf80	0.633555	-0.341356
2Gy IR	TAF12	-0.628768	-1.55991
2Gy IR	SNRPB2	-0.537867	-1.47184
2Gy IR	UGT3A2	0.662038	-0.310952
2Gy IR	SUMO2	-0.217493	-1.1579
2Gy IR	EBNA1BP2	0.210194	-0.74354
2Gy IR	ZNF732	0.787962	-0.181268
2Gy IR	NCSTN	0.278858	-0.671122
2Gy IR	PSMG1	0.343398	-0.608729
2Gy IR	THOC7	0.574455	-0.382907
2Gy IR	LSM7	-0.574313	-1.49047
2Gy IR	PCF11	-0.271175	-1.18926
2Gy IR	CHMP2A	-1.64749	-2.51782
2Gy IR	C19orf40	0.371199	-0.564647
2Gy IR	HIST1H2BN	0.107986	-0.81225
2Gy IR	C7orf55-LUC7L2	0.537393	-0.396617
2Gy IR	RPLP0	-0.537346	-1.43146
2Gy IR	SLC35G5	0.329924	-0.591975
2Gy IR	PSMB1	-1.09611	-1.96832
2Gy IR	AGTR2	1.00967	0.066302
2Gy IR	ANKIB1	0.67564	-0.254281
2Gy IR	TRIM31	0.848009	-0.0860818
2Gy IR	SERPINB5	0.705735	-0.222714
2Gy IR	MCCC2	0.746398	-0.176224
2Gy IR	PSME3	0.201863	-0.701792
2Gy IR	SAP30BP	-0.181555	-1.06841
2Gy IR	ADAT2	0.288431	-0.612941
2Gy IR	BORA	0.158488	-0.738184
2Gy IR	AMD1	0.609005	-0.302731
2Gy IR	HAUS8	-0.103521	-0.988854
2Gy IR	ATP6V1E2	0.736919	-0.174874
2Gy IR	SSX7	1.02592	0.106113
2Gy IR	RBBP4	-0.966872	-1.81223
2Gy IR	KRTAP9-8	0.324863	-0.561077
2Gy IR	URB1	0.235872	-0.645167
2Gy IR	PGAP1	0.780853	-0.117045
2Gy IR	HTRA3	0.74436	-0.14543
2Gy IR	TMSB4X	1.1154	0.213092
2Gy IR	DNAL4	0.415616	-0.461468
2Gy IR	C14orf166	0.555308	-0.323833
2Gy IR	UPF2	-0.179578	-1.03321
2Gy IR	YTHDC1	0.392706	-0.477764
2Gy IR	BUB3	-0.601754	-1.43778
2Gy IR	KIAA1143	0.511943	-0.360706
2Gy IR	DNAJC19	-0.0495118	-0.899361
2Gy IR	HMGN1	0.585972	-0.28518
2Gy IR	DCTD	0.428858	-0.433993
2Gy IR	CCDC174	0.517109	-0.348287
2Gy IR	TRAPPC2	0.113953	-0.736902
2Gy IR	2024-09-11	0.732607	-0.139333
2Gy IR	GTF2H5	0.654645	-0.214049
2Gy IR	RPLP1	-0.232815	-1.07084
2Gy IR	KIAA0825	0.59564	-0.270564
2Gy IR	CYP2A7	1.00062	0.120688
2Gy IR	IFNA17	0.288787	-0.566844
2Gy IR	FEN1	0.232351	-0.621272
2Gy IR	CD34	0.964076	0.0863885
2Gy IR	PFN1	-0.18546	-1.02383
2Gy IR	DBF4	-0.0823223	-0.922387
2Gy IR	CCNG1	0.615687	-0.248147
2Gy IR	NOC3L	0.262829	-0.586253
2Gy IR	METAP1	-0.648389	-1.46479
2Gy IR	PABPC1L2A	0.352374	-0.494839
2Gy IR	CCDC179	0.0525545	-0.781854
2Gy IR	SETD1A	-0.148246	-0.975533
2Gy IR	EMC7	0.0446597	-0.788858
2Gy IR	RACGAP1	-0.626493	-1.43503
2Gy IR	NUDT5	0.660284	-0.189829
2Gy IR	F2R	0.622038	-0.225799
2Gy IR	ZNF221	0.699336	-0.150603
2Gy IR	EIF4A3	-1.24374	-2.02673
2Gy IR	NUPL2	0.586351	-0.258168
2Gy IR	DEFB129	0.418834	-0.418013
2Gy IR	C8orf59	1.35739	0.490353
2Gy IR	KDSR	-0.426697	-1.23083
2Gy IR	RPS2	-0.396777	-1.20148
2Gy IR	COPS4	0.23628	-0.586986
2Gy IR	HMGB1	0.909336	0.0637248
2Gy IR	FRG2B	0.778626	-0.062379
2Gy IR	TOR3A	0.299389	-0.522167
2Gy IR	PCBP4	0.351735	-0.470806
2Gy IR	CRY1	0.539194	-0.287473
2Gy IR	USP17L5	-0.646066	-1.43041
2Gy IR	HTR1F	0.39728	-0.42005
2Gy IR	GK2	0.862559	0.0301627
2Gy IR	STAMBPL1	1.01773	0.180348
2Gy IR	C10orf68	0.392796	-0.4214
2Gy IR	TMEM42	0.713412	-0.111405
2Gy IR	COPA	-0.488531	-1.26932
2Gy IR	ARID5B	0.922559	0.0942757
2Gy IR	XRRA1	0.809242	-0.0134627
2Gy IR	LARP7	0.541517	-0.271227
2Gy IR	ABHD10	0.808768	-0.0127591
2Gy IR	ZNF544	0.818294	-0.00303545
2Gy IR	SNX13	0.258308	-0.541393
2Gy IR	BOP1	-0.136412	-0.922112
2Gy IR	METAP1D	1.08858	0.261505
2Gy IR	CPT2	0.544502	-0.261491
2Gy IR	MEF2A	0.574123	-0.232208
2Gy IR	SNAPC1	-0.498436	-1.26584
2Gy IR	SOCS5	0.249175	-0.540157
2Gy IR	AQR	0.316592	-0.474697
2Gy IR	EIF1AD	-0.0948294	-0.871575
2Gy IR	TCTN1	0.887062	0.0773477
2Gy IR	CERS5	0.785308	-0.0197464
2Gy IR	TOMM34	0.470967	-0.323252
2Gy IR	MTOR	-0.453128	-1.21467
2Gy IR	TBC1D21	0.584502	-0.211833
2Gy IR	ARHGEF9	0.678483	-0.120794
2Gy IR	FAM136A	0.253569	-0.530452
2Gy IR	RPRD1B	0.287872	-0.497173
2Gy IR	MAGOH	-0.148133	-0.916344
2Gy IR	SPIN2A	1.27455	0.458218
2Gy IR	GPR87	0.839573	0.040563
2Gy IR	ZDHHC15	0.687251	-0.105871
2Gy IR	TMEM258	-0.706066	-1.45037
2Gy IR	THAP5	0.000677773	-0.763178
2Gy IR	RAD17	-0.387427	-1.13753
2Gy IR	GLCE	0.293137	-0.479778
2Gy IR	BRIX1	-0.127668	-0.885079
2Gy IR	COPS2	-0.241953	-0.994164
2Gy IR	ULBP1	0.862322	0.0733835
2Gy IR	SAP130	-0.0037364	-0.762216
2Gy IR	ITGB1	0.81872	0.0323499
2Gy IR	AGFG1	0.231621	-0.534252
2Gy IR	GTF2B	-0.163227	-0.915612
2Gy IR	KIAA0947	-0.0131777	-0.770456
2Gy IR	MCM2	-1.05806	-1.77908
2Gy IR	BTBD9	0.55436	-0.220412
2Gy IR	TOMM40	-0.361346	-1.10467
2Gy IR	AP1G1	0.253754	-0.509716
2Gy IR	LTN1	0.509431	-0.262205
2Gy IR	DUOXA1	0.895877	0.112344
2Gy IR	MYSM1	0.680806	-0.0950539
2Gy IR	ANAPC5	0.0440531	-0.709986
2Gy IR	PLA2G4D	0.505498	-0.263418
2Gy IR	CDC37	-0.301739	-1.0425
2Gy IR	MT2A	0.16446	-0.592204
2Gy IR	FTSJ3	0.105062	-0.648646
2Gy IR	HNRNPH1	-0.605071	-1.33346
2Gy IR	MGAT4A	0.595355	-0.173825
2Gy IR	NDC1	-0.495213	-1.22597
2Gy IR	ODF2	0.123374	-0.627772
2Gy IR	NUBP2	-0.696066	-1.41906
2Gy IR	PIGX	0.593649	-0.173093
2Gy IR	PRDX3	0.183858	-0.567943
2Gy IR	TWF1	0.87128	0.0961296
2Gy IR	PCNA	-1.03095	-1.73944
2Gy IR	UBL3	0.438896	-0.318743
2Gy IR	RPL13	-0.685355	-1.40436
2Gy IR	SKIV2L2	-0.761943	-1.47806
2Gy IR	ZNF98	0.612038	-0.150653
2Gy IR	SPATA31A3	0.0922938	-0.651896
2Gy IR	RBM8A	0.320336	-0.431398
2Gy IR	KRTAP4-8	-0.837251	-1.54924
2Gy IR	CCR8	0.672607	-0.0895425
2Gy IR	NOM1	0.172559	-0.572154
2Gy IR	RMDN3	0.469223	-0.284434
2Gy IR	SH3YL1	0.216782	-0.527981
2Gy IR	TCEB1	0.0136995	-0.723032
2Gy IR	CLVS2	0.292526	-0.4531
2Gy IR	ATP6V1B2	0.199512	-0.5424
2Gy IR	POLR3B	-1.87848	-2.54876
2Gy IR	HIST2H3C	-0.511991	-1.22858
2Gy IR	HSPA13	0.0607962	-0.675242
2Gy IR	EMC3	0.00596303	-0.728068
2Gy IR	NAPA	-1.06725	-1.7637
2Gy IR	PPAN	-0.494597	-1.21046
2Gy IR	CMC1	0.185109	-0.553798
2Gy IR	TSR2	-0.95128	-1.65036
2Gy IR	ICOS	0.613839	-0.137099
2Gy IR	DAPK1	0.667488	-0.0843194
2Gy IR	GGNBP2	-0.538341	-1.24776
2Gy IR	MAEA	0.225109	-0.50935
2Gy IR	SYVN1	0.0355919	-0.692225
2Gy IR	PDPK1	-0.550806	-1.25747
2Gy IR	ZNF728	-0.271791	-0.987618
2Gy IR	SMNDC1	-0.0375938	-0.761347
2Gy IR	GK	0.409123	-0.329285
2Gy IR	IPO11	-0.391611	-1.10252
2Gy IR	ZNF780B	0.520758	-0.221057
2Gy IR	ABHD12B	0.252014	-0.480511
2Gy IR	INCENP	-0.429995	-1.139
2Gy IR	DDX3X	0.0664265	-0.6589
2Gy IR	C1orf227	0.27245	-0.458447
2Gy IR	KIAA0196	0.407621	-0.327537
2Gy IR	LOX	0.415242	-0.319306
2Gy IR	YWHAE	0.418194	-0.316221
2Gy IR	CHMP6	0.47654	-0.2595
2Gy IR	BTAF1	0.732701	-0.0120606
2Gy IR	CD2	0.668009	-0.0743631
2Gy IR	GTF2A1	-0.0574502	-0.774713
2Gy IR	GLT8D2	0.426858	-0.306654
2Gy IR	UGT1A9	1.09204	0.337067
2Gy IR	WDR66	0.448033	-0.284406
2Gy IR	ECT2	0.0725972	-0.64654
2Gy IR	KRTAP5-7	0.497251	-0.235893
2Gy IR	KRTAP10-6	0.145284	-0.575221
2Gy IR	SYMPK	-0.15864	-0.867959
2Gy IR	GCLC	0.408028	-0.317791
2Gy IR	MTF1	0.430019	-0.296537
2Gy IR	PPIAL4G	-0.668199	-1.35712
2Gy IR	OIP5	-0.131621	-0.838571
2Gy IR	LEAP2	0.137602	-0.577419
2Gy IR	ANKRD40	0.414725	-0.308929
2Gy IR	KRTAP13-2	0.238066	-0.479458
2Gy IR	ERAL1	0.416697	-0.306274
2Gy IR	AGMAT	0.409531	-0.312472
2Gy IR	PRSS36	0.0807156	-0.630015
2Gy IR	SMPDL3A	0.445815	-0.277151
2Gy IR	TKTL2	0.640806	-0.0862191
2Gy IR	EIF3E	-0.33236	-1.02593
2Gy IR	LONRF1	0.663365	-0.0631068
2Gy IR	TSEN2	0.162635	-0.546657
2Gy IR	MYOZ1	0.616161	-0.107299
2Gy IR	UTP18	-0.411246	-1.09959
2Gy IR	TRMT11	0.275943	-0.435156
2Gy IR	PRPF8	-0.763081	-1.43865
2Gy IR	DNAH6	0.483934	-0.233714
2Gy IR	MFSD8	0.415185	-0.299618
2Gy IR	MCTS1	-0.451161	-1.13584
2Gy IR	APOF	0.260412	-0.447406
2Gy IR	SULT1C3	0.733128	0.0097329
2Gy IR	POLD2	-0.536682	-1.21664
2Gy IR	RPL27	-0.558673	-1.23719
2Gy IR	ZNF613	0.0296445	-0.668559
2Gy IR	KRTAP9-2	0.457673	-0.254917
2Gy IR	SC5D	0.137744	-0.563869
2Gy IR	TP53BP1	0.123531	-0.577373
2Gy IR	ELOF1	-0.374782	-1.05802
2Gy IR	LRP1B	0.367156	-0.341384
2Gy IR	CCDC60	0.952749	0.225868
2Gy IR	GAST	0.467199	-0.243089
2Gy IR	TAX1BP3	-0.116265	-0.806161
2Gy IR	RPS10	-0.207791	-0.893548
2Gy IR	GPR161	0.520569	-0.189682
2Gy IR	DPH5	-0.259009	-0.942299
2Gy IR	CEP63	0.364313	-0.338413
2Gy IR	TRAPPC11	0.255943	-0.442993
2Gy IR	BIRC2	0.884171	0.164427
2Gy IR	RPL37A	-1.6281	-2.26161
2Gy IR	ADAM21	0.686967	-0.0252752
2Gy IR	SLC25A52	0.51872	-0.187439
2Gy IR	CD86	0.0370607	-0.652125
2Gy IR	SPSB3	0.597393	-0.110801
2Gy IR	ANAPC11	-0.271251	-0.949303
2Gy IR	KRTCAP2	0.211607	-0.482845
2Gy IR	EXTL2	-0.470336	-1.14078
2Gy IR	ANP32A	1.24033	0.511776
2Gy IR	PDIA6	0.232773	-0.461285
2Gy IR	SYNJ2	0.322185	-0.374832
2Gy IR	GUK1	-1.21336	-1.85782
2Gy IR	HMGCL	0.619953	-0.0870477
2Gy IR	M1AP	0.643175	-0.0644893
2Gy IR	RHEBL1	0.0805972	-0.606349
2Gy IR	DSN1	0.0917583	-0.595042
2Gy IR	MLLT3	0.381934	-0.314083
2Gy IR	PRRC1	0.670521	-0.0351226
2Gy IR	OLA1	0.574692	-0.127349
2Gy IR	PHF5A	-1.05758	-1.70342
2Gy IR	PIGF	1.01109	0.295031
2Gy IR	SULT1A1	0.256791	-0.431984
2Gy IR	OMP	0.697109	-0.00623149
2Gy IR	PNO1	-0.366697	-1.03344
2Gy IR	POFUT2	0.454341	-0.240356
2Gy IR	MRPL15	0.30173	-0.386752
2Gy IR	NRAS	0.413464	-0.278419
2Gy IR	ZNF284	0.502512	-0.191966
2Gy IR	TMEM11	0.372213	-0.31758
2Gy IR	DCTN3	-0.385801	-1.0485
2Gy IR	ZNF37A	0.538483	-0.155542
2Gy IR	BTRC	0.645687	-0.0512051
2Gy IR	PRDM10	0.148744	-0.530727
2Gy IR	TRIM49B	0.794028	0.0933556
2Gy IR	DSEL	0.754739	0.0555629
2Gy IR	PDE1A	0.610758	-0.0834314
2Gy IR	ASUN	0.328938	-0.354393
2Gy IR	ZUFSP	0.311654	-0.37003
2Gy IR	SRD5A3	-0.247635	-0.910073
2Gy IR	HIST1H3E	0.468796	-0.217926
2Gy IR	DCLK3	0.635972	-0.0560253
2Gy IR	JTB	-0.186701	-0.850335
2Gy IR	ERCC6L	0.29881	-0.38017
2Gy IR	EIF3I	-1.19626	-1.82321
2Gy IR	C14orf2	0.497773	-0.18591
2Gy IR	EIF3A	-0.973791	-1.6071
2Gy IR	PDCD2	-0.680521	-1.32375
2Gy IR	WDR55	-0.632559	-1.27729
2Gy IR	DPY19L4	0.299953	-0.376416
2Gy IR	SAMHD1	0.387673	-0.291305
2Gy IR	DAG1	0.777204	0.085418
2Gy IR	PTPRJ	0.506682	-0.175766
2Gy IR	SCN10A	0.853934	0.159909
2Gy IR	UCP1	0.393531	-0.284731
2Gy IR	SSX4	0.523412	-0.159223
2Gy IR	IFNG	1.1237	0.42064
2Gy IR	LRRC59	0.495308	-0.185768
2Gy IR	SERTAD3	0.49872	-0.18239
2Gy IR	AFP	0.795118	0.104452
2Gy IR	MCRS1	-0.175526	-0.833032
2Gy IR	PPFIBP2	0.36554	-0.309556
2Gy IR	RPN1	0.132384	-0.534252
2Gy IR	LRRC55	0.0148171	-0.647685
2Gy IR	THOC5	-0.294299	-0.945366
2Gy IR	TRIM49	0.0137493	-0.647273
2Gy IR	SIGLEC12	0.693412	0.00987434
2Gy IR	DICER1	0.206559	-0.460324
2Gy IR	NECAB3	0.567251	-0.11189
2Gy IR	GBF1	-0.0252398	-0.683848
2Gy IR	CPA6	0.327142	-0.34348
2Gy IR	HABP4	0.481848	-0.194031
2Gy IR	ARL11	0.282336	-0.386372
2Gy IR	KIAA0319L	0.521991	-0.15416
2Gy IR	TOMM22	-1.1018	-1.72223
2Gy IR	TKTL1	0.335929	-0.332929
2Gy IR	CTDSPL2	0.418047	-0.253549
2Gy IR	BRAT1	-0.138403	-0.790781
2Gy IR	DLG1	0.877488	0.190579
2Gy IR	PIANP	0.655972	-0.0231869
2Gy IR	LRRN3	0.430479	-0.240928
2Gy IR	FDCSP	0.939289	0.250587
2Gy IR	AADAC	0.131976	-0.529171
2Gy IR	GCSH	0.225934	-0.437399
2Gy IR	XPNPEP3	0.313284	-0.352961
2Gy IR	TMEM208	0.829953	0.14674
2Gy IR	INTS7	-0.0724171	-0.724451
2Gy IR	HSF2BP	0.334242	-0.3308
2Gy IR	ABCA12	0.212237	-0.448582
2Gy IR	HAUS7	-0.197976	-0.844751
2Gy IR	CREBRF	0.960332	0.275247
2Gy IR	POLR1B	-0.667773	-1.29629
2Gy IR	LINGO2	0.493412	-0.173056
2Gy IR	TMEM236	0.417839	-0.24584
2Gy IR	TPD52	0.562654	-0.105624
2Gy IR	FAM98B	-0.542275	-1.17242
2Gy IR	MMP10	0.417483	-0.245016
2Gy IR	PANK2	0.606161	-0.0625804
2Gy IR	COMMD8	0.0177289	-0.630153
2Gy IR	ZEB1	0.842844	0.167311
2Gy IR	ZNF132	0.49019	-0.173267
2Gy IR	PGLS	0.0778199	-0.570644
2Gy IR	ZFAND6	0.413445	-0.246449
2Gy IR	ATXN10	-1.19981	-1.80458
2Gy IR	FKBP5	0.812512	0.139177
2Gy IR	C17orf75	0.795166	0.122712
2Gy IR	MRRF	0.0795924	-0.568401
2Gy IR	CEACAM4	0.268303	-0.385338
2Gy IR	SLU7	-0.800664	-1.41782
2Gy IR	ZNF645	0.486256	-0.174489
2Gy IR	CLLU1OS	0.0968626	-0.550411
2Gy IR	QTRTD1	0.303891	-0.350397
2Gy IR	ANKRD66	0.769573	0.100208
2Gy IR	PRPF6	-0.250062	-0.883981
2Gy IR	TWISTNB	-1.35654	-1.95239
2Gy IR	ZNF713	0.32382	-0.328956
2Gy IR	ZNF792	0.0488436	-0.59431
2Gy IR	RPS9	-0.842133	-1.45467
2Gy IR	SMURF2	-0.1921	-0.826623
2Gy IR	TSHR	0.686256	0.0221304
2Gy IR	SLC18A1	0.761043	0.095031
2Gy IR	GPN2	-0.415645	-1.0415
2Gy IR	C14orf28	0.678104	0.0151381
2Gy IR	URI1	-0.715403	-1.33011
2Gy IR	PRSS1	0.247346	-0.40016
2Gy IR	PIAS2	0.306744	-0.342423
2Gy IR	RELN	0.467204	-0.18651
2Gy IR	PRAMEF6	-0.337445	-0.963539
2Gy IR	ACP2	0.512986	-0.141269
2Gy IR	NOP56	-0.420336	-1.04259
2Gy IR	SPCS2	-0.269313	-0.89634
2Gy IR	MEGF11	0.609194	-0.0477169
2Gy IR	IRF2	0.626303	-0.0306525
2Gy IR	DCUN1D1	0.425953	-0.224165
2Gy IR	DARS2	0.495355	-0.156792
2Gy IR	GSTA2	0.766919	0.105541
2Gy IR	RAB21	0.222147	-0.420398
2Gy IR	CDK15	0.679668	0.0215738
2Gy IR	MRPL14	0.198213	-0.442975
2Gy IR	KCNMB3	0.688389	0.0306164
2Gy IR	ETV5	0.39636	-0.25137
2Gy IR	CHD4	0.116308	-0.521801
2Gy IR	ZNF616	0.61763	-0.037518
2Gy IR	CCNA1	0.7591	0.0993294
2Gy IR	WRAP53	0.24337	-0.398654
2Gy IR	C20orf141	0.404678	-0.242398
2Gy IR	EFCAB14	0.625687	-0.0284754
2Gy IR	FOXO3	0.60564	-0.0477947
2Gy IR	IFNA7	0.596019	-0.0557323
2Gy IR	SCIMP	0.315938	-0.325532
2Gy IR	TGIF2LX	0.316555	-0.324405
2Gy IR	FKBP3	-0.105981	-0.732187
2Gy IR	RAET1E	0.63564	-0.0158069
2Gy IR	MRGPRX1	0.59763	-0.0515163
2Gy IR	C6orf132	0.782417	0.126964
2Gy IR	KRTAP5-11	-0.421626	-1.03568
2Gy IR	RASGRP4	0.379739	-0.261427
2Gy IR	TRMT112	-0.349346	-0.965554
2Gy IR	TMEM66	0.531754	-0.1145
2Gy IR	INO80C	0.384668	-0.256529
2Gy IR	OGG1	0.469204	-0.174397
2Gy IR	RPL10	0.122645	-0.509121
2Gy IR	MIOS	-0.0660332	-0.691264
2Gy IR	SEH1L	-0.590616	-1.19782
2Gy IR	FAM86B2	0.386052	-0.25435
2Gy IR	C8orf74	0.316564	-0.321435
2Gy IR	C6orf47	0.248104	-0.386922
2Gy IR	NPLOC4	0.0432915	-0.584651
2Gy IR	C20orf196	0.0546777	-0.573436
2Gy IR	PPIA	0.992512	0.332586
2Gy IR	C15orf43	0.552844	-0.0908746
2Gy IR	FERMT1	0.777488	0.126328
2Gy IR	MYBPC1	0.7509	0.101188
2Gy IR	C1orf27	-0.284749	-0.898171
2Gy IR	VGLL3	0.443777	-0.194132
2Gy IR	WDR12	0.320687	-0.312815
2Gy IR	PCDHB3	0.501043	-0.138463
2Gy IR	FABP5	0.0302123	-0.59312
2Gy IR	SLC38A4	0.342607	-0.291007
2Gy IR	POTEG	0.268213	-0.362844
2Gy IR	TREM1	0.794265	0.145275
2Gy IR	SCG3	0.372697	-0.261825
2Gy IR	PIK3CA	0.191218	-0.436799
2Gy IR	C16orf80	0.414635	-0.220508
2Gy IR	TMIGD2	0.672891	0.0296478
2Gy IR	RGS6	0.235204	-0.3923
2Gy IR	COQ4	0.729953	0.0857156
2Gy IR	EIF3M	-0.00195403	-0.620906
2Gy IR	UBAP2L	0.429408	-0.20423
2Gy IR	ZNF347	0.56564	-0.0712549
2Gy IR	GMNN	-0.127251	-0.740336
2Gy IR	ADAT3	-0.661422	-1.25609
2Gy IR	GET4	0.56	-0.0763498
2Gy IR	RPGRIP1L	0.751469	0.10951
2Gy IR	ELP4	-0.306213	-0.911858
2Gy IR	SON	0.192313	-0.429786
2Gy IR	ZC3H7A	0.817773	0.174356
2Gy IR	DDX17	0.351332	-0.276093
2Gy IR	BEX1	0.638152	0.00131702
2Gy IR	NRP1	1.0763	0.424833
2Gy IR	ASNA1	0.0200744	-0.595042
2Gy IR	CHEK1	-0.957583	-1.53913
2Gy IR	CHAF1A	0.32772	-0.297553
2Gy IR	ZBTB18	0.488104	-0.142235
2Gy IR	SPAG7	0.246251	-0.375784
2Gy IR	HOOK3	0.369464	-0.256451
2Gy IR	UGT3A1	0.36081	-0.264704
2Gy IR	DTWD2	0.404261	-0.22265
2Gy IR	ARAP3	0.502701	-0.127564
2Gy IR	L3MBTL2	0.378284	-0.247181
2Gy IR	OAS2	0.442445	-0.184706
2Gy IR	NBPF6	-0.136839	-0.744043
2Gy IR	SCGB2A1	0.461754	-0.165796
2Gy IR	PLA2G7	0.498294	-0.13048
2Gy IR	ZNF501	0.302052	-0.319732
2Gy IR	C11orf85	0.641469	0.00897622
2Gy IR	TDRD10	0.33927	-0.282662
2Gy IR	ARL13A	0.927441	0.285702
2Gy IR	MRPL11	0.315905	-0.30485
2Gy IR	GCNT4	0.56654	-0.0627543
2Gy IR	PYCR2	0.747251	0.11189
2Gy IR	FABP7	0.233417	-0.384367
2Gy IR	EXD1	0.261062	-0.357364
2Gy IR	TAS2R60	0.509194	-0.117026
2Gy IR	DOLK	-0.357739	-0.954293
2Gy IR	ZNF677	0.229318	-0.386208
2Gy IR	MRO	0.354758	-0.264393
2Gy IR	UBE2N	-0.867109	-1.44451
2Gy IR	DNAAF2	0.332479	-0.285816
2Gy IR	CUL3	0.544171	-0.0811609
2Gy IR	FGR	0.286555	-0.329061
2Gy IR	KSR1	0.385014	-0.233938
2Gy IR	RNF223	0.466213	-0.155098
2Gy IR	GNPAT	0.785782	0.153949
2Gy IR	PDS5B	0.663555	0.0359484
2Gy IR	C1QC	0.37963	-0.238054
2Gy IR	COIL	0.0850948	-0.522259
2Gy IR	ABCB5	0.712227	0.0837472
2Gy IR	IRF1	0.55109	-0.0718043
2Gy IR	CEP68	0.548246	-0.0743174
2Gy IR	ZNF256	0.512227	-0.109002
2Gy IR	SETDB2	0.304152	-0.309574
2Gy IR	MBNL1	-0.108412	-0.70788
2Gy IR	FBXW8	-0.0345626	-0.635508
2Gy IR	PPP1CB	-0.326047	-0.916619
2Gy IR	ZNF224	0.139773	-0.466183
2Gy IR	OSGIN2	0.689716	0.065185
2Gy IR	PFDN2	-0.482891	-1.06704
2Gy IR	WDR87	0.467308	-0.149083
2Gy IR	MAPK8	0.58673	-0.0332334
2Gy IR	POFUT1	0.367303	-0.245108
2Gy IR	KCNJ5	0.195545	-0.410936
2Gy IR	HKR1	0.648246	0.0264201
2Gy IR	C15orf60	0.153123	-0.451544
2Gy IR	RASL10B	0.587441	-0.0311762
2Gy IR	CD22	0.354711	-0.255938
2Gy IR	UBXN10	0.403227	-0.208826
2Gy IR	ZNF565	0.286265	-0.32175
2Gy IR	TMEM184C	0.348076	-0.261953
2Gy IR	PDRG1	-0.749479	-1.32201
2Gy IR	CELF6	0.409948	-0.201767
2Gy IR	TMEM99	0.0458005	-0.553112
2Gy IR	SUDS3	-0.29263	-0.879678
2Gy IR	CHMP5	0.0930142	-0.506969
2Gy IR	PRDM6	0.622701	0.00514065
2Gy IR	GRK7	0.2489	-0.355872
2Gy IR	GPN3	-0.418891	-1.00076
2Gy IR	ZDHHC8	0.289882	-0.316166
2Gy IR	PCDHGA9	0.303815	-0.302506
2Gy IR	NIPAL1	1.24327	0.605251
2Gy IR	MPHOSPH6	0.256891	-0.347339
2Gy IR	TP53TG5	0.532133	-0.0814035
2Gy IR	HRH3	0.624787	0.00820581
2Gy IR	MRPS30	0.264	-0.340194
2Gy IR	FAM170B	0.652844	0.0360971
2Gy IR	USP7	0.781422	0.160413
2Gy IR	CCDC106	0.693175	0.0752878
2Gy IR	C5orf66	0.132166	-0.466183
2Gy IR	BIRC6	0.0300251	-0.56483
2Gy IR	NGFR	0.433133	-0.174709
2Gy IR	GAS2L2	0.343218	-0.261322
2Gy IR	TTC17	0.686445	0.0704127
2Gy IR	PRRT2	0.478768	-0.129876
2Gy IR	POP7	-0.438175	-1.01499
2Gy IR	CCDC182	0.596019	-0.0158293
2Gy IR	CABP5	0.614739	0.00249873
2Gy IR	PRKCSH	0.535592	-0.0736353
2Gy IR	ZSWIM2	0.36363	-0.239715
2Gy IR	ALG6	0.19545	-0.401877
2Gy IR	MAD2L2	-0.761043	-1.32567
2Gy IR	POLA1	0.29419	-0.306393
2Gy IR	DGKH	0.571848	-0.0379122
2Gy IR	F2RL1	0.252057	-0.346369
2Gy IR	CCDC83	0.588341	-0.0212355
2Gy IR	C8orf58	0.316123	-0.283834
2Gy IR	OTOP3	0.468355	-0.136706
2Gy IR	PUS7	0.0102043	-0.578838
2Gy IR	COX19	0.306071	-0.292381
2Gy IR	PLSCR5	0.370919	-0.229333
2Gy IR	SACM1L	-1.56147	-2.09576
2Gy IR	RAB40A	0.513318	-0.0917031
2Gy IR	SPESP1	0.220393	-0.374274
2Gy IR	CDH3	0.718009	0.10664
2Gy IR	LYRM7	0.893318	0.276066
2Gy IR	KATNBL1	0.322791	-0.274478
2Gy IR	IGFBP6	0.375682	-0.222581
2Gy IR	ACTR1A	-0.0182806	-0.602595
2Gy IR	C15orf62	0.361507	-0.235545
2Gy IR	BZW1	0.267265	-0.32647
2Gy IR	REP15	0.274009	-0.319768
2Gy IR	KRTAP9-4	-0.472573	-1.04076
2Gy IR	CYP4X1	0.240919	-0.351546
2Gy IR	MORC1	0.129716	-0.45863
2Gy IR	UBD	0.329512	-0.265368
2Gy IR	ANAPC10	-1.64057	-2.16772
2Gy IR	NDUFA4L2	0.492749	-0.106942
2Gy IR	ZBTB20	0.292725	-0.29862
2Gy IR	ACTN2	0.47872	-0.118958
2Gy IR	CYB5R4	0.6509	0.0473599
2Gy IR	USP17L10	0.598199	-0.00343837
2Gy IR	ITGB5	-1.01573	-1.56183
2Gy IR	NUP160	0.0584739	-0.523998
2Gy IR	ACTR5	0.188389	-0.398151
2Gy IR	SERPINE2	0.331445	-0.259692
2Gy IR	RGPD4	0.754976	0.149463
2Gy IR	PSTK	-0.0822464	-0.658717
2Gy IR	TAS2R30	0.832749	0.225094
2Gy IR	DYNC1H1	0.0343976	-0.545879
2Gy IR	DDX27	-0.127938	-0.702341
2Gy IR	ZSCAN29	0.339351	-0.250935
2Gy IR	SLC35F5	0.561848	-0.0359264
2Gy IR	HBZ	0.487725	-0.1075
2Gy IR	ANKRD49	0.632227	0.0321993
2Gy IR	CENPC	-1.10882	-1.64917
2Gy IR	PIGW	-0.0235934	-0.600673
2Gy IR	ARL13B	0.599242	0.000929024
2Gy IR	TAB1	0.565877	-0.0312655
2Gy IR	KLHDC2	0.361578	-0.228528
2Gy IR	VAMP5	0.541564	-0.0545879
2Gy IR	GALNTL6	0.60763	0.00945595
2Gy IR	DHRS3	0.284905	-0.30225
2Gy IR	MAPK14	0.228725	-0.35644
2Gy IR	AGRN	-0.0628673	-0.637935
2Gy IR	WDR63	0.447877	-0.144561
2Gy IR	SPO11	0.666493	0.0666865
2Gy IR	CDC73	0.0784739	-0.50079
2Gy IR	RCCD1	0.309398	-0.277709
2Gy IR	CELA1	0.156194	-0.425662
2Gy IR	MAGEB1	0.402128	-0.18797
2Gy IR	TIE1	0.449678	-0.142043
2Gy IR	ZBTB8A	-0.0535261	-0.627955
2Gy IR	PPP1R18	0.503602	-0.089428
2Gy IR	FRG2C	0.164275	-0.417097
2Gy IR	KRT16	0.231351	-0.352311
2Gy IR	PRKACA	0.665355	0.066984
2Gy IR	TRMT1L	0.657062	0.0591014
2Gy IR	ALG14	-0.577393	-1.13319
2Gy IR	ORC6	-0.657014	-1.20977
2Gy IR	HDHD3	0.0580379	-0.519054
2Gy IR	FAM181A	0.631422	0.0347728
2Gy IR	KRTAP10-2	0.0106777	-0.564785
2Gy IR	MESDC2	0.361976	-0.225259
2Gy IR	PPP4C	-0.173043	-0.741617
2Gy IR	ISY1	0.381403	-0.205704
2Gy IR	CCDC47	0.138284	-0.44004
2Gy IR	HSPA1L	0.691611	0.094619
2Gy IR	SCRN1	0.434668	-0.153263
2Gy IR	CITED2	0.566872	-0.025381
2Gy IR	LOXL4	0.276256	-0.30582
2Gy IR	MFSD12	0.358564	-0.226101
2Gy IR	FBXL13	0.0533081	-0.520931
2Gy IR	NOTCH2	0.0920237	-0.483074
2Gy IR	STXBP3	0.432199	-0.154027
2Gy IR	AGR2	0.514171	-0.0748026
2Gy IR	JAM3	0.312076	-0.269955
2Gy IR	ZNF549	0.438649	-0.146932
2Gy IR	CA5A	0.0416014	-0.530269
2Gy IR	G6PC	0.868104	0.268238
2Gy IR	PAM	0.261502	-0.317658
2Gy IR	RNF13	0.453507	-0.132132
2Gy IR	SPC25	0.0270374	-0.543865
2Gy IR	ZSCAN31	0.467976	-0.117956
2Gy IR	ANAPC2	-0.232318	-0.794168
2Gy IR	SYTL1	0.358123	-0.223492
2Gy IR	PTCHD4	0.516825	-0.0699824
2Gy IR	HINFP	-0.630237	-1.17773
2Gy IR	FZD5	0.47763	-0.106864
2Gy IR	NANOGNB	0.10073	-0.470715
2Gy IR	SPINT4	0.532038	-0.0540157
2Gy IR	SHB	0.487678	-0.0966423
2Gy IR	CSHL1	0.471512	-0.112243
2Gy IR	PFDN4	0.727346	0.135048
2Gy IR	PAPOLA	0.374043	-0.206079
2Gy IR	ST6GALNAC2	0.500095	-0.083912
2Gy IR	KLHL18	0.499763	-0.0841226
2Gy IR	COX7A1	0.244777	-0.33037
2Gy IR	SMS	0.408692	-0.171688
2Gy IR	SNX11	0.68891	0.0991554
2Gy IR	ACVRL1	0.607062	0.020358
2Gy IR	NUP98	-0.128981	-0.690165
2Gy IR	CWC25	0.23473	-0.338857
2Gy IR	PIGL	0.347441	-0.22986
2Gy IR	LPA	0.632938	0.046156
2Gy IR	KIFAP3	-0.13272	-0.693278
2Gy IR	PPP2R1B	0.21563	-0.356623
2Gy IR	KCTD9	0.952038	0.354801
2Gy IR	SCGB1C1	0.153924	-0.41555
2Gy IR	STXBP4	0.190972	-0.379758
2Gy IR	OSM	0.391886	-0.185091
2Gy IR	MBOAT4	0.703555	0.116001
2Gy IR	KRTAP9-6	0.711943	0.124511
2Gy IR	BLM	-0.0196545	-0.581813
2Gy IR	TRIM6-TRIM34	0.135389	-0.432007
2Gy IR	DDX54	-1.07204	-1.59763
2Gy IR	KLC2	0.365085	-0.209531
2Gy IR	CSNK1A1	0.376213	-0.198663
2Gy IR	RBM12B	0.170299	-0.397533
2Gy IR	TPPP	0.177251	-0.390671
2Gy IR	RAB3A	0.268626	-0.302364
2Gy IR	TMOD3	0.304043	-0.267941
2Gy IR	TAX1BP1	0.187526	-0.380284
2Gy IR	SUGP1	-0.0142109	-0.574718
2Gy IR	URGCP-MRPS24	0.418512	-0.156751
2Gy IR	SLC26A4	0.249834	-0.319475
2Gy IR	ERCC6-PGBD3	0.66763	0.084498
2Gy IR	SPATA31A6	0.335062	-0.236158
2Gy IR	ZBED4	0.3481	-0.223401
2Gy IR	PCLO	0.381374	-0.191174
2Gy IR	CCER1	0.473493	-0.102181
2Gy IR	ZNF440	0.668626	0.0869332
2Gy IR	MADCAM1	0.0833128	-0.477673
2Gy IR	CYP2B6	0.379014	-0.192003
2Gy IR	TGM5	0.596161	0.0178018
2Gy IR	ARSJ	0.480711	-0.0936623
2Gy IR	SF3B4	-0.574028	-1.11199
2Gy IR	ZNF786	0.508294	-0.0665126
2Gy IR	FAM133A	0.518104	-0.0569957
2Gy IR	SPOPL	0.222616	-0.342377
2Gy IR	SFT2D2	0.738768	0.156252
2Gy IR	TPCN1	0.708626	0.127308
2Gy IR	CCDC102B	0.0341403	-0.524135
2Gy IR	IQCB1	0.0747678	-0.484768
2Gy IR	EIF5B	-0.125123	-0.677805
2Gy IR	C16orf72	0.579905	0.00354261
2Gy IR	CACNA1E	0.380232	-0.189298
2Gy IR	PMF1	-0.581848	-1.11822
2Gy IR	C7orf31	0.402166	-0.167403
2Gy IR	ZRANB3	0.297976	-0.267794
2Gy IR	CXCR6	0.699384	0.120418
2Gy IR	IFNB1	0.415597	-0.153556
2Gy IR	SNUPN	-0.761469	-1.29024
2Gy IR	C12orf49	0.403597	-0.164867
2Gy IR	SUMO3	0.376408	-0.191069
2Gy IR	SPTLC2	0.203976	-0.357323
2Gy IR	PRELID1	-0.917725	-1.44057
2Gy IR	ABRACL	0.595355	0.0209457
2Gy IR	GSTO1	0.4739	-0.0962578
2Gy IR	MRPL50	0.259275	-0.303161
2Gy IR	XAF1	0.267607	-0.294921
2Gy IR	RNMT	-0.104294	-0.654048
2Gy IR	SS18	0.156517	-0.402124
2Gy IR	RAB28	0.0297825	-0.524273
2Gy IR	NANOS3	0.305891	-0.257572
2Gy IR	VPS28	-0.994455	-1.51354
2Gy IR	TM4SF20	0.532701	-0.0384876
2Gy IR	SMCO3	0.562417	-0.0095974
2Gy IR	PSMD14	-0.282199	-0.82525
2Gy IR	KRTAP3-2	0.865877	0.283807
2Gy IR	KLHL14	0.650806	0.0762949
2Gy IR	COMMD3	-0.172943	-0.719233
2Gy IR	ZNF28	0.471464	-0.0965325
2Gy IR	HYAL4	0.543697	-0.0266705
2Gy IR	CWH43	0.435398	-0.131066
2Gy IR	DIP2B	0.899716	0.317553
2Gy IR	CTRL	0.304213	-0.2576
2Gy IR	SLC7A1	0.501991	-0.0662104
2Gy IR	METTL7B	0.325919	-0.236104
2Gy IR	NUDCD2	0.0991848	-0.454629
2Gy IR	NDST1	0.689147	0.115598
2Gy IR	RFC3	0.079436	-0.473187
2Gy IR	UBXN4	0.736066	0.161493
2Gy IR	NDRG4	0.369578	-0.192465
2Gy IR	IFNGR1	1.03967	0.454812
2Gy IR	LANCL2	0.478104	-0.08751
2Gy IR	TECPR2	0.616493	0.0464901
2Gy IR	SLC5A4	0.260649	-0.297068
2Gy IR	SLC7A7	0.458318	-0.105907
2Gy IR	SEC62	-0.324417	-0.861917
2Gy IR	BTBD1	0.108692	-0.443432
2Gy IR	SGOL1	0.142502	-0.409924
2Gy IR	ELL2	0.606967	0.0390913
2Gy IR	ZNF382	-0.0317218	-0.577785
2Gy IR	INPP4A	0.488957	-0.0745188
2Gy IR	MSH3	0.56564	-0.00040921
2Gy IR	ADSSL1	0.661185	0.0919137
2Gy IR	HTR1B	0.38072	-0.178815
2Gy IR	DOK1	0.50237	-0.0611613
2Gy IR	IFNK	0.0849242	-0.464352
2Gy IR	PRKAA2	0.331673	-0.225415
2Gy IR	DDX42	-0.083654	-0.626307
2Gy IR	DIRC1	0.260076	-0.294216
2Gy IR	SRPRB	-0.125384	-0.666499
2Gy IR	UFSP2	0.134995	-0.414937
2Gy IR	USP46	0.535924	-0.0276135
2Gy IR	ARRDC4	0.293	-0.261999
2Gy IR	PDE6A	0.267427	-0.286572
2Gy IR	CGGBP1	0.458289	-0.102099
2Gy IR	DHX34	0.454701	-0.105331
2Gy IR	C6orf58	0.300346	-0.254364
2Gy IR	FNDC3B	0.265441	-0.288046
2Gy IR	MSANTD1	0.451919	-0.107601
2Gy IR	GLB1L3	0.287664	-0.266
2Gy IR	PTPN18	0.458322	-0.101138
2Gy IR	SEC16A	0.219502	-0.331666
2Gy IR	ST14	0.462417	-0.0968071
2Gy IR	CENPL	-0.437929	-0.966423
2Gy IR	SPANXN4	0.273744	-0.278968
2Gy IR	DDX53	0.44064	-0.117498
2Gy IR	MAGEA10	0.364038	-0.191344
2Gy IR	GJA4	0.189464	-0.359882
2Gy IR	LOC643669	0.56872	0.00693232
2Gy IR	ABHD4	0.237142	-0.313309
2Gy IR	TMEM109	0.606303	0.0436149
2Gy IR	HPR	-0.100128	-0.638621
2Gy IR	CDNF	0.296829	-0.255174
2Gy IR	SLC30A3	0.421526	-0.134481
2Gy IR	DPH3	-0.41581	-0.943169
2Gy IR	PCNXL2	0.657441	0.0935524
2Gy IR	MTRF1L	0.214602	-0.333899
2Gy IR	PPP1R3F	0.438972	-0.117141
2Gy IR	SNAI3	0.223711	-0.324991
2Gy IR	TIGD2	0.36555	-0.187915
2Gy IR	EEA1	0.118858	-0.426088
2Gy IR	C1QL1	0.461896	-0.0945549
2Gy IR	POU2F1	0.304213	-0.246417
2Gy IR	ZMIZ1	0.539479	-0.0185228
2Gy IR	MED12	-0.157351	-0.691264
2Gy IR	ZNF777	0.219066	-0.327678
2Gy IR	SLC10A5	0.242882	-0.303989
2Gy IR	SH3BP5L	0.338739	-0.21138
2Gy IR	TPRX1	0.500616	-0.0549633
2Gy IR	SNTA1	0.273213	-0.274482
2Gy IR	CCNYL1	-0.00576872	-0.543728
2Gy IR	CA8	0.492559	-0.0622829
2Gy IR	OTOA	0.130796	-0.411531
2Gy IR	NIPSNAP3A	0.294867	-0.252862
2Gy IR	TTLL6	-0.00615924	-0.54359
2Gy IR	SPATA19	0.484597	-0.0695567
2Gy IR	CD5	0.393768	-0.156897
2Gy IR	SYK	0.256844	-0.289007
2Gy IR	TEX9	0.421844	-0.129542
2Gy IR	PIGH	0.00931659	-0.527706
2Gy IR	TSTA3	0.591232	0.0343805
2Gy IR	RNF34	0.135417	-0.405598
2Gy IR	ATP5J	0.38018	-0.169188
2Gy IR	FAM19A1	0.301972	-0.244627
2Gy IR	GLTPD1	0.479431	-0.0731867
2Gy IR	DEFB105B	0.508483	-0.0450175
2Gy IR	SERPINB4	0.536493	-0.0178073
2Gy IR	ABHD3	0.517962	-0.0354833
2Gy IR	NCKAP1	-0.790284	-1.29899
2Gy IR	DDX59	-1.33147	-1.82138
2Gy IR	PTBP2	0.539005	-0.014647
2Gy IR	IL6	0.595687	0.0403479
2Gy IR	ARL6IP1	0.153597	-0.386524
2Gy IR	KIF21B	0.586967	0.0322483
2Gy IR	ZCCHC7	0.400199	-0.148122
2Gy IR	HDAC8	0.385536	-0.162175
2Gy IR	BTN2A1	0.0437474	-0.492275
2Gy IR	PKM	-0.450578	-0.969673
2Gy IR	HYKK	-0.00468962	-0.538921
2Gy IR	TIGD4	0.297512	-0.246719
2Gy IR	CAMK1	0.450199	-0.0991509
2Gy IR	EBF1	0.517678	-0.0338244
2Gy IR	KLRC4	0.888578	0.324534
2Gy IR	HMCES	0.235654	-0.305866
2Gy IR	SAR1B	0.478626	-0.0708659
2Gy IR	PYGO1	0.512796	-0.0377817
2Gy IR	GDPD4	0.527488	-0.0234144
2Gy IR	ANKFY1	0.308536	-0.234593
2Gy IR	AKR1B1	0.224678	-0.315461
2Gy IR	MRPL1	0.508009	-0.0415907
2Gy IR	NDUFA7	0.568057	0.0164405
2Gy IR	GALNTL5	0.401019	-0.144895
2Gy IR	MAATS1	0.260199	-0.280776
2Gy IR	RARA	-0.0285526	-0.559612
2Gy IR	GTF2F1	0.0442668	-0.488842
2Gy IR	C17orf64	0.520853	-0.0283431
2Gy IR	UBE2L6	0.288645	-0.252587
2Gy IR	ZNF839	0.862559	0.301989
2Gy IR	ERCC4	-0.0160076	-0.546291
2Gy IR	ADSL	0.386498	-0.157204
2Gy IR	C1QTNF4	0.406796	-0.137598
2Gy IR	CHST15	0.557014	0.00763636
2Gy IR	IL17RE	0.481517	-0.0651347
2Gy IR	ABCD3	0.333682	-0.207892
2Gy IR	ME2	0.511422	-0.0360935
2Gy IR	S100A4	0.299336	-0.240883
2Gy IR	COG2	0.425213	-0.119196
2Gy IR	GNPTAB	0.371171	-0.170795
2Gy IR	NPC2	0.458806	-0.0860818
2Gy IR	DPH7	0.548294	0.000475521
2Gy IR	RBM33	0.128545	-0.404829
2Gy IR	EXD3	0.195047	-0.340528
2Gy IR	TULP1	0.548389	0.000820169
2Gy IR	ABCA13	0.442592	-0.101316
2Gy IR	MSH6	0.529573	-0.0172003
2Gy IR	LYPD1	0.366531	-0.174301
2Gy IR	C15orf41	-0.679858	-1.18455
2Gy IR	PDE9A	0.427664	-0.114646
2Gy IR	MLLT10	0.681422	0.130498
2Gy IR	CCDC39	0.537536	-0.00837884
2Gy IR	USP13	0.081981	-0.448321
2Gy IR	PPT2	0.187251	-0.346524
2Gy IR	PCBP1	0.179033	-0.354439
2Gy IR	NPTXR	0.684265	0.133606
2Gy IR	TEX15	0.467043	-0.0761255
2Gy IR	TC2N	0.294654	-0.242407
2Gy IR	TNN	0.657725	0.108324
2Gy IR	CAB39	0.90763	0.349898
2Gy IR	EFTUD2	-0.892559	-1.38875
2Gy IR	SCYL1	-0.249853	-0.767801
2Gy IR	TNFRSF1A	0.295592	-0.240718
2Gy IR	COPB1	-0.782464	-1.28196
2Gy IR	CKS2	0.315972	-0.220888
2Gy IR	MED8	0.0680095	-0.460278
2Gy IR	RNF7	0.595924	0.0498043
2Gy IR	ARFGEF1	0.671232	0.122986
2Gy IR	RHBDL2	0.238265	-0.295177
2Gy IR	RNF135	0.480284	-0.0613902
2Gy IR	TMEM123	0.373303	-0.164331
2Gy IR	C12orf45	-0.295308	-0.810052
2Gy IR	ZNF107	0.239829	-0.293072
2Gy IR	DEPDC4	-0.0114659	-0.535579
2Gy IR	MORF4L2	0.360109	-0.176618
2Gy IR	NLRP10	0.606256	0.0614772
2Gy IR	ZNHIT6	0.239825	-0.29222
2Gy IR	RARRES1	0.776351	0.226221
2Gy IR	SLC15A4	0.1749	-0.354695
2Gy IR	CCDC71	0.304175	-0.229686
2Gy IR	MS4A3	0.169393	-0.359854
2Gy IR	HMGCS1	-0.173839	-0.691218
2Gy IR	CTNS	0.601185	0.0574855
2Gy IR	SMAD3	0.291701	-0.241226
2Gy IR	C19orf70	0.295972	-0.237097
2Gy IR	TRIQK	0.335498	-0.198654
2Gy IR	AMBN	0.317365	-0.216136
2Gy IR	SDCCAG8	-0.110929	-0.629786
2Gy IR	LILRB3	0.677725	0.132132
2Gy IR	C14orf182	0.360725	-0.173102
2Gy IR	TPT1	-0.51	-1.01371
2Gy IR	DTYMK	-0.113948	-0.631114
2Gy IR	ACER1	0.415943	-0.119269
2Gy IR	NTF3	0.638673	0.095974
2Gy IR	SLC48A1	0.240422	-0.288242
2Gy IR	DESI1	0.398536	-0.135314
2Gy IR	ODC1	0.466616	-0.0695063
2Gy IR	HSPBAP1	-0.082019	-0.599162
2Gy IR	PBK	0.54	0.00215106
2Gy IR	RBM7	0.528199	-0.00870339
2Gy IR	NCOA3	0.65564	0.11439
2Gy IR	EIF2AK2	0.530853	-0.00613536
2Gy IR	CXADR	0.383531	-0.148301
2Gy IR	GPC2	0.62327	0.0832666
2Gy IR	TAPT1	0.584313	0.0456813
2Gy IR	FOXC2	0.0393341	-0.480557
2Gy IR	ZNF396	0.419488	-0.113167
2Gy IR	TBK1	0.662512	0.121769
2Gy IR	PEX1	0.509147	-0.0263153
2Gy IR	LPCAT3	0.277825	-0.24958
2Gy IR	CSMD1	0.33864	-0.190826
2Gy IR	CAPN6	0.666351	0.125738
2Gy IR	TNS1	0.213972	-0.311117
2Gy IR	LCK	0.101981	-0.419221
2Gy IR	RBPJ	0.159673	-0.363393
2Gy IR	HIST1H2BK	-0.167801	-0.679362
2Gy IR	ALDH2	0.538531	0.00292857
2Gy IR	DSC2	0.2201	-0.304612
2Gy IR	RPL23	-1.62133	-2.08308
2Gy IR	TONSL	-0.38228	-0.886224
2Gy IR	GLE1	-0.0926919	-0.606441
2Gy IR	DHRS13	0.162768	-0.359342
2Gy IR	BHLHA9	0.311829	-0.215161
2Gy IR	C9orf173	0.636019	0.0980202
2Gy IR	ERN2	0.587441	0.0514751
2Gy IR	NEK1	-0.328555	-0.833124
2Gy IR	QARS	-0.478436	-0.977822
2Gy IR	KRTAP4-4	0.629858	0.0927376
2Gy IR	NAA40	0.30263	-0.223121
2Gy IR	UBE2S	0.28055	-0.244279
2Gy IR	RNF128	0.123858	-0.395345
2Gy IR	ASS1	0.188412	-0.332902
2Gy IR	TAS2R5	0.522038	-0.0105683
2Gy IR	GEN1	0.343327	-0.182651
2Gy IR	NUDT4	0.183294	-0.337168
2Gy IR	ZNF679	-0.0924123	-0.603145
2Gy IR	BOD1L1	0.491848	-0.0385457
2Gy IR	PCDP1	0.261232	-0.26128
2Gy IR	SPPL2A	0.54654	0.0143915
2Gy IR	CYP4B1	0.675166	0.138637
2Gy IR	STMN1	0.584787	0.0514202
2Gy IR	SLC25A19	0.192564	-0.327395
2Gy IR	TMEM255A	0.0619573	-0.453535
2Gy IR	UCN2	0.186867	-0.332856
2Gy IR	PROC	0.377118	-0.149088
2Gy IR	SHOX	0.0972559	-0.419212
2Gy IR	ABCB10	0.689716	0.153135
2Gy IR	PORCN	0.490521	-0.0391646
2Gy IR	CFI	-0.108374	-0.617381
2Gy IR	MKRN2	0.00613365	-0.506008
2Gy IR	GOLGA8M	-0.277953	-0.780298
2Gy IR	VIL1	0.563365	0.0325248
2Gy IR	LDHA	0.355754	-0.167906
2Gy IR	HORMAD2	0.3959	-0.129116
2Gy IR	RNF133	0.358706	-0.165032
2Gy IR	PRKG1	0.153185	-0.363439
2Gy IR	MRPS28	0.0903886	-0.423735
2Gy IR	LAMA1	0.329886	-0.192378
2Gy IR	GTF2A1L	0.227924	-0.290682
2Gy IR	TNFRSF9	0.427445	-0.0976631
2Gy IR	HSD17B10	-0.0115384	-0.521663
2Gy IR	VSIG1	0.459787	-0.0664164
2Gy IR	LOC152586	0.0584787	-0.453938
2Gy IR	MZT2B	0.461834	-0.0642283
2Gy IR	EP300	0.533649	0.0052203
2Gy IR	NT5C1B-RDH14	0.674787	0.141544
2Gy IR	TRABD	0.443261	-0.0820215
2Gy IR	PHF13	0.284403	-0.235325
2Gy IR	DPY19L1	0.0425621	-0.468792
2Gy IR	KIAA1045	0.427545	-0.0966927
2Gy IR	RCN3	0.597583	0.0677027
2Gy IR	CEP70	0.305455	-0.214387
2Gy IR	USP53	0.963365	0.421345
2Gy IR	SEMG1	0.330308	-0.190035
2Gy IR	TRAPPC3	-0.928104	-1.40546
2Gy IR	ADAL	0.502986	-0.0231228
2Gy IR	UBAP1	0.168118	-0.346556
2Gy IR	PPAPDC1B	0.211147	-0.304877
2Gy IR	SRP72	-0.254118	-0.75416
2Gy IR	ENOPH1	0.226417	-0.289703
2Gy IR	CCDC171	0.400763	-0.121174
2Gy IR	KCNS3	0.556872	0.0296084
2Gy IR	COL24A1	0.857773	0.320263
2Gy IR	MAPKAPK5	0.327839	-0.191394
2Gy IR	PTTG1	0.103697	-0.407265
2Gy IR	SPOCK1	0.520948	-0.00405585
2Gy IR	MARS	-1.48573	-1.94218
2Gy IR	ISG15	0.257493	-0.258273
2Gy IR	NFE2	0.572796	0.0465954
2Gy IR	MDN1	-0.481469	-0.971688
2Gy IR	HAUS1	-0.38064	-0.87423
2Gy IR	PKD1	0.29473	-0.221895
2Gy IR	GPR124	0.465796	-0.056277
2Gy IR	TSPAN7	0.367768	-0.150832
2Gy IR	EYA3	0.664882	0.136371
2Gy IR	SLC25A32	0.455697	-0.0655696
2Gy IR	RHBDF2	0.597393	0.0713785
2Gy IR	FAM120AOS	0.46546	-0.0557735
2Gy IR	BIRC5	-1.32118	-1.78128
2Gy IR	TEX26	0.473336	-0.0479183
2Gy IR	CACNA1D	0.793886	0.261724
2Gy IR	SLC6A16	0.482749	-0.038147
2Gy IR	COBLL1	0.35372	-0.162688
2Gy IR	SMCO4	0.344882	-0.170987
2Gy IR	USP44	0.0518483	-0.453924
2Gy IR	ZNF208	0.978957	0.441574
2Gy IR	SLC25A25	0.417085	-0.100968
2Gy IR	C20orf78	0.491611	-0.0289707
2Gy IR	LDOC1	0.593649	0.0696253
2Gy IR	COMMD6	-0.359834	-0.851297
2Gy IR	RTN4IP1	0.36055	-0.155478
2Gy IR	SLC25A4	0.737156	0.208368
2Gy IR	RPL13A	-0.740758	-1.21902
2Gy IR	STAT2	0.306441	-0.207494
2Gy IR	UBL5	-1.87351	-2.31288
2Gy IR	TFF3	0.379071	-0.13715
2Gy IR	NBN	0.0290611	-0.475109
2Gy IR	HTATSF1	-0.222877	-0.718409
2Gy IR	CORO1A	0.4309	-0.0867272
2Gy IR	REXO2	0.605498	0.0819894
2Gy IR	SKP1	-0.616919	-1.09867
2Gy IR	ZNF429	0.421365	-0.0956169
2Gy IR	MAP3K7CL	0.618578	0.0948708
2Gy IR	ACYP1	0.359815	-0.154673
2Gy IR	TRAPPC3L	0.354768	-0.15931
2Gy IR	MAGEE1	0.672464	0.147792
2Gy IR	PIK3C3	-0.448289	-0.934655
2Gy IR	PAX9	0.433787	-0.0826623
2Gy IR	PIK3IP1	0.368137	-0.145989
2Gy IR	SNRNP48	0.219398	-0.289588
2Gy IR	GLI4	0.294573	-0.216795
2Gy IR	PLEKHB1	-0.0855498	-0.583736
2Gy IR	PRAMEF2	0.812417	0.283642
2Gy IR	ZNF587B	0.420379	-0.0949715
2Gy IR	RHOC	0.345246	-0.167316
2Gy IR	TOB2	0.443284	-0.0726145
2Gy IR	EPHA6	-0.00941232	-0.509853
2Gy IR	CLDN8	0.518815	0.000943306
2Gy IR	ETV2	0.202194	-0.304795
2Gy IR	KIAA1239	0.547915	0.029401
2Gy IR	2024-12-01	0.509621	-0.00753839
2Gy IR	HBB	-0.0600474	-0.557643
2Gy IR	MAP3K4	0.796493	0.269721
2Gy IR	SLC35B3	0.316194	-0.194159
2Gy IR	LANCL1	0.264365	-0.24411
2Gy IR	NOL6	-0.659573	-1.1363
2Gy IR	CACNG4	0.280991	-0.227823
2Gy IR	HAAO	0.428332	-0.0854318
2Gy IR	PLAG1	0.5109	-0.00521801
2Gy IR	INTS2	-1.30626	-1.76009
2Gy IR	ILDR2	0.517441	0.00140894
2Gy IR	RFX3	0.503175	-0.0123389
2Gy IR	MNAT1	0.187588	-0.316248
2Gy IR	PRICKLE4	0.246829	-0.258882
2Gy IR	FGF9	0.512417	-0.00232716
2Gy IR	ZNF85	-0.0347815	-0.530636
2Gy IR	CTDSP2	0.543744	0.0281967
2Gy IR	CPLX1	0.523223	0.00842691
2Gy IR	CEBPZ	-0.634218	-1.10906
2Gy IR	ID1	0.237033	-0.267497
2Gy IR	ERGIC3	0.0871185	-0.412227
2Gy IR	IFNA4	0.573744	0.0578792
2Gy IR	TARDBP	-0.545687	-1.02332
2Gy IR	CEP89	0.356133	-0.152169
2Gy IR	NEK2	0.199791	-0.303024
2Gy IR	KCNQ2	0.561232	0.0463116
2Gy IR	GNG7	0.65545	0.137415
2Gy IR	RDH16	0.284076	-0.221254
2Gy IR	PTPRO	0.601754	0.0856881
2Gy IR	TTC3	0.364919	-0.142959
2Gy IR	OPN1SW	0.708578	0.189027
2Gy IR	ERBB3	0.486351	-0.0253343
2Gy IR	CCDC181	0.111284	-0.387558
2Gy IR	KCNT2	0.667962	0.150159
2Gy IR	ANKRD62	0.403237	-0.105463
2Gy IR	FSCB	0.265659	-0.23825
2Gy IR	G3BP2	-0.0854787	-0.577281
2Gy IR	U2SURP	0.295081	-0.209645
2Gy IR	PELP1	-0.110194	-0.60081
2Gy IR	THOC1	0.264109	-0.239129
2Gy IR	PDZD3	0.437351	-0.0717768
2Gy IR	CRKL	-0.600047	-1.07363
2Gy IR	PBX3	0.178313	-0.321764
2Gy IR	SCN8A	0.708673	0.190566
2Gy IR	SLURP1	0.503744	-0.00726374
2Gy IR	CD99L2	0.560569	0.047694
2Gy IR	SLC13A2	0.619526	0.104699
2Gy IR	NRBP1	-0.0060545	-0.499508
2Gy IR	AGXT	0.260024	-0.241885
2Gy IR	KLHDC1	0.35181	-0.15297
2Gy IR	GATA1	0.157441	-0.340688
2Gy IR	FAM111A	0.46881	-0.0398682
2Gy IR	KIR3DL2	0.594313	0.0816965
2Gy IR	NPHS1	0.313341	-0.189215
2Gy IR	UBE3B	0.461028	-0.0465359
2Gy IR	SPTAN1	0.817488	0.297924
2Gy IR	UXS1	0.486398	-0.0218324
2Gy IR	ORC1	-0.338972	-0.819025
2Gy IR	C11orf86	0.430393	-0.0758326
2Gy IR	LRCH4	0.372649	-0.131556
2Gy IR	COQ9	0.260043	-0.240301
2Gy IR	IL33	0.18737	-0.310458
2Gy IR	NET1	0.293479	-0.207878
2Gy IR	DCDC2B	0.237128	-0.262178
2Gy IR	AVP	0.326834	-0.175501
2Gy IR	PSENEN	0.060218	-0.432739
2Gy IR	TRIM55	0.658957	0.145897
2Gy IR	RNF146	1.18782	0.657023
2Gy IR	TMEM119	0.32164	-0.179593
2Gy IR	C2orf44	0.339777	-0.161777
2Gy IR	MTFMT	0.515308	0.00783319
2Gy IR	CLK3	0.171687	-0.323907
2Gy IR	TMEM52B	0.412573	-0.0912408
2Gy IR	RANBP2	0.0804123	-0.411554
2Gy IR	RGSL1	0.456365	-0.0483624
2Gy IR	DYNLL1	0.125924	-0.367485
2Gy IR	GLP1R	0.741659	0.227369
2Gy IR	ERI2	0.333104	-0.167133
2Gy IR	ZDHHC20	0.472161	-0.0325944
2Gy IR	PGRMC1	0.370261	-0.130919
2Gy IR	DYNLL2	-0.226166	-0.706782
2Gy IR	IER3IP1	0.564408	0.0568218
2Gy IR	CCDC15	0.393294	-0.107963
2Gy IR	CCT8L2	0.208555	-0.286361
2Gy IR	TTC9C	0.197422	-0.297073
2Gy IR	CHD6	0.164607	-0.32858
2Gy IR	MED9	-0.125256	-0.608501
2Gy IR	ARL5B	0.559763	0.0537227
2Gy IR	ARMCX2	0.213341	-0.280799
2Gy IR	USP21	0.0461716	-0.442178
2Gy IR	LZTFL1	0.0648389	-0.423991
2Gy IR	GCNT3	0.806588	0.292445
2Gy IR	OXSR1	0.144578	-0.346904
2Gy IR	RXRG	0.422275	-0.0786615
2Gy IR	BMPER	0.0308024	-0.456721
2Gy IR	NDUFC1	0.596588	0.0897805
2Gy IR	MED17	0.257948	-0.237175
2Gy IR	UGP2	0.333976	-0.163663
2Gy IR	PRAMEF13	0.727488	0.216708
2Gy IR	PRMT8	0.198687	-0.294019
2Gy IR	CCDC59	-0.6209	-1.08558
2Gy IR	STK11IP	0.409801	-0.0899499
2Gy IR	PRSS21	0.524882	0.0212602
2Gy IR	SSFA2	0.434706	-0.0657573
2Gy IR	DNAJC22	0.431678	-0.0684855
2Gy IR	INADL	0.23236	-0.260955
2Gy IR	KCNJ1	0.57545	0.0706507
2Gy IR	GJD2	0.462763	-0.038147
2Gy IR	NHP2	-0.192223	-0.670756
2Gy IR	RAC3	0.512322	0.00981667
2Gy IR	DDX18	-0.554408	-1.02048
2Gy IR	RPS6	-2.03791	-2.45314
2Gy IR	SCO1	0.350521	-0.146204
2Gy IR	C5orf47	0.499147	-0.00242961
2Gy IR	NLRP4	0.668957	0.161631
2Gy IR	C1orf229	0.323332	-0.172072
2Gy IR	DACT2	0.576635	0.0725916
2Gy IR	CDH10	0.489194	-0.0117686
2Gy IR	PRR14L	0.0546161	-0.431228
2Gy IR	POP1	-0.743033	-1.20157
2Gy IR	BRS3	0.730237	0.221437
2Gy IR	MED14	-0.88455	-1.33817
2Gy IR	VAC14	0.385531	-0.111231
2Gy IR	RPS6KB1	-0.0306118	-0.513149
2Gy IR	HTR2C	0.560474	0.0578151
2Gy IR	APLNR	0.504265	0.00352603
2Gy IR	UBA1	-0.492417	-0.959099
2Gy IR	FAXC	0.471431	-0.0281358
2Gy IR	F8A3	0.0917773	-0.394782
2Gy IR	TPRN	0.426716	-0.0712
2Gy IR	KANK2	0.294365	-0.19886
2Gy IR	SPSB4	0.730616	0.222517
2Gy IR	PLCG1	0.356464	-0.138642
2Gy IR	GJB2	0.0981564	-0.388094
2Gy IR	TMEM38A	0.210384	-0.279623
2Gy IR	FCHSD2	0.15491	-0.333172
2Gy IR	PLEKHN1	0.389242	-0.106727
2Gy IR	KLHL17	0.75872	0.250225
2Gy IR	EVI2A	0.81	0.299888
2Gy IR	PGM2L1	0.539858	0.0392433
2Gy IR	MTHFD1L	0.312408	-0.180394
2Gy IR	H2AFX	0.117678	-0.368442
2Gy IR	AJAP1	0.206024	-0.282649
2Gy IR	BDP1	0.0164384	-0.465725
2Gy IR	PPP1R8	-0.0341976	-0.514614
2Gy IR	KIRREL	1.30659	0.780527
2Gy IR	PXDNL	0.509384	0.010696
2Gy IR	LRFN5	0.764929	0.257595
2Gy IR	RAPGEF1	0.349815	-0.143302
2Gy IR	BET1L	0.429441	-0.0663615
2Gy IR	CYB561A3	0.173626	-0.313415
2Gy IR	DHRS2	0.340536	-0.152132
2Gy IR	TAF2	0.0239081	-0.457943
2Gy IR	TGFA	0.295033	-0.196031
2Gy IR	NME3	0.363768	-0.12934
2Gy IR	PDZD9	0.0707393	-0.41219
2Gy IR	NCALD	0.339507	-0.15248
2Gy IR	GLRA4	0.483081	-0.0136408
2Gy IR	PLSCR1	0.360905	-0.131203
2Gy IR	AKAP5	0.27	-0.218791
2Gy IR	USP15	0.293725	-0.195775
2Gy IR	VCX	1.02886	0.514339
2Gy IR	SIRT1	-0.0431967	-0.521068
2Gy IR	STAG2	0.427445	-0.0664714
2Gy IR	FOXD3	0.665972	0.163924
2Gy IR	FAIM3	0.391739	-0.100639
2Gy IR	SMAP1	0.690948	0.18857
2Gy IR	SLC25A13	0.0931043	-0.388858
2Gy IR	GOT2	-0.333227	-0.800577
2Gy IR	SPZ1	0.423754	-0.0693873
2Gy IR	UBE2O	0.372161	-0.119192
2Gy IR	INHBB	0.391583	-0.100405
2Gy IR	PLEKHJ1	0.382938	-0.108663
2Gy IR	DIEXF	0.00319905	-0.47543
2Gy IR	FBXO47	0.286403	-0.20184
2Gy IR	RAD23A	0.254872	-0.232203
2Gy IR	AMN	0.0868152	-0.394466
2Gy IR	APOL5	0.694076	0.192108
2Gy IR	AKIP1	0.22791	-0.258131
2Gy IR	TMTC1	0.371318	-0.119526
2Gy IR	ADORA1	0.331256	-0.158184
2Gy IR	KLHL34	0.389431	-0.101733
2Gy IR	ZFHX2	0.515545	0.0201428
2Gy IR	ALS2CR11	0.115237	-0.366066
2Gy IR	EFNA4	0.423877	-0.0678217
2Gy IR	ALOX12B	0.487773	-0.00610561
2Gy IR	ABHD15	0.471678	-0.021625
2Gy IR	SLC31A2	0.608768	0.110828
2Gy IR	SLC25A42	0.550806	0.0550274
2Gy IR	ATF5	0.114417	-0.3664
2Gy IR	ARHGEF15	0.472716	-0.020287
2Gy IR	CALCOCO2	0.734123	0.232414
2Gy IR	SCGB1D1	0.582701	0.0863519
2Gy IR	HMBS	0.539052	0.0442485
2Gy IR	SEMA3E	0.191521	-0.291213
2Gy IR	H2AFY	0.388744	-0.100561
2Gy IR	SLFN11	0.159545	-0.321879
2Gy IR	FAM194A	0.422374	-0.0678629
2Gy IR	PDCD10	1.17682	0.660914
2Gy IR	PRNP	0.340697	-0.146506
2Gy IR	ZBTB12	0.199597	-0.282617
2Gy IR	KMT2B	-0.00763934	-0.481884
2Gy IR	PDLIM1	0.0230891	-0.452148
2Gy IR	CTSW	0.490474	-0.000621776
2Gy IR	CAAP1	0.538436	0.0457096
2Gy IR	ATP11C	0.189156	-0.291497
2Gy IR	ZNF831	0.381308	-0.105852
2Gy IR	LAMA5	0.556066	0.0629603
2Gy IR	CCDC159	0.467559	-0.0224344
2Gy IR	ZNF576	0.263294	-0.219546
2Gy IR	POLE	-0.304218	-0.766474
2Gy IR	RILPL2	0.133645	-0.343512
2Gy IR	CTH	0.214782	-0.265061
2Gy IR	LIPA	0.800806	0.300964
2Gy IR	NF2	1.66773	1.13831
2Gy IR	RIC8A	-0.192536	-0.658442
2Gy IR	PECR	0.519052	0.0288805
2Gy IR	ICAM5	0.339744	-0.144222
2Gy IR	ITGB2	0.690711	0.194869
2Gy IR	C4orf48	0.456431	-0.0312087
2Gy IR	APBB1IP	0.443028	-0.0440498
2Gy IR	PPP5C	0.235801	-0.244178
2Gy IR	TMED2	-0.0820853	-0.551189
2Gy IR	KRTAP10-9	0.245464	-0.23473
2Gy IR	ZNF280C	0.823507	0.323609
2Gy IR	LDB1	0.310592	-0.171775
2Gy IR	PRKX	0.357412	-0.125966
2Gy IR	OTX2	0.490664	0.00274725
2Gy IR	RPP25L	-0.545024	-0.997551
2Gy IR	RTBDN	0.34909	-0.133776
2Gy IR	NOMO2	0.373948	-0.10913
2Gy IR	POLR2K	-1.14791	-1.57895
2Gy IR	RABEP2	0.22754	-0.250349
2Gy IR	NEK7	0.528957	0.0407988
2Gy IR	CDH6	0.570332	0.0807764
2Gy IR	PLK3	0.198427	-0.278382
2Gy IR	ATP5G3	0.425749	-0.058813
2Gy IR	TPSAB1	0.233848	-0.244064
2Gy IR	LRRC4C	0.495782	0.00917168
2Gy IR	C14orf93	0.436327	-0.0481655
2Gy IR	RHBDL3	0.388815	-0.0940468
2Gy IR	MIER3	0.209607	-0.266883
2Gy IR	FUT6	0.44554	-0.0386954
2Gy IR	C4A	0.399336	-0.0832483
2Gy IR	SIX5	0.39119	-0.0910256
2Gy IR	TEX22	0.188697	-0.286521
2Gy IR	C12orf74	0.428834	-0.0544277
2Gy IR	TTC1	-0.513934	-0.96473
2Gy IR	PTGES3	0.305341	-0.173377
2Gy IR	SNF8	-0.95545	-1.39077
2Gy IR	FBXO28	0.243559	-0.232661
2Gy IR	IL5RA	0.519242	0.0336518
2Gy IR	MCM5	-0.567488	-1.01595
2Gy IR	TMEM27	0.128569	-0.343641
2Gy IR	BMP6	0.360408	-0.119663
2Gy IR	UFD1L	-0.493555	-0.944451
2Gy IR	DIRAS3	0.211374	-0.263482
2Gy IR	FIGLA	0.5909	0.103458
2Gy IR	NKX2-8	0.33264	-0.145984
2Gy IR	TRIM64B	0.317019	-0.16099
2Gy IR	BTNL3	0.0962891	-0.374155
2Gy IR	RANBP6	0.350716	-0.128118
2Gy IR	SLC2A12	0.411412	-0.069488
2Gy IR	TUBB6	0.25946	-0.216228
2Gy IR	MAP1A	0.333602	-0.144556
2Gy IR	HS3ST5	0.328569	-0.149399
2Gy IR	ICOSLG	0.609384	0.121938
2Gy IR	ZRANB1	0.138009	-0.333332
2Gy IR	NDUFA11	0.131839	-0.339017
2Gy IR	ZKSCAN5	0.478815	-0.00379978
2Gy IR	MOB3C	-0.00565972	-0.471722
2Gy IR	MS4A7	0.390531	-0.0890481
2Gy IR	KRT10	0.222787	-0.251027
2Gy IR	PABPC1	-0.148668	-0.609737
2Gy IR	APPL1	0.303256	-0.173221
2Gy IR	USP17L13	0.838578	0.343915
2Gy IR	LRRC28	0.257379	-0.217432
2Gy IR	PHF21A	0.352318	-0.125683
2Gy IR	SAC3D1	0.211735	-0.261454
2Gy IR	TAOK1	0.858673	0.363498
2Gy IR	FAM109A	0.655118	0.167055
2Gy IR	ZNF765	0.221152	-0.252024
2Gy IR	KRTAP4-12	-0.146204	-0.606715
2Gy IR	BRWD1	0.225777	-0.247401
2Gy IR	FUT11	-0.012654	-0.477673
2Gy IR	MREG	0.155787	-0.314884
2Gy IR	KRTAP10-10	0.0696682	-0.398045
2Gy IR	LRRC36	0.669573	0.181433
2Gy IR	ZNF878	0.487062	0.00533062
2Gy IR	CSRNP2	0.453303	-0.0269342
2Gy IR	DUS1L	0.0755071	-0.391824
2Gy IR	HEATR3	0.0671374	-0.399789
2Gy IR	GORASP2	0.695024	0.206825
2Gy IR	AGO4	0.0933128	-0.374306
2Gy IR	CDADC1	0.498246	0.0171097
2Gy IR	RSC1A1	0.214834	-0.25657
2Gy IR	HECTD1	0.29655	-0.176805
2Gy IR	NEU1	0.558815	0.076803
2Gy IR	ZC3H13	0.274166	-0.198059
2Gy IR	GPR128	0.00993839	-0.453233
2Gy IR	CLGN	0.440872	-0.036965
2Gy IR	TPGS1	0.583934	0.101417
2Gy IR	MAGEC1	0.367118	-0.107954
2Gy IR	SERPINA6	0.280308	-0.191797
2Gy IR	DCAF15	-0.0153066	-0.477261
2Gy IR	TBC1D28	0.145445	-0.321769
2Gy IR	C7orf26	-0.00901896	-0.470852
2Gy IR	TCERG1	0.225062	-0.244563
2Gy IR	GLMN	-0.338924	-0.78927
2Gy IR	PMPCA	-0.811327	-1.24538
2Gy IR	SLC25A11	0.486351	0.00803094
2Gy IR	PGPEP1	0.336972	-0.136234
2Gy IR	CDKN1B	0.588104	0.106347
2Gy IR	B2M	0.307711	-0.164469
2Gy IR	NPFFR2	0.608863	0.12647
2Gy IR	SHE	0.469351	-0.00806482
2Gy IR	VSTM2B	0.227687	-0.241409
2Gy IR	MAGEA11	0.410265	-0.06486
2Gy IR	S1PR4	0.611848	0.129871
2Gy IR	C20orf144	0.3209	-0.151006
2Gy IR	STON1-GTF2A1L	0.559336	0.0795129
2Gy IR	SURF4	0.465166	-0.0114435
2Gy IR	GLYAT	0.247014	-0.222101
2Gy IR	TUBGCP3	-0.49218	-0.935982
2Gy IR	GCLM	0.503412	0.0262928
2Gy IR	RPS11	-0.400815	-0.846994
2Gy IR	FOXK2	0.231787	-0.235815
2Gy IR	SYTL5	0.486019	0.0097535
2Gy IR	NEMF	0.806066	0.318894
2Gy IR	UIMC1	0.404773	-0.0685771
2Gy IR	FAM24A	-0.0644076	-0.521663
2Gy IR	KIAA1211	0.173806	-0.291438
2Gy IR	LRRC41	0.391981	-0.0807031
2Gy IR	DBN1	0.476114	0.00056657
2Gy IR	PIK3CD	0.240536	-0.226706
2Gy IR	TSPYL6	0.150844	-0.313213
2Gy IR	SLMAP	-0.0738341	-0.530086
2Gy IR	FAM35A	0.260564	-0.206853
2Gy IR	PDXDC1	0.227318	-0.238891
2Gy IR	TMLHE	0.283621	-0.184372
2Gy IR	PPP4R2	0.34464	-0.125367
2Gy IR	HAND1	0.43981	-0.0334408
2Gy IR	CCDC147	0.241953	-0.224472
2Gy IR	RPL18	-0.986161	-1.41063
2Gy IR	SH3KBP1	0.796303	0.311176
2Gy IR	TNFRSF4	0.182602	-0.2815
2Gy IR	PLEKHA6	0.322531	-0.146195
2Gy IR	TPH2	0.345498	-0.12387
2Gy IR	FOXO4	0.301967	-0.165641
2Gy IR	RNF39	0.517109	0.0422462
2Gy IR	LMLN	0.20927	-0.255032
2Gy IR	PNLIPRP3	0.438886	-0.0332439
2Gy IR	PDZD8	-0.170886	-0.622142
2Gy IR	FUNDC1	0.485024	0.0116807
2Gy IR	EPHA8	0.396128	-0.0740152
2Gy IR	FAM9A	0.1449	-0.316559
2Gy IR	CCAR1	-0.391592	-0.834726
2Gy IR	GPR113	0.517062	0.0430382
2Gy IR	CD9	0.429991	-0.040867
2Gy IR	HNRNPUL1	0.176706	-0.285482
2Gy IR	FAM186B	0.331104	-0.136316
2Gy IR	LCE1A	0.61872	0.141521
2Gy IR	CCDC146	0.560569	0.0853631
2Gy IR	POPDC3	0.591801	0.11553
2Gy IR	ZNF843	0.304697	-0.161759
2Gy IR	EGLN1	-0.117109	-0.569133
2Gy IR	LENG8	0.263697	-0.2013
2Gy IR	ADD1	0.45172	-0.0195464
2Gy IR	CD7	0.463498	-0.00813303
2Gy IR	ZNF235	0.245374	-0.218727
2Gy IR	TNNT2	0.347919	-0.119608
2Gy IR	SPATA3	0.302948	-0.162935
2Gy IR	ZSCAN2	0.469645	-0.00182335
2Gy IR	PSMC6	-0.395602	-0.837472
2Gy IR	GNGT2	0.135915	-0.324026
2Gy IR	PRKG2	0.189517	-0.272166
2Gy IR	TRIM73	0.0810758	-0.376737
2Gy IR	ZNF142	0.371393	-0.0962715
2Gy IR	FLII	0.00302825	-0.451951
2Gy IR	ZNF92	0.327303	-0.138729
2Gy IR	PRRG2	0.324318	-0.141503
2Gy IR	RNGTT	-0.199374	-0.647044
2Gy IR	C1orf52	0.407607	-0.0607448
2Gy IR	ZNF780A	0.123716	-0.334815
2Gy IR	IRF2BPL	0.444664	-0.0247927
2Gy IR	SCML1	0.574218	0.100446
2Gy IR	AURKC	0.657109	0.18055
2Gy IR	C10orf71	0.388777	-0.0785883
2Gy IR	RNF157	0.149517	-0.309547
2Gy IR	MRPL53	-0.16072	-0.609187
2Gy IR	MRPL33	0.755355	0.275732
2Gy IR	GOSR1	0.381877	-0.0849466
2Gy IR	NARF	0.451806	-0.0173702
2Gy IR	PI3	0.180199	-0.279678
2Gy IR	FAM20B	0.182156	-0.277719
2Gy IR	TOE1	-0.779953	-1.20679
2Gy IR	IL36A	0.293654	-0.169815
2Gy IR	ESR1	0.513081	0.0424174
2Gy IR	CCRN4L	0.263763	-0.198347
2Gy IR	KCNE1L	0.368204	-0.097448
2Gy IR	LCN2	0.335777	-0.12875
2Gy IR	ARHGEF3	-0.0110246	-0.463711
2Gy IR	RPA2	-0.160754	-0.608318
2Gy IR	ARAP2	0.479289	0.00991188
2Gy IR	LSM6	-0.789763	-1.21577
2Gy IR	NUCKS1	0.517962	0.0473461
2Gy IR	RNF139	0.637441	0.162958
2Gy IR	UNCX	0.296009	-0.166638
2Gy IR	ABHD6	0.171	-0.287226
2Gy IR	SELO	0.2741	-0.187613
2Gy IR	KRT81	0.0789526	-0.375995
2Gy IR	NRIP3	-0.0345251	-0.485592
2Gy IR	CCL5	0.23609	-0.224202
2Gy IR	MSI2	0.199251	-0.259669
2Gy IR	ATP13A5	0.225953	-0.233874
2Gy IR	CNTNAP3	0.110948	-0.34484
2Gy IR	POLR3D	0.0304355	-0.42259
2Gy IR	CENPM	-0.747773	-1.1742
2Gy IR	ETNK1	0.418972	-0.0471173
2Gy IR	PI15	0.52237	0.0528026
2Gy IR	CGNL1	0.331569	-0.131455
2Gy IR	FAM21B	-0.0885782	-0.536953
2Gy IR	INCA1	0.0430787	-0.40964
2Gy IR	DPF1	0.17219	-0.284846
2Gy IR	SLC35B2	0.343678	-0.119105
2Gy IR	NGLY1	0.282246	-0.178417
2Gy IR	IL1F10	0.0920095	-0.362079
2Gy IR	HCN3	0.497204	0.0292957
2Gy IR	NEURL1B	0.242649	-0.216548
2Gy IR	NUDT3	0.447758	-0.0183516
2Gy IR	FAM92B	0.229346	-0.228999
2Gy IR	MUS81	0.133972	-0.321105
2Gy IR	ERMAP	0.43018	-0.0347541
2Gy IR	PLEKHG2	0.260128	-0.198975
2Gy IR	ZNF804B	0.46173	-0.00423854
2Gy IR	AKTIP	0.133668	-0.321013
2Gy IR	KBTBD8	-0.10681	-0.553203
2Gy IR	C16orf93	0.223417	-0.234231
2Gy IR	KCNK16	0.574739	0.105111
2Gy IR	PDPN	0.575024	0.105537
2Gy IR	SYT10	0.2619	-0.196805
2Gy IR	FREM2	0.427526	-0.0365439
2Gy IR	C5orf15	0.308692	-0.151216
2Gy IR	KIR2DL4	0.515972	0.0490765
2Gy IR	EIF6	-0.55455	-0.984871
2Gy IR	KCTD13	0.606777	0.137053
2Gy IR	CCSER1	0.522654	0.0558788
2Gy IR	WDR27	0.161393	-0.293049
2Gy IR	KAZALD1	0.293517	-0.165366
2Gy IR	MFAP4	0.560569	0.0926049
2Gy IR	C6orf1	0.0597204	-0.390946
2Gy IR	KRTAP5-8	-0.476777	-0.90902
2Gy IR	ACAP2	0.292512	-0.165966
2Gy IR	MAG	0.533649	0.0669428
2Gy IR	PLEKHG3	0.368469	-0.0922799
2Gy IR	ATAD1	0.448038	-0.0152558
2Gy IR	LYSMD4	0.424303	-0.0381108
2Gy IR	DPRX	0.489573	0.0250244
2Gy IR	WDR45B	0.254777	-0.201717
2Gy IR	LECT2	0.585071	0.117411
2Gy IR	BCL2A1	0.259517	-0.196919
2Gy IR	CHAF1B	-1.30882	-1.71166
2Gy IR	LRRD1	0.290739	-0.166556
2Gy IR	GPR82	-0.144569	-0.586849
2Gy IR	TMEM106A	0.168483	-0.284388
2Gy IR	HTR1E	0.528957	0.0638667
2Gy IR	SNX2	0.375782	-0.0840448
2Gy IR	KRT2	0.56654	0.100263
2Gy IR	FMO1	0.45137	-0.0109473
2Gy IR	AMOTL2	0.822938	0.348049
2Gy IR	TCF23	0.580948	0.114326
2Gy IR	FBXO11	0.432469	-0.0289996
2Gy IR	MFAP2	0.167749	-0.284635
2Gy IR	SLC22A12	0.330479	-0.127395
2Gy IR	ZPBP2	0.418412	-0.0423918
2Gy IR	FOXN3	0.314659	-0.142359
2Gy IR	MRPL48	-0.12318	-0.565242
2Gy IR	CPVL	0.283867	-0.171775
2Gy IR	LEPREL4	0.234853	-0.218846
2Gy IR	ESYT1	0.240062	-0.213811
2Gy IR	CTDNEP1	-0.193654	-0.632716
2Gy IR	EEF2	-0.947962	-1.36124
2Gy IR	RNASE2	0.204422	-0.248088
2Gy IR	APOH	0.478483	0.0167339
2Gy IR	C12orf77	-0.0546303	-0.49818
2Gy IR	ZNF514	0.454417	-0.00641414
2Gy IR	TNKS1BP1	0.31137	-0.144451
2Gy IR	MRPL39	0.316607	-0.13937
2Gy IR	MBOAT7	0.238019	-0.215115
2Gy IR	MAFA	0.484787	0.0233229
2Gy IR	ATP6V1E1	-0.28646	-0.721567
2Gy IR	CCDC6	0.218782	-0.233503
2Gy IR	ROR1	0.227289	-0.225232
2Gy IR	CHCHD2	0.263905	-0.189801
2Gy IR	NPB	0.503649	0.0418004
2Gy IR	CLEC1B	0.414303	-0.0444792
2Gy IR	LZTS3	0.728815	0.259426
2Gy IR	GSX1	0.39446	-0.0635142
2Gy IR	INTS5	-0.22791	-0.664622
2Gy IR	LIPT2	0.0764028	-0.37069
2Gy IR	GPR173	0.199455	-0.251759
2Gy IR	MID2	0.312915	-0.142098
2Gy IR	MBD6	0.0475972	-0.398352
2Gy IR	ASPA	0.494218	0.0330951
2Gy IR	ZNF273	0.175635	-0.274615
2Gy IR	TAF11	0.0551943	-0.390758
2Gy IR	MTNR1A	0.780474	0.309936
2Gy IR	IQCK	0.297062	-0.156961
2Gy IR	GPX4	-1.11085	-1.51679
2Gy IR	SNIP1	-0.0636777	-0.50523
2Gy IR	CLEC4A	0.149725	-0.299055
2Gy IR	CXCL6	0.167948	-0.281394
2Gy IR	TTLL4	0.114062	-0.333364
2Gy IR	GPRC5D	0.312498	-0.141388
2Gy IR	ETHE1	0.410043	-0.0469845
2Gy IR	ART4	0.376152	-0.0796777
2Gy IR	FAM3B	0.529431	0.0684855
2Gy IR	IKBKG	0.430531	-0.0269415
2Gy IR	SLC2A13	-0.0530995	-0.494061
2Gy IR	PEX5L	0.238114	-0.212739
2Gy IR	STAU1	0.608578	0.145169
2Gy IR	LPCAT2	0.475877	0.0170095
2Gy IR	ANXA4	0.440469	-0.0171843
2Gy IR	SNRNP70	-0.264635	-0.698222
2Gy IR	GGTLC2	0.362891	-0.0920281
2Gy IR	SPACA3	0.134436	-0.312646
2Gy IR	PCDHGA11	-0.132611	-0.570323
2Gy IR	MEIS3	0.113706	-0.331949
2Gy IR	NINJ1	0.198445	-0.250038
2Gy IR	SLC23A3	0.213872	-0.235014
2Gy IR	NUP62CL	0.288654	-0.162766
2Gy IR	ITGA11	0.354953	-0.098629
2Gy IR	PHYH	0.299223	-0.152425
2Gy IR	CBWD1	-0.566256	-0.98835
2Gy IR	CERK	0.162052	-0.284823
2Gy IR	SSNA1	0.270602	-0.179859
2Gy IR	B4GALT1	0.460844	0.00403017
2Gy IR	CCL23	0.290678	-0.160257
2Gy IR	SIGLEC5	0.3219	-0.130036
2Gy IR	CLK2	0.251204	-0.198261
2Gy IR	HMGN2	0.206498	-0.241404
2Gy IR	ATP6AP1	-0.152555	-0.588176
2Gy IR	DHX8	-0.332682	-0.762079
2Gy IR	HYDIN	0.2049	-0.242805
2Gy IR	NAPB	0.469194	0.0128205
2Gy IR	ADAMTS3	0.306986	-0.143847
2Gy IR	C4orf46	0.204393	-0.242924
2Gy IR	CNGB1	0.686303	0.222627
2Gy IR	ZNF417	0.32246	-0.128786
2Gy IR	ATP2B1	0.139697	-0.305294
2Gy IR	KLHDC7A	0.352616	-0.0991966
2Gy IR	ATF4	-0.0375194	-0.475842
2Gy IR	VNN1	0.462066	0.00677485
2Gy IR	TTC24	0.147877	-0.296665
2Gy IR	CD3G	0.562559	0.103875
2Gy IR	DNMT3A	0.26345	-0.185022
2Gy IR	ROCK1	0.88109	0.411572
2Gy IR	USP8	-0.260445	-0.690989
2Gy IR	PLA2G3	0.056654	-0.384683
2Gy IR	ZFAND4	0.559194	0.100748
2Gy IR	CREBL2	0.354427	-0.0970268
2Gy IR	CCDC112	-0.0147422	-0.453535
2Gy IR	TRIM2	0.376915	-0.0751917
2Gy IR	TMED10	0.476445	0.0209828
2Gy IR	SLC26A8	0.461199	0.00639674
2Gy IR	S1PR1	0.631943	0.171326
2Gy IR	FAM154A	0.18791	-0.257476
2Gy IR	MRPS26	0.0307062	-0.409187
2Gy IR	CLTC	-0.0202645	-0.458355
2Gy IR	SELENBP1	0.0641706	-0.376727
2Gy IR	MFAP3L	0.583175	0.124579
2Gy IR	DUSP2	0.202507	-0.242979
2Gy IR	ZNF416	0.400474	-0.0516445
2Gy IR	TGS1	-0.225412	-0.656108
2Gy IR	COMMD9	-0.0337578	-0.470761
2Gy IR	FAM49B	0.82654	0.360248
2Gy IR	TMEM240	0.0390645	-0.400307
2Gy IR	ADSS	0.281815	-0.165737
2Gy IR	DTWD1	0.522275	0.0666178
2Gy IR	CACYBP	0.468318	0.0145563
2Gy IR	ENHO	0.0469867	-0.392323
2Gy IR	MSGN1	0.0341393	-0.404546
2Gy IR	ACBD6	0.462351	0.00915749
2Gy IR	ADAMTS17	0.383474	-0.0669337
2Gy IR	ZNF814	0.473768	0.0203012
2Gy IR	LALBA	0.288256	-0.158829
2Gy IR	VPREB1	0.424294	-0.0273823
2Gy IR	NBEAL2	0.198246	-0.245698
2Gy IR	GPX7	0.366967	-0.0827356
2Gy IR	GPR34	0.752844	0.290005
2Gy IR	E2F7	0.0266464	-0.411252
2Gy IR	CCDC122	0.302678	-0.14451
2Gy IR	MGAT1	0.262991	-0.182788
2Gy IR	IRX2	0.189725	-0.253347
2Gy IR	SORCS2	0.393564	-0.0564144
2Gy IR	ASB6	0.225943	-0.218255
2Gy IR	M6PR	0.466649	0.0143279
2Gy IR	AAK1	0.558626	0.103271
2Gy IR	CLU	0.546635	0.0917901
2Gy IR	SCAF4	0.580948	0.125371
2Gy IR	GRIK5	0.482938	0.0307189
2Gy IR	CLEC2B	0.394896	-0.0543087
2Gy IR	TEX37	0.527583	0.0739237
2Gy IR	SLC2A11	0.100237	-0.338779
2Gy IR	PSMD7	0.0704739	-0.367481
2Gy IR	TRIM44	0.348763	-0.0986702
2Gy IR	PPAPDC1A	0.371502	-0.0766977
2Gy IR	IK	-0.324507	-0.748804
2Gy IR	TMEM183A	0.367289	-0.0805795
2Gy IR	RIBC1	0.266839	-0.177588
2Gy IR	KIF16B	0.32218	-0.124026
2Gy IR	ENKD1	0.000334199	-0.434712
2Gy IR	TOR4A	0.379919	-0.0680689
2Gy IR	ZSWIM8	0.110621	-0.327875
2Gy IR	VAMP1	0.344464	-0.101847
2Gy IR	TXNL4A	-0.723791	-1.13355
2Gy IR	GPR3	0.353697	-0.0927193
2Gy IR	CEBPB	0.872607	0.408729
2Gy IR	SLC6A17	0.21254	-0.228798
2Gy IR	HOMER2	0.407943	-0.0399968
2Gy IR	SLC44A5	-0.0474028	-0.479778
2Gy IR	FOXA1	0.333739	-0.111625
2Gy IR	FGG	0.90128	0.436603
2Gy IR	LRP1	0.342664	-0.102937
2Gy IR	KIF2A	0.278014	-0.165229
2Gy IR	HSF2	0.602607	0.148401
2Gy IR	ZNF506	0.226028	-0.215147
2Gy IR	KDM6B	0.443687	-0.00488751
2Gy IR	PTPN4	0.722322	0.264251
2Gy IR	STAG1	0.38127	-0.0650981
2Gy IR	CNN2	0.496256	0.0460781
2Gy IR	FIBIN	0.28737	-0.155588
2Gy IR	PRDM4	0.24709	-0.194452
2Gy IR	SLC36A3	0.397379	-0.0489529
2Gy IR	COLEC11	0.144621	-0.29304
2Gy IR	DNAJC1	0.366948	-0.07819
2Gy IR	UPB1	0.481517	0.0324886
2Gy IR	SLC43A1	-0.230825	-0.655467
2Gy IR	GPRIN1	0.538673	0.087803
2Gy IR	CENPU	0.53981	0.0890115
2Gy IR	GEMIN7	-0.410517	-0.828866
2Gy IR	VWA3B	0.22764	-0.212355
2Gy IR	HLCS	0.426754	-0.0199918
2Gy IR	IFIT1	0.535924	0.0855325
2Gy IR	RNF113A	-0.0687156	-0.498455
2Gy IR	GFM1	0.623981	0.170813
2Gy IR	CTNNA3	0.614265	0.161521
2Gy IR	GLCCI1	0.516209	0.0669428
2Gy IR	CDK6	-0.213602	-0.637889
2Gy IR	KLRC2	0.362692	-0.0812341
2Gy IR	SPINK5	0.595829	0.14397
2Gy IR	ACTG1	0.279957	-0.161049
2Gy IR	HES1	0.347645	-0.0956719
2Gy IR	EPN1	0.0452076	-0.387489
2Gy IR	PPP1R3G	0.555308	0.10523
2Gy IR	PHF7	0.223194	-0.215527
2Gy IR	KIAA1549	0.312517	-0.129189
2Gy IR	MALSU1	0.120863	-0.314239
2Gy IR	NRBF2	0.444801	-0.00135209
2Gy IR	VPS35	0.0197995	-0.411586
2Gy IR	AAMDC	0.183896	-0.252995
2Gy IR	SLC2A4	0.373242	-0.0700831
2Gy IR	TPH1	0.432678	-0.0125962
2Gy IR	PSORS1C2	0.471602	0.0251013
2Gy IR	MUL1	-0.0606066	-0.488796
2Gy IR	HNRNPA3	0.0263227	-0.40466
2Gy IR	PRMT5	-0.663839	-1.0712
2Gy IR	CDKN2B	0.440531	-0.00448477
2Gy IR	HEBP1	0.328863	-0.112339
2Gy IR	CAMK2N1	-0.0966398	-0.523266
2Gy IR	DENND4A	0.315346	-0.125339
2Gy IR	WFDC10A	0.133284	-0.301041
2Gy IR	ZFAND2B	0.119318	-0.314239
2Gy IR	LSR	0.34645	-0.0948067
2Gy IR	KRT83	0.437346	-0.00699686
2Gy IR	ABCA8	0.329891	-0.110673
2Gy IR	CNBD2	0.350635	-0.090577
2Gy IR	SOX5	0.330133	-0.110371
2Gy IR	HS3ST3B1	0.519431	0.0725092
2Gy IR	DTD2	0.0758957	-0.355867
2Gy IR	GJB4	0.0474834	-0.383122
2Gy IR	SPECC1L	0.0284166	-0.401378
2Gy IR	C10orf129	0.798104	0.342258
2Gy IR	NXPH4	0.330583	-0.109217
2Gy IR	TPP2	0.184768	-0.250033
2Gy IR	ZNF681	0.109237	-0.322872
2Gy IR	SVOPL	0.422123	-0.0206615
2Gy IR	PAQR5	0.283564	-0.154435
2Gy IR	PLCZ1	0.176365	-0.257957
2Gy IR	TMOD4	0.423464	-0.0192236
2Gy IR	B4GALT3	0.0597441	-0.370159
2Gy IR	MYO1F	0.369123	-0.0713099
2Gy IR	RABAC1	0.414635	-0.0273022
2Gy IR	CD27	0.291758	-0.145957
2Gy IR	KRTAP12-3	0.425976	-0.0162661
2Gy IR	PCCB	0.229066	-0.206454
2Gy IR	OLFM3	0.405806	-0.0355899
2Gy IR	SUSD3	0.452147	0.00924676
2Gy IR	TRRAP	-0.0577488	-0.482983
2Gy IR	PTP4A2	0.334161	-0.104259
2Gy IR	CHIT1	0.133488	-0.297979
2Gy IR	BEND7	0.606019	0.158463
2Gy IR	AHCTF1	0.191536	-0.241784
2Gy IR	C16orf87	0.316749	-0.120821
2Gy IR	STAR	0.1891	-0.244004
2Gy IR	C5orf60	0.329147	-0.108681
2Gy IR	ACCS	0.0824455	-0.346868
2Gy IR	TLE3	0.102133	-0.327811
2Gy IR	TRAPPC6A	0.517488	0.0733881
2Gy IR	TSPAN3	0.172905	-0.259417
2Gy IR	CHAD	0.182758	-0.249809
2Gy IR	TTF2	-0.223621	-0.641917
2Gy IR	PSMC3IP	0.389526	-0.0496899
2Gy IR	PARD6B	0.289393	-0.146341
2Gy IR	HIST1H3D	0.326635	-0.109949
2Gy IR	YRDC	0.161403	-0.269525
2Gy IR	BABAM1	0.56981	0.124991
2Gy IR	TOPAZ1	0.241133	-0.192419
2Gy IR	UBE2D1	0.298848	-0.136641
2Gy IR	CBR3	0.320028	-0.116125
2Gy IR	MYL4	0.326137	-0.110169
2Gy IR	CENPJ	0.0977204	-0.330572
2Gy IR	SESN3	0.0319232	-0.394109
2Gy IR	ACIN1	0.420521	-0.0187105
2Gy IR	KMT2C	0.77019	0.319141
2Gy IR	CACNG5	0.838057	0.384743
2Gy IR	CWC22	0.0592227	-0.367458
2Gy IR	FCRL1	0.191692	-0.239505
2Gy IR	CCDC180	0.20364	-0.227736
2Gy IR	TCHHL1	0.171033	-0.259124
2Gy IR	NT5C1A	0.43055	-0.00845895
2Gy IR	KRTAP5-2	0.2219	-0.20992
2Gy IR	TMEM176B	0.33946	-0.0963402
2Gy IR	WRB	0.0845261	-0.342423
2Gy IR	TGIF2	0.0409095	-0.384381
2Gy IR	ATP2C1	0.294318	-0.139589
2Gy IR	ANKS1A	0.111403	-0.316175
2Gy IR	APEX2	-0.211289	-0.627818
2Gy IR	U2AF2	-0.768626	-1.1661
2Gy IR	ATXN7L3	0.150464	-0.278373
2Gy IR	PPP3CC	0.327479	-0.107217
2Gy IR	C15orf38	0.224199	-0.206944
2Gy IR	MAGED4B	0.585118	0.141658
2Gy IR	CASC5	0.220408	-0.210533
2Gy IR	SGTA	0.289085	-0.144153
2Gy IR	NDUFB5	0.294938	-0.138445
2Gy IR	HIST2H4B	0.219919	-0.210597
2Gy IR	NHSL1	0.3381	-0.0964226
2Gy IR	RAD21L1	0.514313	0.0738413
2Gy IR	TLR7	0.714976	0.267712
2Gy IR	RNASE9	0.282521	-0.149894
2Gy IR	DCSTAMP	0.648152	0.20341
2Gy IR	HSPA2	0.20754	-0.221876
2Gy IR	MRGPRD	0.221834	-0.207928
2Gy IR	NFIL3	0.463507	0.0255893
2Gy IR	MSANTD2	0.239493	-0.190712
2Gy IR	CPA3	0.199498	-0.229283
2Gy IR	FCRL6	0.0999858	-0.325376
2Gy IR	P2RX3	0.339213	-0.0941933
2Gy IR	YWHAZ	0.374569	-0.0599712
2Gy IR	CMTR1	-0.0257882	-0.44665
2Gy IR	WNK3	-0.0665118	-0.485958
2Gy IR	IL12RB2	0.592038	0.150141
2Gy IR	ZCCHC3	0.362938	-0.0709345
2Gy IR	RND2	0.0845782	-0.339772
2Gy IR	EDEM3	0.384597	-0.0499142
2Gy IR	BBS9	0.559431	0.119077
2Gy IR	ADAMTS16	0.502417	0.0640635
2Gy IR	HNMT	0.395668	-0.0389417
2Gy IR	SIM2	0.118445	-0.306635
2Gy IR	USP14	0.266882	-0.163256
2Gy IR	VPS33B	0.480758	0.0433453
2Gy IR	ZNF385D	0.191	-0.23647
2Gy IR	THBS4	0.126474	-0.298775
2Gy IR	GIPR	0.404043	-0.0305463
2Gy IR	OTUD7A	0.42236	-0.0127546
2Gy IR	ZNRF1	0.387185	-0.046687
2Gy IR	ARHGEF33	0.205009	-0.222563
2Gy IR	PLA2G10	0.0187929	-0.402188
2Gy IR	MTG2	-0.388062	-0.795084
2Gy IR	DOCK11	0.47981	0.0433435
2Gy IR	TMEM108	0.326199	-0.10501
2Gy IR	CAPZA3	0.251498	-0.177052
2Gy IR	RHOQ	0.0308005	-0.390154
2Gy IR	RAB34	0.175341	-0.250518
2Gy IR	ELAVL2	0.549242	0.110911
2Gy IR	RTP3	0.834882	0.386849
2Gy IR	NXF2	0.263455	-0.165073
2Gy IR	VPS4A	0.140081	-0.284159
2Gy IR	HDAC5	0.117	-0.306347
2Gy IR	ADAM11	0.318137	-0.112073
2Gy IR	FAM192A	0.321085	-0.109162
2Gy IR	SLC22A11	0.519384	0.0824197
2Gy IR	PTPRN	0.166919	-0.257994
2Gy IR	SERF2	0.130829	-0.292733
2Gy IR	STX2	0.288597	-0.140217
2Gy IR	RB1CC1	0.787441	0.341636
2Gy IR	SORT1	0.105147	-0.317228
2Gy IR	RAB11FIP4	0.311573	-0.117654
2Gy IR	ZNF766	0.356303	-0.074386
2Gy IR	CHST14	0.623649	0.18385
2Gy IR	STIL	-0.0617062	-0.477947
2Gy IR	LGALSL	0.681043	0.239697
2Gy IR	KCNE4	0.207882	-0.217221
2Gy IR	LEPREL2	0.121398	-0.300726
2Gy IR	TNNC2	0.175379	-0.248431
2Gy IR	C17orf58	0.123829	-0.298199
2Gy IR	WIPF3	0.357133	-0.0728159
2Gy IR	FKBP10	0.632559	0.193211
2Gy IR	IVNS1ABP	-0.0399782	-0.45635
2Gy IR	ACOX3	0.241223	-0.184546
2Gy IR	MDGA1	0.307645	-0.120377
2Gy IR	ERVV-2	0.454844	0.0218013
2Gy IR	AK2	-0.00720142	-0.424463
2Gy IR	RBPJL	0.51673	0.0816461
2Gy IR	SUOX	0.461621	0.0284237
2Gy IR	ZNF442	0.569621	0.13276
2Gy IR	PDHA1	-0.0193265	-0.435898
2Gy IR	LRRC8D	0.481564	0.0479092
2Gy IR	SGTB	0.517915	0.0831613
2Gy IR	ANO6	0.156877	-0.265428
2Gy IR	SCML2	0.31345	-0.114179
2Gy IR	LMNB2	0.500427	0.066595
2Gy IR	MYRIP	0.2781	-0.148053
2Gy IR	ARMCX3	0.745024	0.302946
2Gy IR	ZNF25	0.565261	0.129349
2Gy IR	CDK10	0.229929	-0.194424
2Gy IR	GJB3	0.414303	-0.0163013
2Gy IR	SRA1	0.322531	-0.1049
2Gy IR	APOO	0.450341	0.0186276
2Gy IR	SMC2	-0.63782	-1.03225
2Gy IR	MAU2	-0.445047	-0.845941
2Gy IR	CACFD1	0.125905	-0.294413
2Gy IR	TIMP4	0.385948	-0.0431302
2Gy IR	CD97	0.351341	-0.0763452
2Gy IR	RWDD1	0.0809479	-0.33731
2Gy IR	SUCLA2	-0.154028	-0.564235
2Gy IR	STX10	0.571137	0.136289
2Gy IR	RNF40	-0.134512	-0.545238
2Gy IR	GTSE1	0.356659	-0.0706461
2Gy IR	PSKH2	0.323336	-0.102827
2Gy IR	SAA1	0.385602	-0.042476
2Gy IR	JADE1	0.307469	-0.117905
2Gy IR	CHN2	0.462024	0.031422
2Gy IR	EIF4A1	-1.23123	-1.60399
2Gy IR	MAGEB4	0.0944265	-0.323513
2Gy IR	EML3	0.0281251	-0.387531
2Gy IR	C1QA	0.36582	-0.0611247
2Gy IR	NCKIPSD	0.22046	-0.201309
2Gy IR	DYRK1A	0.00517156	-0.409178
2Gy IR	ERCC2	-0.448076	-0.846902
2Gy IR	TMEM256	0.559147	0.125966
2Gy IR	CMC4	0.993081	0.545238
2Gy IR	RABL6	0.290142	-0.13368
2Gy IR	PPM1A	-0.0177147	-0.430922
2Gy IR	RHBDD3	0.572133	0.138912
2Gy IR	LY75	0.317934	-0.106145
2Gy IR	KRT76	0.270322	-0.152114
2Gy IR	EML6	-0.163602	-0.571193
2Gy IR	CHRND	0.644502	0.209531
2Gy IR	PMM2	0.40309	-0.0235733
2Gy IR	LRRK1	0.119043	-0.29781
2Gy IR	C17orf99	0.429678	0.00243176
2Gy IR	POLR2M	0.408085	-0.018412
2Gy IR	2024-09-01	0.0826825	-0.332696
2Gy IR	MAGEE2	0.14718	-0.270321
2Gy IR	TMEM221	0.417109	-0.00954155
2Gy IR	ETFDH	0.39545	-0.0302813
2Gy IR	ISM2	0.352578	-0.0716578
2Gy IR	ABCB1	0.391801	-0.0336229
2Gy IR	CALM3	0.330204	-0.0930581
2Gy IR	FGF13	0.319536	-0.103326
2Gy IR	WSCD2	0.255308	-0.165274
2Gy IR	TVP23B	-0.00414356	-0.415784
2Gy IR	COL10A1	0.10691	-0.308393
2Gy IR	UGT2B17	0.788199	0.349665
2Gy IR	DNM2	-0.606066	-0.997002
2Gy IR	TAZ	0.545498	0.115562
[truncated: 16,009 more rows]

## Sheet: Table 2-5
Table 2-5: Untreated screen normalized Beta scores.
Screen conditiona	Gene name	Normalized RAD52WT Beta scoreb	Normalized RAD52KO Beta scorec
Untreated	RPL17	1.35743	-1.68643
Untreated	HSPD1	0.669215	-2.03956
Untreated	RPL30	0.335207	-1.98195
Untreated	UBTF	-0.272524	-2.329
Untreated	NUTF2	0.519756	-1.67174
Untreated	NSF	0.248721	-1.86219
Untreated	GPR160	1.86968	-0.496097
Untreated	GTF2H3	0.320309	-1.70988
Untreated	SNRPF	0.193735	-1.79642
Untreated	ERVV-2	1.72824	-0.543076
Untreated	CT45A5	0.168123	-1.77289
Untreated	TIMM10	-0.541859	-2.34373
Untreated	WBSCR22	-1.14604	-2.8034
Untreated	TIMM9	0.778592	-1.20167
Untreated	RPL4	-0.303004	-2.07268
Untreated	IL1RL1	1.56004	-0.53824
Untreated	TRAPPC6B	1.48752	-0.594385
Untreated	SDE2	-0.0959233	-1.8644
Untreated	CDR1	1.81531	-0.286682
Untreated	PSMC2	0.566103	-1.29116
Untreated	POLR2C	-0.0018003	-1.73005
Untreated	NUDT21	-0.373537	-2.02045
Untreated	DONSON	1.1599	-0.781798
Untreated	HMGCS1	0.273865	-1.48769
Untreated	NUBP2	0.0945083	-1.59662
Untreated	ZNF728	0.774313	-1.04488
Untreated	PRPF31	0.648789	-1.1207
Untreated	MCM7	-0.265632	-1.85243
Untreated	UTP23	-0.19539	-1.79476
Untreated	DHPS	-0.515186	-2.04647
Untreated	KARS	0.0924258	-1.52016
Untreated	OGT	-0.298822	-1.82143
Untreated	KIF11	0.588138	-1.07445
Untreated	MED11	-0.114301	-1.63227
Untreated	RAD51	0.320406	-1.27693
Untreated	RPA1	-0.838616	-2.20818
Untreated	KRTAP4-12	1.4591	-0.352366
Untreated	CCDC172	1.54018	-0.280321
Untreated	NOP56	-0.283211	-1.74981
Untreated	CHAF1B	0.176595	-1.37356
Untreated	SRCAP	0.565806	-1.05529
Untreated	TCERG1	1.42584	-0.356309
Untreated	ABCB7	-0.43966	-1.85713
Untreated	METTL16	-1.38048	-2.61539
Untreated	TADA2B	1.15922	-0.557769
Untreated	NSA2	-0.15173	-1.60385
Untreated	NT5C3A	1.04693	-0.623817
Untreated	SBNO1	0.478384	-1.0733
Untreated	RBM43	1.20577	-0.471271
Untreated	INCENP	-0.0525712	-1.48612
Untreated	CPSF2	0.768836	-0.822421
Untreated	SH3BGRL2	1.88201	0.0829008
Untreated	XAGE5	1.38111	-0.318232
Untreated	FXYD6-FXYD2	1.56095	-0.166354
Untreated	THOC7	1.1413	-0.481864
Untreated	CENPA	0.0182233	-1.38742
Untreated	PRAMEF2	1.93256	0.16267
Untreated	GOLGA8M	0.913645	-0.658637
Untreated	DEFB107B	1.32964	-0.31732
Untreated	DZIP3	0.939834	-0.629021
Untreated	NME2	0.713434	-0.800636
Untreated	PPP3R1	0.472776	-0.991502
Untreated	MIA3	1.19801	-0.402275
Untreated	SNRPA1	-0.407372	-1.69689
Untreated	CCDC67	1.52307	-0.133878
Untreated	CCNT2	0.60457	-0.873362
Untreated	PCP4L1	0.953356	-0.590194
Untreated	ATP5I	0.689813	-0.799945
Untreated	IFNA17	1.07882	-0.479976
Untreated	PLGLB1	1.89222	0.180001
Untreated	VCL	0.800445	-0.699813
Untreated	NCKAP1	0.37732	-1.04078
Untreated	PKM	0.324714	-1.08242
Untreated	MRPL30	1.73366	0.062156
Untreated	EMC2	1.23259	-0.339613
Untreated	SC5D	0.74259	-0.733943
Untreated	TOMM20	-0.781902	-1.95947
Untreated	SF1	-0.0510952	-1.36845
Untreated	CUL1	1.10108	-0.437225
Untreated	ELP5	-0.276798	-1.54936
Untreated	GID8	1.16738	-0.376501
Untreated	TSPAN19	1.05805	-0.461461
Untreated	MED28	0.32731	-1.05078
Untreated	XPO5	0.881808	-0.603091
Untreated	KRTAP4-4	1.56877	-0.0475647
Untreated	NUP35	0.903489	-0.57435
Untreated	ELAC2	-0.684963	-1.85565
Untreated	C7orf26	1.07084	-0.433342
Untreated	GNB1L	-0.571763	-1.75589
Untreated	BRK1	0.994608	-0.490109
Untreated	TRAT1	1.57128	-0.023167
Untreated	PDRG1	-0.0479092	-1.32934
Untreated	METTL14	0.66893	-0.750616
Untreated	POLR2L	-0.750635	-1.89232
Untreated	RPS23	-1.14638	-2.21035
Untreated	PLA2G10	0.885744	-0.565046
Untreated	DDX6	0.326449	-1.01163
Untreated	TAF9	1.3329	-0.198954
Untreated	DDX1	0.496967	-0.872901
Untreated	SDAD1	-0.45126	-1.63374
Untreated	DNAJC9	-0.399692	-1.59178
Untreated	REEP6	1.25906	-0.250098
Untreated	RPS5	-0.0969161	-1.34468
Untreated	CD52	1.51725	-0.0380167
Untreated	RRP36	0.94554	-0.496235
Untreated	SEMA4D	0.78658	-0.61806
Untreated	EIF2S3	-0.822868	-1.91498
Untreated	WLS	1.58337	0.0285236
Untreated	RFC5	-0.0812427	-1.31055
Untreated	ZNF676	0.795424	-0.602584
Untreated	C15orf41	-0.291467	-1.47958
Untreated	DICER1	0.549602	-0.799807
Untreated	SMC4	-0.465866	-1.61942
Untreated	TRIM49B	1.61162	0.0589641
Untreated	USP1	0.877985	-0.532713
Untreated	SLK	1.17582	-0.292246
Untreated	EIF4A1	-0.0620717	-1.29015
Untreated	CERS2	0.774598	-0.612717
Untreated	HSP90B1	1.28194	-0.199641
Untreated	STXBP3	1.41529	-0.0913894
Untreated	RBM25	1.20258	-0.259411
Untreated	RBMXL1	0.55545	-0.780646
Untreated	RPS6KB2	1.44838	-0.0575548
Untreated	ELF2	1.27966	-0.190825
Untreated	CHMP2B	1.11802	-0.320402
Untreated	CTDSPL2	1.39783	-0.0929646
Untreated	PABPC1	0.902576	-0.491306
Untreated	FAM184A	1.05218	-0.369026
Untreated	CEACAM16	1.50104	-0.00655229
Untreated	TAX1BP1	0.753259	-0.608894
Untreated	MYC	0.697858	-0.651037
Untreated	TMA7	1.82216	0.257633
Untreated	ASB8	1.0653	-0.352108
Untreated	RPS7	-1.38944	-2.33356
Untreated	ZFP3	0.7451	-0.609539
Untreated	ANAPC4	0.0449029	-1.17339
Untreated	FAM43A	1.05395	-0.357599
Untreated	MPHOSPH10	0.354771	-0.920618
Untreated	TEN1	-0.182689	-1.35329
Untreated	CLIC4	0.967107	-0.424784
Untreated	RNPS1	1.00048	-0.392262
Untreated	SPANXD	0.838616	-0.522534
Untreated	ZBTB6	1.2444	-0.194952
Untreated	PRAMEF4	1.12156	-0.292246
Untreated	AKIRIN2	0.101549	-1.11471
Untreated	CLEC9A	0.732263	-0.604426
Untreated	RPL15	-0.0643996	-1.24505
Untreated	KANSL1	0.601546	-0.707459
Untreated	SNRPG	-1.87459	-2.70543
Untreated	FAM46C	1.22865	-0.198706
Untreated	IFNA21	1.57213	0.0787233
Untreated	ANKRD11	1.16167	-0.251622
Untreated	COPS8	0.0845463	-1.12097
Untreated	SKA1	0.23877	-0.99643
Untreated	VPS26A	0.580264	-0.719158
Untreated	OPTN	1.29661	-0.140815
Untreated	UBE2G1	1.53025	0.047864
Untreated	ZNF98	0.960488	-0.411427
Untreated	RFC2	0.381388	-0.87525
Untreated	TMED2	1.09725	-0.294894
Untreated	RPL39L	0.506114	-0.768763
Untreated	SLC26A5	1.01332	-0.358064
Untreated	ARPC2	0.282544	-0.946549
Untreated	GOLGA6C	1.60728	0.12545
Untreated	PRPF18	0.703392	-0.601525
Untreated	KRT81	1.1057	-0.275591
Untreated	PKMYT1	0.493647	-0.768901
Untreated	LLPH	1.08527	-0.290933
Untreated	KRTAP9-8	1.78478	0.274071
Untreated	NPIPA5	-0.385063	-1.47641
Untreated	B4GALNT2	1.20218	-0.193469
Untreated	ATG4A	1.65852	0.175557
Untreated	ANXA8L2	1.337	-0.080865
Untreated	AKR1B15	0.895729	-0.437003
Untreated	C17orf66	0.788577	-0.522027
Untreated	RAB7A	0.675891	-0.611657
Untreated	APP	1.13748	-0.238675
Untreated	GZMK	1.59342	0.129728
Untreated	ADH5	1.01384	-0.337144
Untreated	TEFM	0.913987	-0.417622
Untreated	SRFBP1	-0.50782	-1.56346
Untreated	ZNF398	1.1486	-0.226295
Untreated	GEMIN7	0.672011	-0.608479
Untreated	TFCP2L1	1.16475	-0.20847
Untreated	SERTAD2	1.39121	-0.0254179
Untreated	C10orf76	0.72707	-0.560164
Untreated	DGKH	1.42789	0.0071598
Untreated	ENPP3	0.626309	-0.638878
Untreated	CCNG1	0.889339	-0.426069
Untreated	GINS2	-0.863835	-1.84008
Untreated	SLFN12	0.81431	-0.485365
Untreated	PGK1	-0.756854	-1.75147
Untreated	ERCC3	-1.08031	-2.01133
Untreated	MYH9	-0.287165	-1.37075
Untreated	USP37	0.257085	-0.929369
Untreated	SMC6	-0.0699912	-1.192
Untreated	SREBF2	1.41414	0.00702623
Untreated	TNFRSF21	1.49374	0.0749372
Untreated	CCT3	-0.947194	-1.89526
Untreated	LIX1L	1.43902	0.0312636
Untreated	VPS52	0.166223	-0.994588
Untreated	LETM1	-0.0130231	-1.13691
Untreated	BAZ2B	0.953813	-0.356143
Untreated	MRPL45	0.630645	-0.616309
Untreated	ZBTB42	1.09172	-0.242913
Untreated	PRAC1	0.713149	-0.547958
Untreated	KRT6A	1.75631	0.295608
Untreated	MNAT1	0.715545	-0.543859
Untreated	DERL3	1.16932	-0.177394
Untreated	COL12A1	1.64636	0.208
Untreated	MGA	1.42978	0.0338438
Untreated	SPANXN5	0.665107	-0.582733
Untreated	ZNF420	1.20532	-0.145135
Untreated	PSG11	1.64357	0.209373
Untreated	TSG101	0.232602	-0.92877
Untreated	ADAM30	1.12053	-0.210939
Untreated	FUT11	0.864634	-0.417465
Untreated	COG3	0.337706	-0.842411
Untreated	ADSSL1	1.45448	0.0597656
Untreated	SERTAD3	0.882093	-0.401704
Untreated	ZNF765	0.522603	-0.691201
Untreated	RCN2	1.23122	-0.118619
Untreated	DKK2	1.15385	-0.178283
Untreated	TIPIN	-1.13868	-2.02717
Untreated	SLC40A1	1.26152	-0.0887134
Untreated	LY6H	1.53419	0.131479
Untreated	ZNF91	0.820814	-0.443571
Untreated	KIAA0947	0.788977	-0.468461
Untreated	MRPS35	0.668702	-0.563434
Untreated	B4GALT1	1.28423	-0.0643852
Untreated	CCDC84	-0.282241	-1.32842
Untreated	C20orf196	1.01104	-0.284195
Untreated	TELO2	-0.543725	-1.53868
Untreated	NUP205	0.64605	-0.577067
Untreated	RSG1	0.919294	-0.355383
Untreated	2024-09-10	0.858757	-0.403459
Untreated	OSTC	0.52824	-0.670244
Untreated	FOXRED2	1.1219	-0.190945
Untreated	MRPS34	0.936239	-0.340718
Untreated	DEFB125	1.16966	-0.152219
Untreated	TOMM6	1.21011	-0.119453
Untreated	XRN2	0.342036	-0.819197
Untreated	C1orf131	0.675035	-0.549617
Untreated	TRAF3IP1	1.51873	0.132234
Untreated	CORO7	1.21119	-0.11429
Untreated	ABHD2	1.09041	-0.211722
Untreated	LYRM7	1.62719	0.222219
Untreated	PTTG1	0.573874	-0.627962
Untreated	NUP93	-0.0496562	-1.13078
Untreated	CCDC134	1.07106	-0.225539
Untreated	NAA35	1.28811	-0.0495037
Untreated	SF3A3	-0.114421	-1.18145
Untreated	C9orf72	1.27709	-0.0580384
Untreated	G6PC2	1.79705	0.361698
Untreated	LPAR6	1.5763	0.184124
Untreated	TRHDE	1.12806	-0.174594
Untreated	CRH	0.859955	-0.390342
Untreated	ARL5A	1.50686	0.134118
Untreated	ATOH8	1.19242	-0.119683
Untreated	TPCN1	1.35247	0.0108021
Untreated	GNRHR	1.27139	-0.0544965
Untreated	ARL3	1.50486	0.134026
Untreated	LARS	0.201717	-0.917809
Untreated	ISY1	1.55285	0.173484
Untreated	FOXR2	1.23881	-0.0795339
Untreated	TMEM257	1.70565	0.297879
Untreated	EMC9	1.6996	0.29372
Untreated	NDUFC2-KCTD14	3.43474	1.69454
Untreated	EFCAB2	1.06998	-0.213795
Untreated	SRP54	-1.68208	-2.43525
Untreated	ASNS	0.734374	-0.482647
Untreated	UTS2	0.881922	-0.362734
Untreated	CDX4	0.977491	-0.285439
Untreated	KRT17	0.732548	-0.482279
Untreated	HIST1H2AK	0.0314421	-1.04719
Untreated	RLBP1	0.981828	-0.278903
Untreated	2024-03-04	0.962599	-0.294245
Untreated	SAV1	1.49933	0.140796
Untreated	SNX25	1.19237	-0.106879
Untreated	BNIPL	0.735629	-0.474495
Untreated	LRP2BP	1.55079	0.184469
Untreated	KRTAP5-9	1.20737	-0.09255
Untreated	UBR5	1.08464	-0.191336
Untreated	KRTAP19-6	0.883462	-0.35244
Untreated	FAM86C1	0.810601	-0.410644
Untreated	GAPDH	-0.532628	-1.49483
Untreated	PCP2	1.17456	-0.115883
Untreated	TBC1D26	1.23037	-0.0703913
Untreated	AANAT	0.912504	-0.326583
Untreated	DEFB4B	1.3568	0.0321332
Untreated	RNASEH2B	1.474	0.127476
Untreated	ITPKA	1.15956	-0.125431
Untreated	ANXA7	0.991755	-0.260774
Untreated	VPS35	0.652384	-0.534601
Untreated	WDFY2	1.32651	0.00974322
Untreated	ZNF10	1.22164	-0.0744076
Untreated	SAFB	1.11574	-0.157539
Untreated	MRPL14	0.631672	-0.547682
Untreated	ZNF766	1.57693	0.216254
Untreated	U2SURP	0.249411	-0.854893
Untreated	DNAJC27	1.06171	-0.197499
Untreated	CEP68	1.01806	-0.232725
Untreated	SMIM19	2.0073	0.566336
Untreated	APC2	0.778136	-0.424466
Untreated	ST20-MTHFS	1.10444	-0.159966
Untreated	SPRR2D	0.91627	-0.311153
Untreated	PRPF6	0.44807	-0.688345
Untreated	MPHOSPH9	0.939606	-0.291118
Untreated	PIK3AP1	0.887342	-0.333072
Untreated	C5orf54	0.956494	-0.274781
Untreated	LCNL1	1.47896	0.147645
Untreated	BNC1	1.03426	-0.209382
Untreated	C5orf51	1.52495	0.186952
Untreated	ORM1	1.42031	0.102886
Untreated	RGS18	1.46259	0.137259
Untreated	UBE2L3	0.420021	-0.703544
Untreated	AEBP2	0.8963	-0.318877
Untreated	PIAS3	1.36393	0.0587661
Untreated	IL3	0.856132	-0.350777
Untreated	PRH2	1.38853	0.0793497
Untreated	SLC16A7	1.50812	0.177422
Untreated	WDR46	0.309993	-0.789628
Untreated	POLI	1.28234	-0.00333008
Untreated	CMTM5	1.11203	-0.140363
Untreated	GZMB	1.24942	-0.0288465
Untreated	ANKRD42	1.4425	0.127895
Untreated	CLIP3	0.936239	-0.279124
Untreated	IL1RAPL2	1.09417	-0.150814
Untreated	MFSD6	0.925969	-0.285899
Untreated	TAL1	1.02873	-0.202612
Untreated	POLRMT	0.32537	-0.770191
Untreated	NUP107	0.717941	-0.452106
Untreated	CDC25A	1.07962	-0.160058
Untreated	TARS	0.661741	-0.496972
Untreated	TMPRSS11E	1.36793	0.0748451
Untreated	NEK5	1.39697	0.0990259
Untreated	GNAI3	1.01287	-0.211008
Untreated	EID2B	0.974581	-0.241711
Untreated	MLC1	1.36627	0.0750478
Untreated	TAF1C	-0.487701	-1.42035
Untreated	USPL1	1.02787	-0.196578
Untreated	TRH	1.52198	0.202372
Untreated	PIPOX	1.07192	-0.160602
Untreated	IREB2	0.668074	-0.486516
Untreated	RPL27	-0.258882	-1.23441
Untreated	RNASEH1	0.983767	-0.229832
Untreated	KLF17	1.27618	0.00742648
Untreated	MRPS28	0.636807	-0.508256
Untreated	TP53BP1	0.805637	-0.371646
Untreated	DPH3	0.233207	-0.832784
Untreated	TRAK1	1.15768	-0.0861018
Untreated	PSG2	0.951017	-0.250319
Untreated	ASZ1	1.33153	0.0577804
Untreated	GTF2H4	0.0784697	-0.953135
Untreated	RGS17	0.461005	-0.644313
Untreated	KRTAP21-2	1.37917	0.0981922
Untreated	PAXBP1	0.615582	-0.517928
Untreated	CARD18	1.52575	0.217838
Untreated	TMEM8A	1.21068	-0.036225
Untreated	PLA2G4B	0.730722	-0.423541
Untreated	CUL3	1.01703	-0.191737
Untreated	EVI2A	1.43942	0.149488
Untreated	PTPN21	1.09457	-0.127531
Untreated	TAF7	0.259379	-0.80082
Untreated	MRRF	1.02513	-0.182111
Untreated	TCEA1	1.01001	-0.193607
Untreated	ARL5C	1.22249	-0.0217622
Untreated	EID2	0.975951	-0.22022
Untreated	ARHGAP15	1.0831	-0.133229
Untreated	DLST	0.940119	-0.248168
Untreated	SFT2D1	0.951131	-0.239274
Untreated	THBD	1.45562	0.168579
Untreated	C4B	1.41363	0.135021
Untreated	WHAMM	1.04972	-0.158239
Untreated	DHFR	0.131755	-0.898694
Untreated	TRAPPC3	0.310005	-0.754485
Untreated	PTTG2	0.586027	-0.530733
Untreated	KLF10	1.29746	0.0436967
Untreated	PNPLA8	1.37945	0.11054
Untreated	SERPINB5	0.898126	-0.278
Untreated	USP8	0.508767	-0.591714
Untreated	SNAPC5	-0.969503	-1.78454
Untreated	ZNF286A	0.992611	-0.199374
Untreated	ZNF20	1.27396	0.0280916
Untreated	TADA3	0.851625	-0.31236
Untreated	DDHD1	0.973726	-0.213532
Untreated	TACC3	0.947023	-0.234949
Untreated	INHBE	0.441355	-0.642378
Untreated	METTL4	1.45637	0.177523
Untreated	GREB1	0.842382	-0.317887
Untreated	ZFAND2A	0.992098	-0.196278
Untreated	PRDM10	0.529735	-0.569468
Untreated	KRTAP10-12	0.812256	-0.340271
Untreated	ATP1A1	1.05663	-0.14292
Untreated	MT1F	1.08248	-0.121645
Untreated	ZNF404	0.67532	-0.449356
Untreated	SLC11A1	0.986563	-0.197932
Untreated	RAD9A	0.638234	-0.479101
Untreated	HCFC2	1.15865	-0.0588628
Untreated	ZNF267	0.866973	-0.294277
Untreated	DEGS1	1.24041	0.00741404
Untreated	SHKBP1	1.1692	-0.0488405
Untreated	EPHA3	1.46418	0.189402
Untreated	CENPN	-0.534094	-1.42358
Untreated	MPP6	0.831256	-0.32135
Untreated	ABCA9	0.945939	-0.228607
Untreated	C6orf132	1.3766	0.120383
Untreated	COG5	0.461632	-0.617829
Untreated	PPIG	1.09925	-0.103116
Untreated	SENP1	1.17217	-0.0438371
Untreated	RPS16	-2.01449	-2.61599
Untreated	GOLGA7B	1.03643	-0.152942
Untreated	NCF2	0.552734	-0.543399
Untreated	IL6ST	1.08213	-0.115929
Untreated	TUBG1	0.0501515	-0.948944
Untreated	FBXO5	0.717941	-0.40906
Untreated	POLN	1.35926	0.108684
Untreated	TBP	0.198471	-0.826428
Untreated	GPR83	1.2108	-0.00878935
Untreated	ENTPD7	0.948107	-0.220372
Untreated	SERPINB13	1.51046	0.233692
Untreated	NUP54	0.0836961	-0.917855
Untreated	MAST1	1.07232	-0.119715
Untreated	GH2	0.983083	-0.191622
Untreated	ARL4A	0.269175	-0.767842
Untreated	ZNF770	1.21473	-0.00418124
Untreated	NSL1	0.303809	-0.739055
Untreated	NUFIP1	0.726728	-0.3972
Untreated	TCEANC	1.09628	-0.0985607
Untreated	ZNF587	1.05771	-0.128955
Untreated	NT5C	1.15882	-0.0465191
Untreated	SYNPO2L	0.954669	-0.210796
Untreated	TCEAL8	1.25695	0.0343108
Untreated	USP50	1.46909	0.206071
Untreated	RALYL	1.22112	0.00631739
Untreated	RBMS3	0.634582	-0.466988
Untreated	PDE6G	0.781445	-0.348419
Untreated	KRTAP10-8	0.704704	-0.409106
Untreated	AMMECR1L	0.895102	-0.254298
Untreated	BAIAP2L2	1.32251	0.0909011
Untreated	PPP1R12A	-0.70402	-1.54457
Untreated	NR2C2AP	-0.314392	-1.22995
Untreated	ZC4H2	1.28862	0.0642148
Untreated	SSU72	-1.28109	-2.01013
Untreated	FAM3B	1.30899	0.0808972
Untreated	GLCE	0.764499	-0.358391
Untreated	MAD2L1BP	1.1603	-0.0388559
Untreated	TLX2	0.909537	-0.241282
Untreated	RUNX1	1.39383	0.14987
Untreated	ZNF567	0.673609	-0.431117
Untreated	PHLDB3	1.22717	0.0159261
Untreated	IWS1	0.925798	-0.227345
Untreated	TXNL4A	-0.572562	-1.4362
Untreated	MCPH1	0.068656	-0.918269
Untreated	KLHL40	1.19294	-0.0101905
Untreated	STAT1	1.19111	-0.011481
Untreated	ARL16	0.911078	-0.237321
Untreated	TM4SF18	0.791145	-0.334021
Untreated	TLX1NB	0.922774	-0.226497
Untreated	BBS10	1.49961	0.239463
Untreated	ZFHX2	1.22015	0.0146512
Untreated	C17orf74	0.98856	-0.171002
Untreated	SNAPC2	-0.436003	-1.32013
Untreated	RBBP5	-0.623456	-1.47129
Untreated	ADAM20	0.825379	-0.301656
Untreated	ARHGEF18	1.09702	-0.0822237
Untreated	KNSTRN	0.925399	-0.220473
Untreated	SYK	0.921062	-0.223693
Untreated	ERLIN1	1.08031	-0.0949128
Untreated	KLRF1	0.877129	-0.258909
Untreated	ACTR2	-0.531966	-1.39613
Untreated	SNX16	1.96423	0.619257
Untreated	KATNAL1	1.63045	0.349902
Untreated	F5	0.826691	-0.298376
Untreated	MCM2	-1.35515	-2.05965
Untreated	SERINC5	1.01218	-0.148391
Untreated	SLC38A4	0.771004	-0.342851
Untreated	DIMT1	-0.635495	-1.47742
Untreated	WTAP	0.365549	-0.669046
Untreated	SIKE1	0.845291	-0.281537
Untreated	C7orf66	1.09497	-0.079801
Untreated	CATSPER4	1.09343	-0.0809202
Untreated	ZNF366	0.685933	-0.409046
Untreated	ALCAM	1.07403	-0.0952721
Untreated	USP32	1.03421	-0.127186
Untreated	REG1A	0.729866	-0.372581
Untreated	C6orf211	0.820244	-0.299413
Untreated	DSE	0.702365	-0.39439
Untreated	ANXA8	1.36131	0.137775
Untreated	UFD1L	-0.00518415	-0.965295
Untreated	RFT1	0.517359	-0.542431
Untreated	AKT1S1	1.08436	-0.0845635
Untreated	XIRP2	1.29724	0.0876264
Untreated	RFK	0.680741	-0.409861
Untreated	FNTB	0.186164	-0.809064
Untreated	PLAGL1	1.24109	0.0426161
Untreated	CDKN2AIPNL	0.802841	-0.31019
Untreated	SNRPE	-2.46832	-2.95074
Untreated	OGN	0.606738	-0.468139
Untreated	TMEM161A	1.01047	-0.141644
Untreated	PIGW	0.652498	-0.430325
Untreated	AFM	1.06547	-0.0965157
Untreated	CPAMD8	1.42344	0.19252
Untreated	PPIA	1.79374	0.491813
Untreated	SETBP1	0.90948	-0.221684
Untreated	RNF170	1.26859	0.0683509
Untreated	SH3PXD2A	1.415	0.18738
Untreated	TMTC2	0.96608	-0.174774
Untreated	ZNF569	0.517633	-0.536029
Untreated	KCTD1	1.11386	-0.0546991
Untreated	HBB	0.558412	-0.503005
Untreated	SUPT6H	-0.241743	-1.14865
Untreated	FOXJ1	1.12704	-0.0436428
Untreated	TRAPPC8	-0.193615	-1.10881
Untreated	KRTAP6-2	0.972014	-0.167847
Untreated	ARMC1	1.29912	0.0963314
Untreated	RFXANK	0.861039	-0.2572
Untreated	ART3	0.896585	-0.228294
Untreated	ZDHHC14	0.83234	-0.279806
Untreated	MYRIP	0.701566	-0.385238
Untreated	MPPED2	1.5448	0.296069
Untreated	SPERT	1.19568	0.0143818
Untreated	GPR37	0.888711	-0.233397
Untreated	CDK2AP2	1.18272	0.00469521
Untreated	ARFGEF1	1.50629	0.265914
Untreated	ARHGEF9	1.14141	-0.0285512
Untreated	PTEN	2.35232	0.949128
Untreated	GLI3	1.19739	0.0168763
Untreated	CROCC	0.628819	-0.441872
Untreated	LRFN5	1.36605	0.153605
Untreated	HMGB3	0.742761	-0.348926
Untreated	ERICH1	1.21673	0.0340188
Untreated	SUMF1	0.954098	-0.177229
Untreated	PPP1R14B	0.886372	-0.231803
Untreated	GEMIN4	-1.16064	-1.88389
Untreated	MPZL2	0.849114	-0.261216
Untreated	FRMD6	1.34305	0.138125
Untreated	RNF146	1.65207	0.387794
Untreated	ME2	1.37483	0.164452
Untreated	FAM13A	1.0471	-0.0995555
Untreated	FAM86B2	0.846033	-0.261437
Untreated	C16orf92	0.759421	-0.331318
Untreated	PPAN-P2RY11	0.820015	-0.282122
Untreated	AHSA1	1.13097	-0.03109
Untreated	KRTAP19-7	0.86315	-0.246814
Untreated	SFXN2	0.835021	-0.268369
Untreated	SMC3	0.246564	-0.743016
Untreated	MCRS1	-0.0313109	-0.967275
Untreated	SDCCAG8	0.88369	-0.228437
Untreated	CCAR1	0.528126	-0.514934
Untreated	IPCEF1	1.17382	0.00665085
Untreated	CFHR2	1.00305	-0.129609
Untreated	DTYMK	0.588423	-0.464086
Untreated	UGT1A7	1.71209	0.443152
Untreated	BANF1	-2.46872	-2.93107
Untreated	RFX8	0.894702	-0.215798
Untreated	SLC22A3	1.31732	0.12544
Untreated	APOH	0.778764	-0.308947
Untreated	BTBD9	0.95096	-0.169495
Untreated	GP6	0.718683	-0.356954
Untreated	RNASE11	1.25307	0.0744997
Untreated	LMNB2	0.924429	-0.190738
Untreated	CCDC132	1.34619	0.150178
Untreated	THYN1	0.674179	-0.39153
Untreated	RPRD1B	0.795253	-0.29378
Untreated	WDR66	0.848715	-0.25031
Untreated	CCER1	0.930077	-0.184589
Untreated	RPP21	-1.81246	-2.39804
Untreated	C5orf46	1.10376	-0.0438837
Untreated	KCNV1	0.916156	-0.194929
Untreated	DSTN	0.886201	-0.218419
Untreated	SOD2	0.698999	-0.369311
Untreated	TLCD1	0.654951	-0.40468
Untreated	NPVF	1.01327	-0.115344
Untreated	SLC35B1	-1.28103	-1.96707
Untreated	NOM1	0.86703	-0.232863
Untreated	ADAMTS10	1.07586	-0.0636713
Untreated	GPD1	0.891678	-0.21174
Untreated	ACTRT2	0.906342	-0.199701
Untreated	CSN1S1	0.914729	-0.192893
Untreated	SDHD	0.424683	-0.588444
Untreated	TUBGCP6	0.394414	-0.612717
Untreated	MAML2	1.20577	0.0422541
Untreated	SEMA6B	1.08305	-0.0568132
Untreated	FAM170A	1.15939	0.00524192
Untreated	CEP57L1	1.53048	0.304811
Untreated	ADK	0.955296	-0.158819
Untreated	PCDHA5	0.780932	-0.299422
Untreated	IFNA7	1.04322	-0.086392
Untreated	ULBP1	1.25684	0.086088
Untreated	IL32	1.11374	-0.0284071
Untreated	FTSJ3	0.00622201	-0.922184
Untreated	PLEKHS1	0.596982	-0.445211
Untreated	STX5	-0.597096	-1.40911
Untreated	MS4A7	0.611988	-0.432038
Untreated	RREB1	0.894075	-0.204233
Untreated	EEF1A2	0.515488	-0.509776
Untreated	G6PD	-0.0372447	-0.955853
Untreated	FOXK1	0.976921	-0.136983
Untreated	BSCL2	0.95193	-0.156958
Untreated	DPM1	0.87536	-0.218387
Untreated	SFR1	0.860697	-0.229975
Untreated	MICALL1	0.88797	-0.207756
Untreated	SSH2	1.26808	0.0991548
Untreated	CHD1	0.520304	-0.504157
Untreated	KANSL3	0.261946	-0.712526
Untreated	FAM104A	1.26916	0.100656
Untreated	GEMIN2	-0.250917	-1.12632
Untreated	ORMDL1	0.88757	-0.206683
Untreated	TNPO3	-0.322848	-1.18375
Untreated	TVP23C-CDRT4	0.635381	-0.410082
Untreated	LRRC72	1.36188	0.177353
Untreated	CHUK	1.61704	0.383774
Untreated	FGF13	1.13771	-0.00292891
Untreated	GGT5	1.2901	0.120356
Untreated	MAEA	0.933615	-0.167285
Untreated	MDM2	1.48746	0.279916
Untreated	HLA-E	1.15671	0.0132018
Untreated	CEBPB	1.50829	0.297036
Untreated	NPC1L1	0.9622	-0.143528
Untreated	USB1	0.787436	-0.284384
Untreated	RNF186	1.04025	-0.0799438
Untreated	RASSF9	0.870111	-0.217263
Untreated	TMOD2	0.616153	-0.422076
Untreated	ABCC9	0.738767	-0.322838
Untreated	DDX52	0.509029	-0.508164
Untreated	SCFD2	1.29261	0.12498
Untreated	NDUFB11	1.03386	-0.083518
Untreated	PLEKHF2	0.477403	-0.532667
Untreated	ANAPC11	-0.156643	-1.04438
Untreated	DNAJB14	0.986848	-0.119457
Untreated	STRN3	0.840955	-0.237146
Untreated	GABARAP	0.840727	-0.237234
Untreated	ENTPD1	0.833024	-0.243346
Untreated	NKX2-1	0.977891	-0.12615
Untreated	PPARA	0.693978	-0.355305
Untreated	MBD3	0.970987	-0.131566
Untreated	UGT3A2	0.833253	-0.24265
Untreated	REP15	0.999002	-0.108426
Untreated	ALG3	0.410618	-0.583377
Untreated	R3HCC1	1.51867	0.31113
Untreated	CCDC53	0.230793	-0.72837
Untreated	UBE2NL	0.457986	-0.544136
Untreated	IGSF3	0.752404	-0.306368
Untreated	SDR39U1	0.939492	-0.155176
Untreated	CARS	-0.0548432	-0.957787
Untreated	ZNF558	1.01994	-0.0900306
Untreated	ZNF688	0.765698	-0.294862
Untreated	GTF2IRD2	0.734716	-0.319692
Untreated	SMAD7	1.17673	0.0371278
Untreated	NELFCD	-0.833424	-1.58552
Untreated	MPP5	1.05589	-0.0598439
Untreated	JPH4	0.827832	-0.24371
Untreated	CYP27B1	0.873877	-0.206181
Untreated	ZMIZ2	0.953185	-0.14128
Untreated	TMEM189	0.953185	-0.141008
Untreated	CDC7	-0.934357	-1.6646
Untreated	SOBP	0.7075	-0.338963
Untreated	PIGK	1.08984	-0.030277
Untreated	DUSP16	1.26249	0.109136
Untreated	TFB1M	0.636579	-0.395901
Untreated	KIAA0196	0.936924	-0.153439
Untreated	FGFR3	0.957236	-0.13666
Untreated	PALM3	1.03084	-0.0770283
Untreated	SRP68	-0.0336662	-0.936094
Untreated	MRPL36	0.774427	-0.283684
Untreated	USP13	0.899837	-0.18241
Untreated	OXGR1	1.11146	-0.0110725
Untreated	ZDHHC6	0.890138	-0.189411
Untreated	GCSH	0.984623	-0.113028
Untreated	C17orf112	1.08527	-0.0315883
Untreated	DKK4	1.41215	0.232338
Untreated	NANOGNB	0.260913	-0.696958
Untreated	LILRB1	1.36034	0.190931
Untreated	CENPC	0.307123	-0.659052
Untreated	CD2AP	0.521873	-0.485457
Untreated	MXRA7	0.973611	-0.120517
Untreated	TCF3	1.14119	0.0152012
Untreated	MED1	1.13485	0.0105944
Untreated	IL36RN	1.16395	0.0343993
Untreated	PIGX	1.51068	0.314759
Untreated	HEXA	0.917867	-0.163734
Untreated	VNN2	0.687644	-0.349372
Untreated	CDAN1	0.431153	-0.556341
Untreated	CST9	1.10473	-0.0123455
Untreated	TMEM235	1.01389	-0.0855952
Untreated	PSMD8	0.278709	-0.678857
Untreated	IL21R	1.28548	0.133952
Untreated	HSPA13	-0.0334693	-0.930751
Untreated	PTDSS1	0.759193	-0.290689
Untreated	RBFA	0.969617	-0.120802
Untreated	MCF2	0.759707	-0.29015
Untreated	BCAP29	1.10387	-0.0119784
Untreated	IGFBP4	1.09971	-0.015279
Untreated	MRPL4	0.516407	-0.485918
Untreated	ZNF814	1.13291	0.0119992
Untreated	FOXL1	0.98411	-0.107639
Untreated	HIST1H2AL	0.186238	-0.751629
Untreated	C8orf34	1.22917	0.0904037
Untreated	C1orf123	0.830685	-0.231232
Untreated	TTF2	0.736028	-0.307427
Untreated	CIB4	0.573532	-0.438394
Untreated	ICAM3	1.45471	0.273035
Untreated	IK	-0.30119	-1.14419
Untreated	SIPA1L3	1.41842	0.243981
Untreated	RNPC3	0.0903147	-0.82781
Untreated	CMC1	0.32197	-0.640628
Untreated	RPL10A	-0.917525	-1.64111
Untreated	ZNF34	1.01983	-0.0767105
Untreated	ZNF518B	1.03358	-0.06544
Untreated	UTP18	0.196708	-0.740898
Untreated	S100P	1.10433	-0.00799484
Untreated	PCCA	1.10792	-0.00499321
Untreated	CCNE2	1.42253	0.249062
Untreated	HMGN2	1.08105	-0.0265274
Untreated	CDK9	-0.484683	-1.29042
Untreated	ALG2	-1.60871	-2.19736
Untreated	AADAT	0.86024	-0.203943
Untreated	MRPL13	0.960317	-0.123124
Untreated	IL3RA	0.950446	-0.130866
Untreated	RALBP1	0.890366	-0.179122
Untreated	NGDN	0.13176	-0.791332
Untreated	OSGEPL1	0.981428	-0.105096
Untreated	CCDC74B	1.60431	0.397766
Untreated	STAMBPL1	1.60842	0.401566
Untreated	MS4A5	1.36382	0.204302
Untreated	GPR128	0.399161	-0.574166
Untreated	ENTPD3	0.803355	-0.247804
Untreated	HSD11B1	1.14501	0.0284927
Untreated	TOMM34	0.698086	-0.331999
Untreated	MATK	0.589108	-0.41975
Untreated	LRIT3	1.53305	0.342768
Untreated	INSIG2	1.24457	0.110697
Untreated	UBA1	0.323008	-0.633213
Untreated	ZNF799	0.830057	-0.223858
Untreated	CHAMP1	0.989701	-0.094853
Untreated	ZSCAN5B	1.01994	-0.0703682
Untreated	COLQ	1.05515	-0.0415278
Untreated	GPR75-ASB3	0.699912	-0.32825
Untreated	CIAO1	-0.0862808	-0.962347
Untreated	GLT6D1	0.727356	-0.305433
Untreated	SFRP1	1.10866	0.00258941
Untreated	RINT1	-0.220518	-1.07012
Untreated	FLRT3	1.22746	0.0987633
Untreated	RAB21	0.598066	-0.409249
Untreated	HIST1H2BI	1.27567	0.13777
Untreated	GCN1L1	0.722563	-0.308509
Untreated	TK1	1.02588	-0.0635976
Untreated	AP2M1	1.11985	0.0122857
Untreated	RNF38	1.11386	0.00758077
Untreated	RAPGEF1	0.943999	-0.129507
Untreated	PLEK	0.900123	-0.164728
Untreated	NFYC	-0.000620717	-0.891279
Untreated	RFX6	0.980743	-0.098685
Untreated	SMAD3	0.850712	-0.203602
Untreated	FAU	-2.22098	-2.68286
Untreated	PTPRZ1	0.674407	-0.34543
Untreated	TMEM63C	0.545511	-0.44925
Untreated	ATP13A2	0.580721	-0.420607
Untreated	LPHN2	1.14923	0.0384957
Untreated	OAS2	0.817562	-0.229201
Untreated	NXNL2	0.637606	-0.37435
Untreated	NRK	1.13206	0.0248527
Untreated	ZFP14	0.699284	-0.324353
Untreated	NFE2L3	0.823496	-0.223296
Untreated	HSD11B2	1.17011	0.056523
Untreated	DEFB103B	0.696488	-0.325809
Untreated	MTHFD1L	0.945939	-0.123828
Untreated	ENSA	0.751605	-0.279935
Untreated	SPACA3	0.555884	-0.437008
Untreated	COG2	0.778649	-0.25667
Untreated	MEP1A	1.00425	-0.0745273
Untreated	SMIM3	0.67475	-0.340469
Untreated	PRRC1	1.16384	0.0546577
Untreated	CRYBB2	0.969218	-0.102365
Untreated	B4GALT3	0.861838	-0.188545
Untreated	POLR2A	-1.66394	-2.22702
Untreated	EIF4H	0.506136	-0.475186
Untreated	LCE1F	0.242342	-0.68747
Untreated	MAML3	1.0968	0.00248048
Untreated	TTBK2	0.74744	-0.279276
Untreated	OBFC1	-0.827433	-1.55028
Untreated	TSR2	-1.45043	-2.05292
Untreated	ZXDC	1.04373	-0.0393566
Untreated	HYOU1	-0.000889054	-0.88262
Untreated	ZNF594	1.00956	-0.0665454
Untreated	DENND5B	0.595384	-0.400857
Untreated	SELK	1.59924	0.409939
Untreated	POU2F1	0.658032	-0.349828
Untreated	SH3BP2	0.891964	-0.160749
Untreated	FBLN1	1.18016	0.0722152
Untreated	UBE2N	-0.102445	-0.962854
Untreated	MTSS1L	0.6885	-0.32428
Untreated	CEP170	0.651984	-0.353228
Untreated	CXorf40A	0.702479	-0.312268
Untreated	WNT3	0.680741	-0.329784
Untreated	GTF3C4	-0.919579	-1.62144
Untreated	ZNF697	0.835706	-0.204256
Untreated	ARL14EP	0.701338	-0.312613
Untreated	MAF	1.14575	0.0463948
Untreated	UPB1	1.11272	0.0200824
Untreated	TMEM242	0.712692	-0.302688
Untreated	FIS1	0.880153	-0.16745
Untreated	CPSF6	0.375101	-0.575133
Untreated	MAPK6	0.823781	-0.212721
Untreated	NUP214	0.187624	-0.726205
Untreated	PTCH2	0.865432	-0.178864
Untreated	NDNF	1.23516	0.11989
Untreated	RELL2	1.06022	-0.0212302
Untreated	CD300LD	0.695347	-0.315492
Untreated	ZBP1	1.03934	-0.0377505
Untreated	VBP1	0.359718	-0.586187
Untreated	KIAA1107	0.66408	-0.338959
Untreated	LTBP1	1.10553	0.0175511
Untreated	KRT6B	1.02376	-0.0482049
Untreated	RRP12	0.131042	-0.768441
Untreated	PUS7	0.275223	-0.652051
Untreated	SRRD	0.925228	-0.126647
Untreated	PCK2	0.548039	-0.430984
Untreated	EFCC1	0.592874	-0.394551
Untreated	EHMT2	1.19311	0.0900076
Untreated	SLC45A3	0.819103	-0.211883
Untreated	LCE2C	0.138276	-0.761348
Untreated	SMIM15	1.32964	0.200585
Untreated	PRMT5	-0.410264	-1.20328
Untreated	GDPD2	0.957521	-0.0989752
Untreated	ANKHD1-EIF4EBP3	1.12989	0.0403298
Untreated	TMEM30B	0.852366	-0.183612
Untreated	PSMB9	1.4344	0.286258
Untreated	STAC2	0.882264	-0.159441
Untreated	FAM83A	0.923687	-0.125924
Untreated	COX7C	1.09925	0.0168358
Untreated	TMEM56	1.5351	0.368726
Untreated	FAM189A1	0.764557	-0.252981
Untreated	ABCB9	1.25336	0.14239
Untreated	CAMK2D	0.912105	-0.13298
Untreated	NOX4	0.753202	-0.26117
Untreated	TMEM205	1.04487	-0.0255464
Untreated	KIAA1024	0.722392	-0.285475
Untreated	MED21	0.633498	-0.356682
Untreated	HNRNPL	-0.704362	-1.43652
Untreated	DCAF8L1	1.14672	0.0579877
Untreated	ZPBP	1.09383	0.0153403
Untreated	ASRGL1	0.785724	-0.233167
Untreated	SCAMP5	0.856988	-0.175617
Untreated	CA8	0.967335	-0.0863229
Untreated	MSH3	0.725644	-0.281284
Untreated	PYURF	0.487028	-0.47362
Untreated	SLC10A1	1.16692	0.0752274
Untreated	ZFAND6	0.761932	-0.251655
Untreated	EP300	1.111	0.0302697
Untreated	PCSK9	0.754686	-0.256928
Untreated	METTL20	0.670356	-0.324579
Untreated	DNAJC8	0.223382	-0.685351
Untreated	RUFY3	0.886144	-0.15033
Untreated	E2F6	0.00738995	-0.859591
Untreated	PPP1R2	-0.253656	-1.07031
Untreated	TMEM42	0.647762	-0.34262
Untreated	R3HDM1	1.13691	0.0525666
Untreated	GAREM	0.714632	-0.28823
Untreated	IL18	1.00785	-0.0514198
Untreated	GBP3	1.00225	-0.055671
Untreated	AMTN	1.0564	-0.0118172
Untreated	CKS2	0.647477	-0.341791
Untreated	KRT12	0.874105	-0.158593
Untreated	ADSS	0.871537	-0.160044
Untreated	UBE2D4	0.463481	-0.489372
Untreated	TCF7	0.683536	-0.311609
Untreated	BRWD3	0.848201	-0.17868
Untreated	MYL3	1.16829	0.0798978
Untreated	GNPAT	1.03968	-0.0233194
Untreated	TSPAN5	0.982512	-0.0693089
Untreated	BAK1	0.515488	-0.446211
Untreated	N4BP2	1.08858	0.0165382
Untreated	FAIM2	0.844778	-0.179988
Untreated	JPH1	0.924714	-0.114773
Untreated	RCAN2	1.0281	-0.0308173
Untreated	NRP1	1.58657	0.420054
Untreated	GPAA1	1.26996	0.164553
Untreated	IGSF5	0.960431	-0.08513
Untreated	RESP18	0.876387	-0.152578
Untreated	IFITM3	0.114895	-0.766783
Untreated	C1orf141	1.00163	-0.0509361
Untreated	VCAM1	1.2533	0.152997
Untreated	TNFRSF10B	0.574787	-0.394703
Untreated	HMGB1	1.4748	0.331829
Untreated	MDC1	0.907483	-0.125975
Untreated	CD109	0.784241	-0.22507
Untreated	TXN2	1.24999	0.151095
Untreated	PLEKHD1	1.4651	0.325265
Untreated	PDZRN4	1.17953	0.0951523
Untreated	COG8	-0.0934699	-0.932409
Untreated	SPTBN2	0.809517	-0.20339
Untreated	TRUB2	1.03637	-0.0197329
Untreated	TMEM14B	0.776481	-0.229464
Untreated	PCDHB5	1.14678	0.0694793
Untreated	SCD5	0.640116	-0.339507
Untreated	NPB	0.862066	-0.160215
Untreated	PLVAP	1.26192	0.163075
Untreated	NPY4R	0.849171	-0.16985
Untreated	ADHFE1	0.851511	-0.16757
Untreated	PTGES3L	1.07991	0.0169804
Untreated	PCBP1	0.437925	-0.501209
Untreated	KRTAP3-3	1.16486	0.0856965
Untreated	SMAD1	0.887913	-0.137862
Untreated	PRAMEF10	1.38282	0.261824
Untreated	RASSF5	1.08921	0.0249458
Untreated	INSC	1.1118	0.0432015
Untreated	SETD7	1.06336	0.00412104
Untreated	HMBS	1.15402	0.077756
Untreated	RGS7	0.457188	-0.484674
Untreated	ARFGAP3	0.624369	-0.34929
Untreated	SLC17A7	0.592931	-0.374626
Untreated	MBD1	1.02639	-0.0246363
Untreated	SELPLG	1.01789	-0.031429
Untreated	CDR2L	0.802157	-0.205522
Untreated	SERPINB12	0.994665	-0.0500748
Untreated	KCNE3	1.0661	0.00774336
Untreated	RP9	0.933501	-0.0992792
Untreated	KIAA1755	1.23293	0.142874
Untreated	WHSC1	0.794283	-0.211146
Untreated	NME7	0.862751	-0.15583
Untreated	PFN2	0.782586	-0.220505
Untreated	C12orf43	0.965509	-0.0725744
Untreated	RING1	1.23316	0.143505
Untreated	CLK3	0.764785	-0.234516
Untreated	AKAP6	0.925684	-0.104069
Untreated	FNDC3A	0.634068	-0.339217
Untreated	TMC7	0.808946	-0.197877
Untreated	ACTR8	0.158292	-0.723027
Untreated	GNE	0.638519	-0.335338
Untreated	GAK	0.780076	-0.220777
Untreated	SMR3A	0.973041	-0.0646155
Untreated	ZNF732	1.29809	0.197812
Untreated	PRB2	1.13063	0.0631923
Untreated	C10orf55	1.10399	0.0425438
Untreated	ARHGAP23	1.16332	0.0905511
Untreated	ZFYVE16	0.596753	-0.366032
Untreated	MXD3	1.03375	-0.0131617
Untreated	TMPRSS15	1.2812	0.186661
Untreated	ACTL7B	0.842724	-0.16728
Untreated	RP2	1.03158	-0.0147968
Untreated	EXOC7	0.580093	-0.379241
Untreated	KRT1	0.732776	-0.25591
Untreated	C10orf25	0.843066	-0.16611
Untreated	APOL1	0.86024	-0.152214
Untreated	GUCY1B3	0.520052	-0.426755
Untreated	GP1BB	0.334185	-0.576745
Untreated	TMEM126B	1.2913	0.195901
Untreated	ZNF764	0.779334	-0.217382
Untreated	TEC	0.885288	-0.131741
Untreated	PRR23D2	0.874276	-0.140073
Untreated	PABPC1L	0.835421	-0.17125
Untreated	ZNF517	1.14421	0.0780278
Untreated	ABTB1	1.23761	0.154052
Untreated	MAGEA3	1.18506	0.111779
Untreated	SLC39A12	1.21804	0.138595
Untreated	HILPDA	0.717028	-0.265726
Untreated	INF2	1.07694	0.0248583
Untreated	STAT3	0.974125	-0.0579831
Untreated	MAP1LC3B	1.82295	0.627271
Untreated	VPREB3	0.833195	-0.171586
Untreated	CDC40	0.410082	-0.512954
Untreated	RPL19	-0.377115	-1.14833
Untreated	EPPIN-WFDC6	1.11443	0.0559381
Untreated	FAM127B	0.822012	-0.179771
Untreated	PHF23	0.810658	-0.188877
Untreated	PADI3	0.879525	-0.132704
Untreated	HNRNPDL	1.02074	-0.0186044
Untreated	RAET1E	0.790802	-0.204214
Untreated	BCHE	0.942516	-0.0815651
Untreated	EMCN	1.14455	0.0815697
Untreated	CACUL1	0.914729	-0.103899
Untreated	ASPRV1	0.809061	-0.188987
Untreated	C20orf195	0.799247	-0.196684
Untreated	C17orf62	0.780304	-0.211754
Untreated	XKR3	0.971158	-0.0576653
Untreated	KRTAP19-5	0.992326	-0.0405619
Untreated	ZNF7	1.03712	-0.00402418
Untreated	PARD3B	0.747211	-0.237404
Untreated	PYCARD	1.11351	0.0583009
Untreated	DTX3	0.627108	-0.334251
Untreated	MED15	0.991869	-0.0391534
Untreated	ACOT12	1.12002	0.0643254
Untreated	CALHM3	0.751719	-0.232983
Untreated	ATP9A	1.12766	0.0707828
Untreated	MTHFD1	0.910678	-0.104212
Untreated	FAM25A	0.888255	-0.122272
Untreated	FAM92B	0.938122	-0.0819151
Untreated	EGLN2	0.909651	-0.104746
Untreated	RSPH6A	0.580778	-0.370108
Untreated	RNASEH2A	0.729296	-0.250126
Untreated	MLLT1	1.01703	-0.0177067
Untreated	HDGFRP2	0.856303	-0.14712
Untreated	LACTB	1.1134	0.0606637
Untreated	TCEB3	1.07523	0.0299201
Untreated	FAM204A	0.302331	-0.593787
Untreated	ZNF511	1.09571	0.0467909
Untreated	SPTAN1	1.5739	0.432886
Untreated	CHST11	0.797136	-0.193883
Untreated	DPM2	0.590477	-0.360473
Untreated	ROM1	1.04573	0.00705156
Untreated	PPIL3	1.03141	-0.00438265
Untreated	DTL	-2.1791	-2.59595
Untreated	RTN4RL1	0.901834	-0.108799
Untreated	NDUFAB1	-0.423821	-1.17887
Untreated	CEP19	1.16184	0.10125
Untreated	NAPRT1	0.920378	-0.0934205
Untreated	NUFIP2	0.790974	-0.197739
Untreated	IL17RB	1.41506	0.306372
Untreated	CHIC1	0.634753	-0.323524
Untreated	HAO2	1.08424	0.0394362
Untreated	KCTD6	1.37803	0.276646
Untreated	HOXD1	1.08042	0.036418
Untreated	ZNF221	0.604856	-0.347249
Untreated	HSPB2	0.563438	-0.380623
Untreated	MAGED4	0.820529	-0.172987
Untreated	ULBP2	0.836391	-0.160159
Untreated	HIST1H2AC	0.496785	-0.434102
Untreated	RARS	-0.390443	-1.15031
Untreated	RIMKLB	1.1785	0.116256
Untreated	ARFGAP2	0.815451	-0.176662
Untreated	OSER1	1.09098	0.0459135
Untreated	TRIM11	0.683023	-0.283301
Untreated	COL22A1	0.711779	-0.259669
Untreated	MTX3	1.53893	0.408046
Untreated	DOK4	0.698599	-0.270244
Untreated	NFE2	0.836505	-0.158662
Untreated	IFNA1	0.509463	-0.421961
Untreated	HMGCR	0.644453	-0.312885
Untreated	FST	0.577525	-0.366561
Untreated	SLC39A7	0.309275	-0.583101
Untreated	TMEM97	1.13326	0.0822099
Untreated	DNALI1	0.963227	-0.0549755
Untreated	STUB1	0.726785	-0.245718
Untreated	ZNF561	0.962143	-0.0557078
Untreated	RPS6KB1	0.776767	-0.205343
Untreated	C11orf1	0.993866	-0.0299394
Untreated	NIF3L1	0.905828	-0.100974
Untreated	AOC3	0.996605	-0.0274601
Untreated	ORMDL3	1.51137	0.388089
Untreated	PLEKHN1	1.10461	0.059761
Untreated	VRTN	0.89881	-0.106059
Untreated	NAV1	0.89339	-0.11031
Untreated	SGCG	1.3038	0.221067
Untreated	ZFPL1	0.805238	-0.1813
Untreated	RPA2	0.0992896	-0.751169
Untreated	OPRK1	0.797193	-0.187693
Untreated	KDM8	0.205495	-0.665223
Untreated	CRAT	1.16994	0.113474
Untreated	DCUN1D1	0.76798	-0.21087
Untreated	ADORA2B	1.1162	0.0702945
Untreated	KIAA1239	1.03866	0.00770974
Untreated	KIAA1109	1.63769	0.491445
Untreated	RUNDC3A	0.996434	-0.0261005
Untreated	DOCK7	0.0906798	-0.757248
Untreated	AMIGO1	0.897669	-0.105704
Untreated	RGL3	0.983939	-0.0360579
Untreated	TAOK1	1.3944	0.295475
Untreated	ENOPH1	0.468411	-0.45183
Untreated	EIF2B5	-0.491079	-1.22635
Untreated	IFT27	0.859841	-0.135776
Untreated	AIRE	0.902234	-0.101476
Untreated	PRSS33	0.9056	-0.0986758
Untreated	KCTD9	1.4886	0.371964
Untreated	RHOF	1.15505	0.102724
Untreated	TMEM222	1.17776	0.121548
Untreated	C9orf173	1.33866	0.251563
Untreated	PAICS	1.07494	0.0390125
Untreated	CLIC3	1.0261	-0.000251074
Untreated	ZNF787	0.909309	-0.0943141
Untreated	FIGNL1	0.453097	-0.462566
Untreated	NOS2	0.75771	-0.216572
Untreated	CTSW	1.00807	-0.0144444
Untreated	ADM5	0.715602	-0.250227
Untreated	YY1AP1	0.563895	-0.37265
Untreated	ABLIM2	1.06553	0.0323142
Untreated	CCDC147	0.737968	-0.232103
Untreated	FBXO32	0.585513	-0.355098
Untreated	HDAC7	1.20515	0.145218
Untreated	ZNF565	0.695918	-0.265509
Untreated	HBG2	1.29843	0.221058
Untreated	INSRR	1.14701	0.0989061
Untreated	C14orf105	1.02359	-0.000548741
Untreated	CHD7	0.959404	-0.0522166
Untreated	HIRA	-0.167301	-0.961702
Untreated	GOLGA6B	0.892591	-0.105617
Untreated	ARHGEF6	1.11477	0.0737812
Untreated	SETD1B	1.15602	0.107266
Untreated	A1CF	0.892192	-0.105543
Untreated	NIT2	1.25165	0.185782
Untreated	SP1	0.753488	-0.216217
Untreated	INO80	0.126209	-0.722382
Untreated	ACTR5	0.591276	-0.346936
Untreated	PAPPA	1.17314	0.122769
Untreated	CHTF8	0.162474	-0.692122
Untreated	FAM167A	0.76895	-0.202344
Untreated	INTS10	1.16435	0.116874
Untreated	PDE3B	1.00522	-0.0113092
Untreated	RNMT	-0.0449508	-0.858854
Untreated	RPS6KA2	1.07797	0.0476383
Untreated	ARMC8	1.07369	0.044195
Untreated	PSPN	0.946338	-0.0584851
Untreated	DNAJB13	0.678915	-0.273846
Untreated	ZNF830	0.661456	-0.287884
Untreated	MCTS1	0.986734	-0.0251622
Untreated	H1FNT	0.827547	-0.153301
Untreated	DLGAP1	0.753944	-0.212339
Untreated	ACER2	0.683251	-0.269313
Untreated	CSAD	0.468924	-0.442328
Untreated	CASS4	0.728326	-0.232568
Untreated	HARBI1	1.42635	0.331018
Untreated	LAPTM4B	1.04442	0.0227759
Untreated	SIL1	0.883633	-0.106708
Untreated	HIST1H1T	0.939435	-0.0616401
Untreated	FAM168B	0.6319	-0.309748
Untreated	RHOXF2	0.922774	-0.0745872
Untreated	VEZT	0.0318461	-0.793773
Untreated	HPS1	0.806151	-0.168464
Untreated	CYP4F12	1.47257	0.36962
Untreated	FANCC	0.897726	-0.0944062
Untreated	SLC43A1	0.403783	-0.493103
Untreated	MUC21	0.985879	-0.0231329
Untreated	PHYHIP	0.820757	-0.156378
Untreated	NOMO1	1.50709	0.397692
Untreated	PNLDC1	1.28525	0.218658
Untreated	UBAP2L	0.889225	-0.101034
Untreated	GTF2H1	0.0290686	-0.795385
Untreated	ADAMTSL4	1.29809	0.229215
Untreated	GBGT1	1.04402	0.0241881
Untreated	HOXA13	1.10147	0.0706768
Untreated	SPTBN4	0.612387	-0.324137
Untreated	TPI1	0.583003	-0.34776
Untreated	RWDD4	0.927852	-0.0693135
Untreated	PDLIM2	0.824009	-0.15262
Untreated	C10orf111	0.522152	-0.396242
Untreated	WDR77	-2.01672	-2.44571
Untreated	PLEKHB1	0.77631	-0.190986
Untreated	MRPS26	0.521222	-0.396845
Untreated	SIRT1	0.894246	-0.0957189
Untreated	PHB	-2.11759	-2.52691
Untreated	VWA1	0.84318	-0.136812
Untreated	ZNRD1	0.543103	-0.37903
Untreated	TNNT2	0.831198	-0.146296
Untreated	AKR1C2	0.858243	-0.124395
Untreated	BRPF3	0.912675	-0.0800405
Untreated	ART4	0.93932	-0.0584437
Untreated	IQGAP1	0.817277	-0.156677
Untreated	MPRIP	0.236556	-0.625245
Untreated	TMEM88	0.849742	-0.130175
Untreated	FAM49B	1.61219	0.485319
Untreated	CDC26	-0.183699	-0.964143
Untreated	CYP11A1	0.727812	-0.228257
Untreated	ADRA1B	1.08225	0.0579002
Untreated	GLI2	1.22089	0.169924
Untreated	AP5Z1	0.971443	-0.0314405
Untreated	METTL21B	0.680512	-0.266264
Untreated	MMP19	0.868228	-0.114635
Untreated	ALS2CR11	0.757653	-0.203791
Untreated	IRF4	0.884603	-0.101158
Untreated	TCAP	0.609477	-0.322755
Untreated	RAB11A	0.922717	-0.0697326
Untreated	ARL6IP1	0.74219	-0.215319
Untreated	TMTC3	0.55072	-0.369832
Untreated	MT1H	0.118244	-0.718928
Untreated	ARGLU1	-0.0611132	-0.863552
Untreated	TMEM216	0.327167	-0.549847
Untreated	PDYN	1.11117	0.0831311
Untreated	USP3	1.28137	0.220574
Untreated	STT3A	0.561202	-0.360551
Untreated	LY86	0.971158	-0.0295185
Untreated	RET	0.723533	-0.229395
Untreated	TAF3	-0.279303	-1.03876
Untreated	MRPL27	0.219188	-0.635838
Untreated	BLM	0.0553128	-0.768118
Untreated	RBFOX3	1.18797	0.146448
Untreated	MST4	0.525929	-0.387841
Untreated	LRRC45	0.992839	-0.0106331
Untreated	SGK223	0.850312	-0.125652
Untreated	CTSS	0.534648	-0.380439
Untreated	CCDC144A	0.829886	-0.142049
Untreated	EIF2AK4	0.642627	-0.293158
Untreated	LRIG2	0.535566	-0.379509
Untreated	SEC13	-0.969503	-1.59441
Untreated	NAE1	1.64442	0.515902
Untreated	INTS6	-0.180447	-0.957189
Untreated	DPF3	0.955068	-0.0404505
Untreated	DYNC1H1	0.278458	-0.586556
Untreated	MORN2	1.00539	0.000318624
Untreated	CSNK2A3	0.723305	-0.227221
Untreated	NOD2	0.821613	-0.147724
Untreated	TCEAL3	0.78795	-0.174806
Untreated	ERVFRD-1	1.12761	0.0995279
Untreated	NOP14	0.0366696	-0.780969
Untreated	ANXA10	0.462574	-0.437008
Untreated	BOP1	-0.0386649	-0.841351
Untreated	IQGAP3	1.09086	0.0706262
Untreated	BBS5	1.37637	0.301255
Untreated	VRK3	0.879012	-0.100012
Untreated	CECR6	0.993239	-0.0077862
Untreated	TFAP2B	1.07432	0.057716
Untreated	NCOA7	0.981885	-0.0167404
Untreated	ESRP2	0.675663	-0.26386
Untreated	SDC4	0.544923	-0.36933
Untreated	BMF	0.94263	-0.0482601
Untreated	MAP2K7	0.875303	-0.102531
Untreated	MRFAP1L1	1.22249	0.177869
Untreated	SH3RF1	1.03284	0.0249181
Untreated	LRRC66	0.775968	-0.182231
Untreated	GRIN2C	0.551	-0.363807
Untreated	IRX1	1.30779	0.247321
Untreated	CHPF2	0.810544	-0.153969
Untreated	PRR11	1.03432	0.0267784
Untreated	TREM1	1.08926	0.0715381
Untreated	TUSC2	0.81197	-0.152223
Untreated	IDH3G	1.20492	0.165323
Untreated	RASL10B	0.970816	-0.0235009
Untreated	PGAM1	-2.00462	-2.42512
Untreated	FANCG	1.29073	0.235295
Untreated	NRL	0.845291	-0.124238
Untreated	ZNF280B	0.815051	-0.14858
Untreated	KPNA7	1.18141	0.14724
Untreated	MRPS14	-0.0164853	-0.819704
Untreated	TMPRSS5	1.01013	0.00913571
Untreated	LAP3	0.953699	-0.0363738
Untreated	ZKSCAN3	0.658774	-0.274375
Untreated	SARS2	0.658603	-0.274458
Untreated	DNAJC24	0.673152	-0.262607
Untreated	DRAM1	0.407292	-0.477213
Untreated	KIAA1407	0.952957	-0.0366106
Untreated	KCNMB4	0.745386	-0.203984
Untreated	CBS	1.15596	0.127508
Untreated	PHOX2A	0.725302	-0.22004
Untreated	ANKRD12	0.866573	-0.105718
Untreated	ARL2	-1.8322	-2.28427
Untreated	NFATC3	0.777337	-0.177445
Untreated	CASP12	0.856817	-0.113276
Untreated	CDC20B	0.68308	-0.253373
Untreated	SAP25	0.848087	-0.120102
Untreated	CHAD	0.580093	-0.336062
Untreated	ZNF182	1.26272	0.215144
Untreated	PTGR1	1.33586	0.274288
Untreated	CENPL	0.0562959	-0.758584
Untreated	HS6ST2	0.515642	-0.387698
Untreated	RGS10	0.725758	-0.218023
Untreated	PLEKHG6	0.662882	-0.268752
Untreated	CCDC64	0.816079	-0.144518
Untreated	KCTD18	0.591733	-0.32562
Untreated	TREML4	0.723476	-0.218976
Untreated	LGALS1	1.00419	0.00834949
Untreated	KLHL24	0.93002	-0.0515073
Untreated	OBSL1	0.640516	-0.28519
Untreated	ANG	0.847745	-0.117878
Untreated	DIP2A	1.13423	0.113433
Untreated	POU5F2	0.792742	-0.1622
Untreated	TMX2	0.653068	-0.274919
Untreated	TACO1	0.993923	0.000374811
Untreated	MEGF10	0.853336	-0.112936
Untreated	CREBRF	0.851225	-0.114465
Untreated	RPL5	-1.78136	-2.23946
Untreated	HIST1H4D	1.02645	0.0273459
Untreated	SYMPK	0.173377	-0.661262
Untreated	C8orf22	1.23173	0.193165
Untreated	PDXP	0.728668	-0.212915
Untreated	NFIB	0.790118	-0.16284
Untreated	ADPGK	1.00454	0.0103627
Untreated	CCDC137	0.743274	-0.200511
Untreated	TEX19	0.681653	-0.250107
Untreated	SCN5A	0.885573	-0.0854708
Untreated	PCBD2	0.988674	-0.0021957
Untreated	GPR12	0.769178	-0.17926
Untreated	SHQ1	0.264394	-0.58674
Untreated	KAZALD1	0.747097	-0.197011
Untreated	WBSCR16	0.573303	-0.337301
Untreated	SPCS2	-0.0184378	-0.81496
Untreated	NECAP2	0.770034	-0.178371
Untreated	TSPAN7	0.630132	-0.291085
Untreated	CYTH2	1.14467	0.124413
Untreated	NBPF4	0.193866	-0.643069
Untreated	FCGR1B	0.544712	-0.359759
Untreated	CEP44	0.908282	-0.0662138
Untreated	PSMF1	0.753431	-0.191166
Untreated	ZSWIM5	0.697344	-0.236428
Untreated	HS3ST3B1	0.992954	0.0022063
Untreated	TMEM225	0.878841	-0.0898602
Untreated	ZMYM5	0.821214	-0.136375
Untreated	SMIM22	1.17599	0.150266
Untreated	QARS	-1.06456	-1.65838
Untreated	TC2N	0.669615	-0.258416
Untreated	TALDO1	1.17668	0.150938
Untreated	TNFSF15	0.905771	-0.0676968
Untreated	C19orf54	0.874219	-0.0931119
Untreated	ATXN3	0.628077	-0.2915
Untreated	ATXN2L	0.694491	-0.237823
Untreated	REM2	1.39492	0.327771
Untreated	FAM229A	0.773971	-0.17336
Untreated	KRTAP20-1	0.442444	-0.440647
Untreated	EPO	0.849342	-0.112125
Untreated	ARL1	0.81197	-0.142054
Untreated	CHD4	0.369543	-0.498768
Untreated	LRP8	0.903774	-0.0673652
Untreated	IFITM1	0.686446	-0.242521
Untreated	U2AF1	-1.12829	-1.70725
Untreated	IFNA10	0.371597	-0.496373
Untreated	PRKAR2B	1.377	0.315289
Untreated	KRTAP3-2	1.04162	0.0445732
Untreated	PITPNM3	0.892819	-0.0755268
Untreated	GUCD1	0.553516	-0.349368
Untreated	NOP16	-0.420597	-1.13507
Untreated	CHTF18	0.796736	-0.152177
Untreated	KRTAP13-2	0.534511	-0.363683
Untreated	SPEN	0.498149	-0.392718
Untreated	FAM160B2	0.90366	-0.0653617
Untreated	CLNK	1.01988	0.0286364
Untreated	H2AFB2	0.792799	-0.1546
Untreated	SALL4	0.881636	-0.0827948
Untreated	DARS	-1.55125	-2.04666
Untreated	TRIM31	0.96066	-0.0186625
Untreated	PGM5	0.972984	-0.00864473
Untreated	GJD4	1.04105	0.0465329
Untreated	CTNNBIP1	1.39942	0.335923
Untreated	DHX37	0.218235	-0.617553
Untreated	TBC1D13	0.867144	-0.0934988
Untreated	NAPEPLD	1.00048	0.0144057
Untreated	CDC37	0.113497	-0.701564
Untreated	ATP9B	0.659801	-0.260516
Untreated	C17orf53	0.737341	-0.197692
Untreated	ZFAT	0.682224	-0.242084
Untreated	TMEM41B	0.457034	-0.423794
Untreated	ROGDI	0.692152	-0.23389
Untreated	STIM1	0.841355	-0.113161
Untreated	BRD2	0.648161	-0.269065
Untreated	EXOC6B	0.829144	-0.122608
Untreated	CRMP1	0.72747	-0.20462
Untreated	ADAD1	0.80752	-0.139645
Untreated	PSG1	0.84318	-0.110683
Untreated	SIPA1L2	0.857901	-0.0987818
Untreated	CELSR1	0.927795	-0.0421228
Untreated	TRAPPC13	0.116184	-0.697234
Untreated	UBQLN3	0.942459	-0.029775
Untreated	TRUB1	0.788577	-0.153992
Untreated	CA7	1.10284	0.0997306
Untreated	ZNF174	0.9153	-0.0515303
Untreated	MAP4K2	0.718113	-0.210451
Untreated	ZNF236	-0.215668	-0.964097
Untreated	ANKRD18A	1.1114	0.10722
Untreated	GATAD2A	1.04453	0.053368
Untreated	COX11	0.767523	-0.169905
Untreated	FAAH2	1.05383	0.0612486
Untreated	C7orf57	0.996434	0.0149663
Untreated	REPIN1	0.754743	-0.179845
Untreated	KIF19	0.609591	-0.29687
Untreated	PRELID1	-0.458859	-1.15925
Untreated	MZT2A	0.627621	-0.282155
Untreated	OXSR1	0.504801	-0.380591
Untreated	KRTAP20-2	0.97829	0.00164037
Untreated	CFHR1	0.660257	-0.255022
Untreated	VAX1	0.975038	-0.00056196
Untreated	TMEM65	0.924315	-0.0413758
Untreated	SUN1	0.525827	-0.363047
Untreated	S100A10	0.393176	-0.469889
Untreated	RAB19	0.802157	-0.139608
Untreated	C1orf168	1.3184	0.277134
Untreated	ZNF101	0.565932	-0.330281
Untreated	SPRN	0.320806	-0.528153
Untreated	SLFN11	0.637549	-0.272317
Untreated	ZADH2	0.719083	-0.20637
Untreated	PDK2	1.25016	0.222458
Untreated	RPS13	0.251374	-0.583516
Untreated	SNX18	0.962771	-0.00915459
Untreated	MRPS6	0.534436	-0.354724
Untreated	VAMP2	0.795823	-0.143569
Untreated	HAUS1	-0.349699	-1.06796
Untreated	NEK10	0.752004	-0.178555
Untreated	SFTA3	0.664137	-0.249163
Untreated	PUM1	0.763929	-0.168054
Untreated	RAB2A	0.912047	-0.0484444
Untreated	POLR2B	-1.91008	-2.32642
Untreated	C1orf50	1.03489	0.0509546
Untreated	TMEM260	0.977434	0.00468646
Untreated	BEND2	0.787322	-0.148649
Untreated	DEFB107A	-0.471452	-1.16445
Untreated	HSPB11	1.33524	0.294125
Untreated	GALNT14	1.05263	0.0660802
Untreated	MAP3K13	1.22283	0.20362
Untreated	NCAPH	-0.240641	-0.977685
Untreated	MAP2K4	1.04647	0.0616447
Untreated	MAGEF1	1.01212	0.0339281
Untreated	CEPT1	0.20974	-0.613776
Untreated	ATAD3B	0.483696	-0.392621
Untreated	SRSF1	-0.819217	-1.44394
Untreated	ITGB1BP1	0.810658	-0.128121
Untreated	MAFF	0.626138	-0.276793
Untreated	HS1BP3	0.543988	-0.34291
Untreated	RARA	0.0918894	-0.707828
Untreated	NEU4	0.815394	-0.123653
Untreated	NID1	0.707728	-0.210368
Untreated	GOT1	1.01058	0.0341975
Untreated	GBP2	0.834451	-0.107772
Untreated	GIMAP8	1.13537	0.135191
Untreated	PKD1	0.825892	-0.114571
Untreated	THAP10	0.519413	-0.361702
Untreated	MAP3K1	1.09314	0.101642
Untreated	FAM24B	0.974924	0.00622113
Untreated	BUB3	-0.133946	-0.888607
Untreated	FNTA	-0.74259	-1.37991
Untreated	TRIM69	0.924771	-0.0339226
Untreated	RPS27L	0.885003	-0.0659881
Untreated	CDYL	0.783271	-0.14806
Untreated	GLB1L	0.910963	-0.0446551
Untreated	VPS13B	1.05229	0.0696774
Untreated	RPL34	-1.58046	-2.05555
Untreated	SLC52A2	0.919237	-0.0374682
Untreated	MBD3L3	0.861952	-0.0836331
Untreated	PAGR1	1.01988	0.043897
Untreated	SPHK1	0.975665	0.00823481
Untreated	MRPS7	0.313365	-0.526403
Untreated	VSIG2	0.559889	-0.327389
Untreated	ARMC7	-0.698143	-1.34284
Untreated	ERC2	1.24651	0.226986
Untreated	TXNDC11	1.09828	0.107772
Untreated	SSBP4	0.438045	-0.425107
Untreated	KRTAP15-1	0.724161	-0.194114
Untreated	ZNF257	0.859841	-0.0844944
Untreated	POLR2I	-0.164876	-0.911683
Untreated	CPT1C	0.717485	-0.199355
Untreated	SLC24A1	0.94069	-0.0190295
Untreated	TBX6	0.977662	0.0108588
Untreated	UBOX5	0.869255	-0.076623
Untreated	C6orf222	0.757938	-0.166373
Untreated	OMA1	0.555045	-0.330097
Untreated	XCL2	0.856018	-0.0870967
Untreated	LST1	0.455242	-0.410418
Untreated	KIAA1467	0.874561	-0.0717961
Untreated	GATA2	0.577525	-0.311549
Untreated	THUMPD3	1.22169	0.208456
Untreated	ALAS2	0.865775	-0.0788522
Untreated	PTPN14	1.7186	0.609723
Untreated	PTGES3	0.785667	-0.143242
Untreated	TSPAN4	0.926197	-0.0296092
Untreated	ZNF641	0.933786	-0.0234558
Untreated	ZNF180	1.34334	0.307385
Untreated	PASK	1.20737	0.197633
Untreated	C9orf170	1.20475	0.195555
Untreated	FNIP1	0.755713	-0.166925
Untreated	KRT85	1.16064	0.160035
Untreated	SLC2A3	1.13006	0.135435
Untreated	PRKG2	0.587396	-0.302568
Untreated	IL6	0.92363	-0.0308528
Untreated	PAM	0.54033	-0.340152
Untreated	BCL2L2-PABPN1	-2.52406	-2.81381
Untreated	SNRPN	0.514313	-0.361016
Untreated	CDC42	0.378769	-0.470073
Untreated	WDR70	0.125387	-0.674205
Untreated	TNS4	0.99826	0.0305294
Untreated	NCS1	0.667846	-0.236193
Untreated	NOL11	0.129033	-0.671073
Untreated	LGALS7	0.668416	-0.235635
Untreated	EIF6	-0.414418	-1.10964
Untreated	UGT1A3	0.980743	0.0167041
Untreated	JMJD4	1.30482	0.278553
Untreated	NPM2	0.754458	-0.165686
Untreated	SCAPER	0.802556	-0.126831
Untreated	DAP	0.724275	-0.189895
Untreated	KRTCAP2	0.671497	-0.232453
Untreated	TRIP13	0.243346	-0.577989
Untreated	LRRC37B	1.28463	0.262851
Untreated	CCAR2	0.972641	0.0110955
Untreated	DSCAM	0.953927	-0.00392985
Untreated	KCTD14	0.771346	-0.150699
Untreated	RGS22	1.36239	0.326721
Untreated	PKD2L2	1.05144	0.0760242
Untreated	GPX6	0.684278	-0.220252
Untreated	GPR182	0.536548	-0.339221
Untreated	SHISA9	1.01909	0.0506137
Untreated	ZRANB1	0.583459	-0.301039
Untreated	OPN1LW	0.970987	0.0118495
Untreated	PGLYRP1	0.87091	-0.0689036
Untreated	MAGEA2B	0.635894	-0.258457
Untreated	ELOVL2	1.02764	0.057785
Untreated	TNN	1.28172	0.263105
Untreated	LIN52	0.242444	-0.575824
Untreated	PDHB	0.878384	-0.0624462
Untreated	ZSCAN4	0.861838	-0.0757893
Untreated	C21orf58	0.921861	-0.0273279
Untreated	GDF5	0.659059	-0.239237
Untreated	TMEM25	0.949819	-0.00402284
Untreated	PRKCSH	1.07243	0.0952813
Untreated	PTRH2	0.654894	-0.241757
Untreated	PRR15	0.565817	-0.31318
Untreated	MYH14	1.2727	0.25755
Untreated	GMNN	0.139817	-0.656841
Untreated	STIL	0.481562	-0.380771
Untreated	C3orf80	0.892363	-0.0491491
Untreated	FCAR	0.852823	-0.0809939
Untreated	PCDH12	0.782472	-0.137775
Untreated	PITPNC1	0.756854	-0.158437
Untreated	FBXO36	0.939092	-0.0112484
Untreated	PRM1	0.601889	-0.283348
Untreated	UHRF1BP1	0.632927	-0.258264
Untreated	ENC1	0.58209	-0.298971
Untreated	UBE2Q2	0.980059	0.0223237
Untreated	PCDHA12	1.8654	0.737167
Untreated	UGDH	0.69181	-0.210064
Untreated	FCRL2	0.729581	-0.179297
Untreated	USP39	-0.20457	-0.933054
Untreated	C15orf54	1.10992	0.128347
Untreated	C2orf73	1.10627	0.125482
Untreated	DEF8	0.76604	-0.14911
Untreated	MFAP5	1.15528	0.165207
Untreated	KLHDC10	1.06781	0.0946319
Untreated	BCL7A	0.457501	-0.397983
Untreated	MRPL15	0.76798	-0.147249
Untreated	PCDHA8	0.743217	-0.166948
Untreated	SLC25A35	1.09497	0.117099
Untreated	ETFDH	0.609363	-0.274794
Untreated	TMEM18	0.750635	-0.160311
Untreated	SRSF9	0.702593	-0.199005
Untreated	TRMT1L	1.06947	0.097423
Untreated	MS4A15	0.978176	0.0238966
Untreated	SLC25A12	0.642342	-0.247146
Untreated	USP16	0.649873	-0.240946
Untreated	F11	0.577012	-0.299592
Untreated	STXBP6	0.517662	-0.347456
Untreated	S100A4	0.605883	-0.276218
Untreated	SASS6	0.570679	-0.304571
Untreated	WDR34	0.396377	-0.445105
Untreated	GSTT1	0.827319	-0.097096
Untreated	CA3	1.09337	0.117772
Untreated	CCL5	0.553961	-0.317546
Untreated	STIM2	1.05275	0.0853096
Untreated	MUC5B	0.839586	-0.0867282
Untreated	TUBA3C	1.00494	0.0467955
Untreated	SFI1	0.498502	-0.361808
Untreated	GATS	0.560197	-0.311849
Untreated	TLX3	0.639489	-0.247753
Untreated	TRMT61A	-0.615753	-1.26104
Untreated	KLHDC1	1.07483	0.103825
Untreated	PLXNB1	0.767752	-0.143749
Untreated	CALB2	0.642342	-0.244939
Untreated	MYL6B	0.961059	0.0128034
Untreated	MORN1	0.763073	-0.147005
Untreated	RAB3IP	0.701623	-0.196578
Untreated	NUDCD3	-0.247659	-0.96267
Untreated	RGS13	1.77617	0.671165
Untreated	HOXA6	0.934984	-0.00782949
Untreated	SMDT1	0.80404	-0.113488
Untreated	FAM195B	0.570964	-0.301596
Untreated	CHP2	0.988446	0.0355765
Untreated	ZAK	0.395487	-0.443069
Untreated	YWHAE	0.621573	-0.260493
Untreated	XG	1.14581	0.162743
Untreated	GLUD2	0.71195	-0.187403
Untreated	UGT1A6	0.675434	-0.216793
Untreated	C5orf47	0.873363	-0.0569698
Untreated	CNTN1	0.562856	-0.307574
Untreated	HEATR2	0.510102	-0.349902
Untreated	EEFSEC	-0.393798	-1.07943
Untreated	LHCGR	0.965566	0.018043
Untreated	ANKRD22	0.895729	-0.0382074
Untreated	DTX2	0.907825	-0.0283831
Untreated	UCN	0.5379	-0.326919
Untreated	GJB7	0.974467	0.025615
Untreated	SAMD10	0.301053	-0.517974
Untreated	SNRPA	0.759136	-0.148152
Untreated	C15orf65	0.764671	-0.143661
Untreated	COASY	0.843865	-0.079649
Untreated	SERPINE1	0.818817	-0.0997582
Untreated	KLRB1	0.485448	-0.368837
Untreated	EXOSC9	-0.299952	-1.00279
Untreated	TDP1	0.497196	-0.358865
Untreated	FAM159B	0.393359	-0.442623
Untreated	CELA1	0.6226	-0.257499
Untreated	EXOSC6	-0.132291	-0.86673
Untreated	ENTHD1	1.14706	0.166193
Untreated	FSD1	0.650672	-0.23418
Untreated	ZMYND19	1.33455	0.317887
Untreated	MRGPRX4	0.268633	-0.542477
Untreated	AP2B1	0.985879	0.0368431
Untreated	FAM71C	0.673551	-0.215273
Untreated	MED13L	0.635723	-0.245778
Untreated	C5orf52	0.805523	-0.108675
Untreated	TEKT4	1.00722	0.054151
Untreated	GTF2A1L	0.640345	-0.241978
Untreated	ZSWIM1	0.721365	-0.176515
Untreated	TIPRL	0.550521	-0.314188
Untreated	NEUROG3	0.906057	-0.0271377
Untreated	C9orf117	0.890765	-0.0393704
Untreated	NDE1	0.885916	-0.0430242
Untreated	STRA13	1.00796	0.0555005
Untreated	MCM4	-0.274322	-0.979527
Untreated	TET1	0.842553	-0.077733
Untreated	GRPEL1	-0.422412	-1.09873
Untreated	MINA	0.728839	-0.16927
Untreated	C14orf1	0.601489	-0.27187
Untreated	MOGS	0.787208	-0.121848
Untreated	GTPBP4	-2.19177	-2.52659
Untreated	FGG	1.20252	0.213702
Untreated	IGDCC3	0.622771	-0.25428
Untreated	PALLD	0.746241	-0.154549
Untreated	NPAT	-0.542533	-1.19476
Untreated	NAA16	0.821214	-0.0937522
Untreated	NIPA2	0.607138	-0.266131
Untreated	CLEC2B	1.09577	0.128572
Untreated	CRYBB3	0.417077	-0.419239
Untreated	SIPA1L1	0.610903	-0.262603
Untreated	ARID3C	0.648561	-0.232135
Untreated	MRGPRE	0.733004	-0.163968
Untreated	ACAN	0.959804	0.0191709
Untreated	PLA2R1	0.418321	-0.417898
Untreated	DDX55	-0.154526	-0.879994
Untreated	DUSP27	1.0459	0.0892568
Untreated	TBCD	-0.571877	-1.21664
Untreated	KIF22	0.610961	-0.261778
Untreated	TRIM34	1.03324	0.0797964
Untreated	ZDHHC11	0.945882	0.00928264
Untreated	CDKN1B	1.23242	0.240743
Untreated	AZGP1	0.750064	-0.147673
Untreated	ACLY	0.57142	-0.291804
Untreated	PPL	0.685933	-0.199323
Untreated	FRMD4B	0.832853	-0.080713
Untreated	SASH1	0.879069	-0.0433443
Untreated	TMOD4	0.889111	-0.0351606
Untreated	SMNDC1	-0.0245811	-0.772586
Untreated	SYTL5	0.779791	-0.123142
Untreated	TUBA1A	0.595441	-0.271879
Untreated	TCEA3	0.931561	-0.000171444
Untreated	BTBD16	0.727698	-0.164738
Untreated	VPS33B	1.0447	0.0913479
Untreated	PRLH	0.836961	-0.0762545
Untreated	MOBP	0.551046	-0.306713
Untreated	GABPA	0.166976	-0.616724
Untreated	PGGT1B	-2.133	-2.47334
Untreated	STH	0.601489	-0.265924
Untreated	CSNK1G1	1.12299	0.15513
Untreated	MTHFD2L	1.75717	0.66748
Untreated	RNF151	0.494269	-0.351611
Untreated	MAOA	0.981029	0.0415029
Untreated	NECAB2	0.369948	-0.451599
Untreated	PTPRT	0.924258	-0.00412242
Untreated	PPP1R18	0.566268	-0.292983
Untreated	NDUFA8	0.145437	-0.632568
Untreated	PCDHA4	0.78601	-0.115409
Untreated	ZNF284	0.635152	-0.236884
Untreated	ASPHD1	1.10347	0.141243
Untreated	STK25	1.02257	0.0760104
Untreated	ST13	0.570907	-0.288156
Untreated	ZNF701	0.536799	-0.315658
Untreated	NSUN7	1.36451	0.352578
Untreated	CYP3A43	0.966593	0.0314119
Untreated	RAB27A	1.0354	0.0869908
Untreated	ARPC5L	0.80113	-0.102075
Untreated	ALOX12B	0.893561	-0.0272943
Untreated	ZAR1L	0.647363	-0.226
Untreated	LRRC14	0.866174	-0.0490616
Untreated	TSPO	0.690212	-0.19106
Untreated	GPBAR1	0.811286	-0.0933054
Untreated	CSMD2	1.00088	0.0598439
Untreated	DLGAP4	0.9998	0.059047
Untreated	CDK5RAP1	0.614612	-0.25183
Untreated	PDE10A	0.654951	-0.219243
Untreated	NCOA2	1.19425	0.216157
Untreated	VWA3A	1.17765	0.2028
Untreated	PPP1R3E	0.780304	-0.117951
Untreated	GPR20	1.00208	0.0611888
Untreated	PFAS	0.580835	-0.278857
Untreated	CYP4F2	0.411856	-0.41519
Untreated	ATP6V0A1	0.948963	0.0184147
Untreated	BHLHB9	0.407104	-0.418829
Untreated	GNPTG	0.928194	0.00224954
Untreated	PARVA	0.709611	-0.173917
Untreated	SF3B1	-0.0617066	-0.796536
Untreated	P4HB	0.920149	-0.00379246
Untreated	ERO1L	0.881865	-0.0346056
Untreated	EPHB1	1.0588	0.108238
Untreated	PRDM14	0.735172	-0.152854
Untreated	SRSF12	0.682909	-0.195039
Untreated	SNX12	1.27418	0.282274
Untreated	ZNF844	1.01629	0.0742279
Untreated	VPS72	0.570907	-0.285116
Untreated	DPYD	0.975494	0.0415259
Untreated	C10orf105	1.06678	0.115229
Untreated	TTC21B	0.824751	-0.0800636
Untreated	RBM4B	1.00168	0.0627686
Untreated	KLC3	0.868513	-0.0447132
Untreated	ZDHHC13	0.40453	-0.419216
Untreated	DDX17	0.488746	-0.3508
Untreated	CLIC2	0.405854	-0.417677
Untreated	IL15	0.716743	-0.166414
Untreated	CLIP4	1.0576	0.108763
Untreated	ABI3BP	0.800616	-0.0985238
Untreated	SLPI	1.09874	0.142137
Untreated	ZPBP2	0.731806	-0.15396
Untreated	SLC44A1	1.03883	0.0939226
Untreated	NDRG2	0.614384	-0.248638
Untreated	ACADM	1.04858	0.10196
Untreated	UMODL1	0.887171	-0.0283085
Untreated	DLL4	1.06216	0.112954
Untreated	GRN	0.222526	-0.564401
Untreated	SP9	0.677774	-0.196886
Untreated	TNS3	0.679428	-0.195477
Untreated	SMYD3	1.11814	0.158994
Untreated	TPD52L2	0.883633	-0.0300191
Untreated	CRYZL1	1.89901	0.789674
Untreated	RAI2	0.72998	-0.153854
Untreated	CAMKMT	0.666819	-0.204795
Untreated	REG3G	0.91142	-0.00721047
Untreated	CSPG4	0.980686	0.0487391
Untreated	C2orf76	1.02017	0.0806347
Untreated	WASL	0.357527	-0.454123
Untreated	CLPTM1	0.893048	-0.0216167
Untreated	NUTM2G	0.98217	0.0505124
Untreated	WNT7A	0.657005	-0.211773
Untreated	FBXO21	0.946053	0.0217323
Untreated	C19orf67	0.25502	-0.536029
Untreated	MTBP	-0.210493	-0.911637
Untreated	FBXO40	0.904003	-0.011557
Untreated	HSDL1	0.707044	-0.170334
Untreated	C1orf189	1.15254	0.18936
Untreated	FGB	0.632071	-0.230468
Untreated	LZTS3	1.0944	0.142818
Untreated	CDC14A	0.60594	-0.251392
Untreated	TPGS2	0.880267	-0.0296055
Untreated	L3MBTL1	0.769235	-0.119232
Untreated	SAMD12	1.08253	0.133851
Untreated	NIP7	-1.03061	-1.57193
Untreated	PBK	0.802898	-0.0918131
Untreated	DHDDS	-1.76881	-2.16775
Untreated	GOLGA1	0.863949	-0.0419833
Untreated	MRPL47	0.773058	-0.115275
Untreated	RBM11	1.30328	0.31283
Untreated	PCDHA9	1.33033	0.334786
Untreated	ZNF71	0.864519	-0.0411151
Untreated	ASB12	0.435506	-0.387339
Untreated	ZBTB16	0.897726	-0.0141856
Untreated	RMI2	0.669957	-0.197996
Untreated	HOMEZ	0.815223	-0.0805103
Untreated	NPAS4	1.06233	0.119029
Untreated	PSTK	0.123156	-0.639062
Untreated	PTPN11	0.179568	-0.593372
Untreated	PCDHB10	0.812997	-0.0820072
Untreated	KCNT2	0.764214	-0.121254
Untreated	RNF183	0.866288	-0.038843
Untreated	CDK4	-0.676404	-1.28416
Untreated	PRSS50	0.779163	-0.108975
Untreated	C17orf51	0.744929	-0.136564
Untreated	ECHDC2	0.749551	-0.13269
Untreated	LAX1	1.27567	0.292223
Untreated	TSPYL2	1.05349	0.112908
Untreated	CENPV	0.985251	0.0578403
Untreated	TMEM105	0.518107	-0.319195
Untreated	ARHGAP35	1.17941	0.214665
Untreated	PROX2	0.853736	-0.0481818
Untreated	RASL11B	0.843123	-0.0567349
Untreated	IARS2	0.211959	-0.566198
Untreated	TMEM151A	0.559359	-0.285669
Untreated	BEST2	0.733175	-0.145273
Untreated	MICAL3	0.922546	0.0076798
Untreated	PTPN9	0.678687	-0.189172
Untreated	FTSJ1	0.838159	-0.0604196
Untreated	PSPH	0.659687	-0.204435
Untreated	STOX1	0.676804	-0.190447
Untreated	FAM101A	0.648789	-0.212873
Untreated	ZNF304	0.886943	-0.0204362
Untreated	C19orf60	0.688443	-0.180416
Untreated	ATP8B2	0.81334	-0.0795155
Untreated	PPID	0.986392	0.0602676
Untreated	ELAC1	0.829316	-0.0664993
Untreated	HTR2A	1.16783	0.206992
Untreated	CYB561	0.960831	0.0399226
Untreated	GGA2	1.30608	0.318665
Untreated	HGD	0.861952	-0.0395431
Untreated	COX7B2	0.947308	0.0294254
Untreated	KLHL34	0.634125	-0.223338
Untreated	VSTM4	1.04037	0.104645
Untreated	ATAD3C	0.691867	-0.176602
Untreated	KLKB1	1.40667	0.400668
Untreated	TMEM249	1.0358	0.101287
Untreated	HTR1B	0.80364	-0.0856459
Untreated	PCIF1	0.416438	-0.39813
Untreated	EFNA4	0.744929	-0.132851
Untreated	PFN4	0.710809	-0.160348
Untreated	LILRA5	0.788121	-0.0978882
Untreated	TMEM236	0.312744	-0.481634
Untreated	CASC5	0.629104	-0.226074
Untreated	TMEM261	0.557076	-0.284135
Untreated	MARVELD3	0.774256	-0.108776
Untreated	ADAMDEC1	0.929792	0.0168063
Untreated	LAGE3	-0.203458	-0.897911
Untreated	WDR73	-0.706473	-1.30392
Untreated	GPI	0.528115	-0.307146
Untreated	PTGER1	0.673494	-0.189761
Untreated	FAM124B	0.898924	-0.0077733
Untreated	KRBOX4	0.831769	-0.0618981
Untreated	SIX1	0.759536	-0.119996
Untreated	TMEM201	0.765526	-0.114893
Untreated	TLK2	0.557122	-0.283085
Untreated	NPTX1	0.556146	-0.283748
Untreated	AK5	0.97926	0.057891
Untreated	RFPL4B	1.11397	0.166635
Untreated	PEX14	1.21388	0.247288
Untreated	C7orf50	0.692551	-0.173249
Untreated	NRXN2	0.465752	-0.356231
Untreated	MZT2B	0.828859	-0.0630956
Untreated	OPN4	0.705389	-0.162743
Untreated	ATP6V1E2	0.591504	-0.254363
Untreated	SHROOM1	1.08795	0.146452
Untreated	MED13	1.03318	0.102582
Untreated	FBXO38	0.595441	-0.250766
Untreated	UBE2E2	0.705788	-0.161656
Untreated	SNX8	1.11591	0.169449
Untreated	RXRB	1.06074	0.124925
Untreated	C6orf52	0.906456	0.000849366
Untreated	CRY1	0.461992	-0.357907
Untreated	DNAJC21	0.719653	-0.149888
Untreated	C2orf66	0.582261	-0.260793
Untreated	EFCAB11	0.905999	0.0005539
Untreated	NABP2	0.896585	-0.00702715
Untreated	CCRL2	0.730665	-0.140492
Untreated	SETDB2	0.30378	-0.484996
Untreated	SIGLEC7	0.761076	-0.115308
Untreated	GRM5	0.250638	-0.527232
Untreated	DDX60	0.756683	-0.118697
Untreated	RSC1A1	0.869655	-0.0273486
Untreated	ZNF571	0.908738	0.00430532
Untreated	HSFY1	0.669957	-0.188407
Untreated	SNAPC3	0.144456	-0.612533
Untreated	TNKS	0.89088	-0.00995463
Untreated	COX6A2	0.64548	-0.207936
Untreated	LONRF1	1.15054	0.200286
Untreated	FAM126A	0.311899	-0.476522
Untreated	KTI12	-0.453165	-1.09398
Untreated	C2orf53	0.661684	-0.193787
Untreated	FOXP1	0.868342	-0.0269507
Untreated	KLHL38	0.570479	-0.266951
Untreated	ZNF552	0.692665	-0.168174
Untreated	ARL11	0.773686	-0.102632
Untreated	PDE4D	1.09942	0.16038
Untreated	GPR133	0.964083	0.0513276
Untreated	CD320	0.974695	0.0600281
Untreated	ERCC2	-0.339372	-1.00058
Untreated	MAGEC2	0.866916	-0.026737
Untreated	TVP23B	0.777737	-0.0987173
Untreated	HOXC9	0.939492	0.0322295
Untreated	SMR3B	0.535178	-0.293697
Untreated	ASAH1	1.39201	0.398351
Untreated	JADE2	0.43198	-0.376372
Untreated	ZNF692	0.883576	-0.0115326
Untreated	DDX53	0.85967	-0.0308192
Untreated	SQLE	1.27675	0.30593
Untreated	IRGC	0.888198	-0.00769039
Untreated	SCAF8	0.546795	-0.283228
Untreated	TNKS1BP1	0.769749	-0.103245
Untreated	ESPL1	-0.350036	-1.00716
Untreated	PPM1A	1.15984	0.211722
Untreated	CD3G	1.04351	0.117937
Untreated	AICDA	0.654152	-0.196361
Untreated	ATP6V0B	0.401866	-0.400018
Untreated	TCTA	0.706017	-0.154347
Untreated	PDCD1	0.794568	-0.0827902
Untreated	NYAP1	1.10011	0.163964
Untreated	RRAGB	0.896813	-3.93e-05
Untreated	KERA	0.75634	-0.113364
Untreated	OAZ2	0.705389	-0.154402
Untreated	HMGCL	0.793769	-0.0830021
Untreated	IL22	0.4925	-0.326154
Untreated	CXorf38	0.848772	-0.0384838
Untreated	SLC26A4	0.850141	-0.0373479
Untreated	ANXA13	0.851225	-0.0363499
Untreated	ACR	0.58557	-0.250761
Untreated	VAV1	1.08584	0.153168
Untreated	LEMD2	0.112527	-0.632015
Untreated	ARHGEF38	0.6885	-0.167054
Untreated	SLC22A10	0.60303	-0.235953
Untreated	NGLY1	0.898867	0.00288819
Untreated	PRSS57	0.785953	-0.0880731
Untreated	MORC3	0.626537	-0.216494
Untreated	MRE11A	-1.06553	-1.58234
Untreated	CASC4	0.661113	-0.188495
Untreated	MAP3K7CL	0.988047	0.0755682
Untreated	PKNOX1	0.479251	-0.334938
Untreated	SMARCD3	1.15676	0.212081
Untreated	RNF40	0.350949	-0.438371
Untreated	CAPN13	0.811514	-0.0665592
Untreated	TM2D3	0.690954	-0.16377
Untreated	NCK2	0.936468	0.0345149
Untreated	C5orf60	0.823553	-0.0565875
Untreated	EIF3E	0.1605	-0.591806
Untreated	CYTIP	0.926711	0.026801
Untreated	KCNK3	1.04402	0.121553
Untreated	CSTL1	1.18056	0.231992
Untreated	IER2	0.813169	-0.0641595
Untreated	DAPP1	1.0305	0.111342
Untreated	ZNF696	0.82555	-0.0539668
Untreated	UNC5C	1.172	0.225724
Untreated	ZNF726	1.06296	0.13771
Untreated	SAA1	0.675263	-0.174999
Untreated	ARHGAP22	1.34379	0.364682
Untreated	HTR2B	0.767067	-0.100864
Untreated	PPCDC	0.849514	-0.0341575
Untreated	TMEM55B	0.932759	0.0330774
Untreated	PCDHGA11	0.492791	-0.321595
Untreated	SLC44A5	0.554349	-0.271838
Untreated	SP8	0.910507	0.0157801
Untreated	CSN2	0.785097	-0.0854294
Untreated	GPR158	0.928194	0.030359
Untreated	TRIM3	0.889624	-0.000503926
Untreated	KRT86	0.629561	-0.210432
Untreated	DNAH7	0.898354	0.00668586
Untreated	ZMAT1	0.74607	-0.116224
Untreated	WISP2	0.694834	-0.157479
Untreated	EFNA3	0.544102	-0.279069
Untreated	CABP5	0.949762	0.0484904
Untreated	HNMT	0.912333	0.0183212
Untreated	DCTN6	-1.8464	-2.20865
Untreated	NRIP3	0.143959	-0.601663
Untreated	SEMA3D	0.780418	-0.0878152
Untreated	DAAM2	0.668987	-0.177588
Untreated	CD59	0.732206	-0.126293
Untreated	PAM16	-0.607252	-1.20756
Untreated	ADARB2	1.2674	0.30576
Untreated	MEF2A	0.76798	-0.0973079
Untreated	KISS1R	0.557852	-0.26678
Untreated	ZNF559-ZNF177	0.812484	-0.0607144
Untreated	TLE1	0.906228	0.0154024
Untreated	TTC24	0.736599	-0.121498
Untreated	ZNF75D	0.724332	-0.131281
Untreated	DUOXA2	0.787151	-0.0805702
Untreated	TARDBP	0.194922	-0.558598
Untreated	HERPUD2	0.397062	-0.395362
Untreated	GUCY2C	0.862865	-0.0193252
Untreated	RFPL4AL1	0.31154	-0.464362
Untreated	TERT	0.573874	-0.252474
Untreated	SLC39A4	0.501572	-0.310821
Untreated	MTNR1A	1.08322	0.15904
Untreated	C7orf72	0.687359	-0.1605
Untreated	PIGT	0.68114	-0.165447
Untreated	AAAS	0.508088	-0.305078
Untreated	SLC27A1	0.824123	-0.0497709
Untreated	EXOSC10	0.518752	-0.296152
Untreated	HELT	0.518472	-0.296345
Untreated	ADIG	0.78658	-0.0799116
Untreated	DNAH9	0.562172	-0.260986
Untreated	SDCCAG3	0.519413	-0.295392
Untreated	LGALS8	0.533187	-0.284264
Untreated	HAUS8	-0.0786295	-0.778067
Untreated	DIO1	0.963056	0.062916
Untreated	HLTF	0.818817	-0.053497
Untreated	SRP72	-0.0644909	-0.766368
Untreated	VIMP	1.18729	0.244184
Untreated	TNFRSF4	0.530294	-0.285931
Untreated	PUS7L	0.859498	-0.020146
Untreated	PPY	0.65284	-0.186818
Untreated	RPLP2	-0.723476	-1.29775
Untreated	NR5A1	0.802043	-0.0662782
Untreated	CDH10	0.823268	-0.048928
Untreated	SCML1	0.840613	-0.0348507
Untreated	FYCO1	0.491473	-0.316671
Untreated	ZNF629	0.694377	-0.152615
Untreated	RARS2	0.416963	-0.376377
Untreated	PLA2G4F	0.864691	-0.0147995
Untreated	B3GALT5	0.867372	-0.0126164
Untreated	FKBP14	0.772088	-0.0891601
Untreated	RGR	0.79086	-0.0733252
Untreated	TLE6	1.0127	0.105773
Untreated	PBX1	0.931846	0.0408599
Untreated	C5orf22	0.802841	-0.0631094
Untreated	S100A6	0.717656	-0.131668
Untreated	ZNF431	0.194032	-0.554315
Untreated	NMU	1.17063	0.23406
Untreated	NDOR1	-0.249445	-0.912005
Untreated	PPIL6	0.598066	-0.227838
Untreated	SRGAP3	0.983996	0.0837344
Untreated	AQP1	0.728896	-0.122069
Untreated	PTPRN2	0.943143	0.0510559
Untreated	PRELP	0.57336	-0.247284
Untreated	DENND2A	0.815793	-0.0515165
Untreated	NPPA	0.925513	0.0371563
Untreated	GPR124	0.873249	-0.00497801
Untreated	MEF2C	1.14621	0.215489
Untreated	ZNF554	0.734659	-0.116648
Untreated	MIP	0.934471	0.0447569
Untreated	SAMD7	0.60691	-0.219607
Untreated	DLG4	0.349231	-0.427584
Untreated	ANKRD49	0.987933	0.0880133
Untreated	LMOD2	0.924486	0.0371467
Untreated	BPGM	1.04117	0.131442
Untreated	KLHL31	0.704933	-0.139944
Untreated	LGALS3	0.848544	-0.0239698
Untreated	DCAF12	0.430782	-0.361191
Untreated	WBSCR17	0.780589	-0.0787555
Untreated	S100A9	0.6699	-0.168086
Untreated	IL23A	1.10199	0.180927
Untreated	ZNF354A	0.718284	-0.128807
Untreated	PAK3	1.25884	0.307731
Untreated	WFDC9	0.713833	-0.13217
Untreated	ZNF24	0.655579	-0.179099
Untreated	CXorf36	0.940347	0.0510052
[truncated: 16,009 more rows]

## Sheet: Table 2-6
Table 2-6: Cis-Pt screen normalized Beta scores.
Screen conditiona	Gene name	Normalized RAD52WT Beta scoreb	Normalized RAD52KO Beta scorec
1µM Cis-Pt	PLEKHA5	0.00506705	7.23265e-06
1µM Cis-Pt	NRROS	0.0214105	6.26171e-05
1µM Cis-Pt	WDFY3	0.195322	6.23296e-05
1µM Cis-Pt	SMARCA2	0.0544374	5.78081e-05
1µM Cis-Pt	NELL1	0.0590968	3.38655e-05
1µM Cis-Pt	ATF3	0.173458	2.29276e-05
1µM Cis-Pt	ADAMTS5	0.106451	1.94002e-05
1µM Cis-Pt	NF2	1.67784	1.3196
1µM Cis-Pt	HIST2H2BF	0.738029	1.27482
1µM Cis-Pt	HMHB1	-0.830511	1.2161
1µM Cis-Pt	C8orf44	0.0667152	1.19881
1µM Cis-Pt	TAF13	0.85982	1.14976
1µM Cis-Pt	BMP5	0.727742	1.09666
1µM Cis-Pt	CCNC	1.153	1.04082
1µM Cis-Pt	CAND1	1.01219	1.03236
1µM Cis-Pt	PTEN	1.29452	1.03132
1µM Cis-Pt	FRYL	0.929006	0.936751
1µM Cis-Pt	RGS13	0.536859	0.9327
1µM Cis-Pt	ACVR2A	0.60938	0.919327
1µM Cis-Pt	TMEM243	0.477443	0.906956
1µM Cis-Pt	KIRREL	1.09603	0.860173
1µM Cis-Pt	ARNT	0.886405	0.858562
1µM Cis-Pt	TOMM7	-0.481482	0.854685
1µM Cis-Pt	ANKRD7	0.212747	0.850895
1µM Cis-Pt	NIPAL1	0.705056	0.842924
1µM Cis-Pt	NUDCD1	0.522393	0.842488
1µM Cis-Pt	MAP1LC3B	1.23858	0.839526
1µM Cis-Pt	CENPU	0.560156	0.829464
1µM Cis-Pt	SMIM6	0.916653	0.805157
1µM Cis-Pt	SNX16	0.699561	0.796576
1µM Cis-Pt	GNGT1	0.458853	0.791131
1µM Cis-Pt	ROCK1	0.594068	0.787603
1µM Cis-Pt	KRTAP5-7	-0.15142	0.786906
1µM Cis-Pt	KCTD9	0.34893	0.779631
1µM Cis-Pt	MYBL1	0.701111	0.777366
1µM Cis-Pt	CRYZL1	0.325009	0.774404
1µM Cis-Pt	KIAA1009	0.978042	0.771573
1µM Cis-Pt	NDUFC2-KCTD14	-0.160569	0.766215
1µM Cis-Pt	PIGY	0.682981	0.7653
1µM Cis-Pt	GBE1	0.15397	0.764647
1µM Cis-Pt	PIK3C2A	0.98753	0.763819
1µM Cis-Pt	PPP3CB	-0.422465	0.762817
1µM Cis-Pt	TSC2	0.99791	0.762425
1µM Cis-Pt	SUCNR1	0.287865	0.76212
1µM Cis-Pt	PRAMEF11	-0.61154	0.761903
1µM Cis-Pt	ANP32A	1.0445	0.754149
1µM Cis-Pt	CBWD3	0.0409375	0.743303
1µM Cis-Pt	TSC1	0.93746	0.729276
1µM Cis-Pt	USMG5	0.516615	0.727926
1µM Cis-Pt	KCTD5	0.93112	0.70937
1µM Cis-Pt	FCER1G	0.323999	0.704143
1µM Cis-Pt	ERGIC2	0.924826	0.696258
1µM Cis-Pt	PRAMEF13	0.23325	0.694864
1µM Cis-Pt	DEFB107A	-0.804021	0.68245
1µM Cis-Pt	VPS39	0.305892	0.681709
1µM Cis-Pt	SPIN2A	1.00768	0.680141
1µM Cis-Pt	S100PBP	0.633616	0.678573
1µM Cis-Pt	ATG9A	0.705009	0.67731
1µM Cis-Pt	LUZP6	0.527841	0.676526
1µM Cis-Pt	UGT2B17	0.749865	0.673825
1µM Cis-Pt	MAP7D3	0.405026	0.669469
1µM Cis-Pt	HBG1	0.504028	0.667117
1µM Cis-Pt	ASAP2	0.299443	0.665854
1µM Cis-Pt	ATG14	0.795002	0.662543
1µM Cis-Pt	LY75-CD302	0.858317	0.661149
1µM Cis-Pt	HPS3	0.26556	0.659189
1µM Cis-Pt	PCDHA12	0.0585942	0.657969
1µM Cis-Pt	USP33	0.651042	0.653788
1µM Cis-Pt	KIAA0226L	0.820319	0.65296
1µM Cis-Pt	VAMP4	0.904723	0.652568
1µM Cis-Pt	HMGN3	0.4224	0.650913
1µM Cis-Pt	ACVR1C	0.286874	0.649954
1µM Cis-Pt	MTX3	0.389714	0.641634
1µM Cis-Pt	PDCD10	1.03154	0.63754
1µM Cis-Pt	MS4A12	0.741176	0.63693
1µM Cis-Pt	FAM26E	0.0606843	0.63375
1µM Cis-Pt	C4orf51	0.399084	0.633097
1µM Cis-Pt	COCH	0.60689	0.6324
1µM Cis-Pt	SH3BGRL2	0.472511	0.630483
1µM Cis-Pt	CCDC38	0.297532	0.62543
1µM Cis-Pt	AMZ2	0.376985	0.625169
1µM Cis-Pt	C6orf203	0.6695	0.62469
1µM Cis-Pt	CYP4F12	0.528499	0.624036
1µM Cis-Pt	KIAA1109	0.939151	0.623296
1µM Cis-Pt	CCDC58	0.514361	0.619855
1µM Cis-Pt	PTPN14	0.947324	0.613582
1µM Cis-Pt	TAS2R8	0.271224	0.613582
1µM Cis-Pt	MIPOL1	0.376421	0.611447
1µM Cis-Pt	MTHFD2L	0.676358	0.610489
1µM Cis-Pt	USP17L13	0.134647	0.609052
1µM Cis-Pt	C5orf63	0.126657	0.605001
1µM Cis-Pt	TGFB2	0.886123	0.604391
1µM Cis-Pt	ZC2HC1B	0.523708	0.601908
1µM Cis-Pt	ABHD13	0.431267	0.601298
1µM Cis-Pt	CASD1	-0.143881	0.600819
1µM Cis-Pt	CLDN6	0.471901	0.598641
1µM Cis-Pt	SLC44A3	0.180743	0.590931
1µM Cis-Pt	GALE	0.36707	0.590626
1µM Cis-Pt	UGP2	0.109659	0.589058
1µM Cis-Pt	ABCC11	-0.126789	0.588317
1µM Cis-Pt	KEAP1	0.716799	0.588317
1µM Cis-Pt	CCDC50	0.378342	0.585268
1µM Cis-Pt	UTS2B	0.498532	0.584876
1µM Cis-Pt	CBFB	0.77814	0.578821
1µM Cis-Pt	ACSL5	0.409441	0.576513
1µM Cis-Pt	TPM4	0.28276	0.576425
1µM Cis-Pt	LRRC19	0.810455	0.575859
1µM Cis-Pt	TPTE	0.260886	0.574596
1µM Cis-Pt	HEXDC	0.301538	0.573594
1µM Cis-Pt	PSAT1	-0.0225655	0.569499
1µM Cis-Pt	PPP2R2A	0.48881	0.569151
1µM Cis-Pt	ZNF346	0.443592	0.563924
1µM Cis-Pt	ACTRT1	0.389526	0.563837
1µM Cis-Pt	TNNI2	0.426744	0.561659
1µM Cis-Pt	RBM44	0.413729	0.559916
1µM Cis-Pt	SEMA6D	0.921632	0.559611
1µM Cis-Pt	RGPD4	-0.74592	0.559568
1µM Cis-Pt	ZNF768	0.549917	0.558784
1µM Cis-Pt	CREBRF	0.473638	0.558392
1µM Cis-Pt	CDH9	0.426303	0.557433
1µM Cis-Pt	GPR22	0.176839	0.55482
1µM Cis-Pt	USP51	0.277861	0.55421
1µM Cis-Pt	SERPINA11	0.38884	0.550377
1µM Cis-Pt	CSF1	0.383129	0.549549
1µM Cis-Pt	KRT6A	0.709988	0.548983
1µM Cis-Pt	MKKS	0.361936	0.546369
1µM Cis-Pt	GCNT3	0.157559	0.545411
1µM Cis-Pt	TMSB4Y	-1.66783	0.545324
1µM Cis-Pt	NAE1	0.638595	0.54515
1µM Cis-Pt	USP9Y	0.616519	0.544235
1µM Cis-Pt	CD84	0.118851	0.542972
1µM Cis-Pt	AMOTL2	0.596604	0.54271
1µM Cis-Pt	CHDC2	0.752401	0.541796
1µM Cis-Pt	LRTM2	0.122886	0.541055
1µM Cis-Pt	LNX1	0.227101	0.54014
1µM Cis-Pt	HDGF	0.632958	0.5394
1µM Cis-Pt	HDHD1	0.39372	0.538529
1µM Cis-Pt	VRK2	0.628637	0.536263
1µM Cis-Pt	PDCL2	0.0189423	0.534347
1µM Cis-Pt	SOCS3	0.467368	0.533824
1µM Cis-Pt	FDCSP	0.398154	0.533214
1µM Cis-Pt	MYO1B	0.210573	0.5323
1µM Cis-Pt	GPR112	0.207679	0.531298
1µM Cis-Pt	EPHA5	0.380334	0.530557
1µM Cis-Pt	USP53	0.704164	0.528553
1µM Cis-Pt	ANKS4B	0.0822526	0.528074
1µM Cis-Pt	NME8	0.360569	0.525983
1µM Cis-Pt	KATNAL1	0.742021	0.525548
1µM Cis-Pt	ARIH2	0.625349	0.525461
1µM Cis-Pt	PEX13	-0.080961	0.524459
1µM Cis-Pt	ZNF566	0.313168	0.523065
1µM Cis-Pt	SGCZ	0.549306	0.522891
1µM Cis-Pt	2024-09-09	0.120011	0.522063
1µM Cis-Pt	LYRM7	-0.00292684	0.520974
1µM Cis-Pt	LPAR6	0.405331	0.5208
1µM Cis-Pt	KIAA1598	0.55668	0.520495
1µM Cis-Pt	STARD3NL	0.720462	0.518448
1µM Cis-Pt	SMARCA4	0.490876	0.518012
1µM Cis-Pt	SULT1E1	0.530049	0.515181
1µM Cis-Pt	ZPBP	0.372575	0.513612
1µM Cis-Pt	TP53INP1	0.435697	0.512828
1µM Cis-Pt	VN1R1	0.76001	0.512175
1µM Cis-Pt	C11orf74	0.426899	0.512131
1µM Cis-Pt	MADD	0.439961	0.511696
1µM Cis-Pt	FRG1	0.395575	0.511391
1µM Cis-Pt	FAM172A	-0.0213245	0.511304
1µM Cis-Pt	FTH1	0.183307	0.51052
1µM Cis-Pt	ZNF300	0.329823	0.510476
1µM Cis-Pt	HIF1A	0.252653	0.509823
1µM Cis-Pt	TEX30	0.550997	0.509039
1µM Cis-Pt	ASAH1	0.61713	0.508472
1µM Cis-Pt	ADAM23	0.307245	0.506599
1µM Cis-Pt	RFPL4A	0.64982	0.505554
1µM Cis-Pt	ZNF550	0.51314	0.504073
1µM Cis-Pt	CCDC91	0.179507	0.503245
1µM Cis-Pt	RNASE12	0.649257	0.501111
1µM Cis-Pt	ZNF302	0.518776	0.500893
1µM Cis-Pt	DMGDH	0.653343	0.500283
1µM Cis-Pt	LRFN5	0.439191	0.49976
1µM Cis-Pt	CEP57L1	0.284704	0.497234
1µM Cis-Pt	RB1CC1	0.950941	0.497147
1µM Cis-Pt	ALDH1A1	0.390531	0.495012
1µM Cis-Pt	GKAP1	0.0616895	0.494664
1µM Cis-Pt	ADIPOR1	0.538644	0.493836
1µM Cis-Pt	PAK7	0.134187	0.493793
1µM Cis-Pt	ANKRD42	-0.356506	0.493444
1µM Cis-Pt	ANKMY2	0.59759	0.492922
1µM Cis-Pt	PDE1C	0.479979	0.492747
1µM Cis-Pt	CHRDL2	0.157798	0.491484
1µM Cis-Pt	C15orf43	-0.0192339	0.490961
1µM Cis-Pt	STK24	0.422649	0.487912
1µM Cis-Pt	ENPP4	-0.525446	0.486693
1µM Cis-Pt	DAAM1	0.49205	0.486431
1µM Cis-Pt	PSD3	0.470539	0.48617
1µM Cis-Pt	STAMBPL1	0.202734	0.485299
1µM Cis-Pt	ZNF839	0.501444	0.484427
1µM Cis-Pt	CTXN3	0.421531	0.48421
1µM Cis-Pt	STK16	0.544374	0.482685
1µM Cis-Pt	HMG20A	0.142665	0.481117
1µM Cis-Pt	ZFHX4	0.402034	0.48103
1µM Cis-Pt	TMEM51	0.0802424	0.479941
1µM Cis-Pt	CLTA	0.514079	0.479897
1µM Cis-Pt	CLCN2	0.179254	0.479026
1µM Cis-Pt	ZBTB32	0.224504	0.479026
1µM Cis-Pt	FAM216A	-0.104619	0.478242
1µM Cis-Pt	TCTE3	0.362274	0.477327
1µM Cis-Pt	SSH3	0.360311	0.476674
1µM Cis-Pt	DRAM2	0.24743	0.47602
1µM Cis-Pt	RNF141	-0.0161532	0.475236
1µM Cis-Pt	2024-09-14	0.337996	0.474888
1µM Cis-Pt	KDM6A	0.0491769	0.47467
1µM Cis-Pt	HTR4	0.0933233	0.47406
1µM Cis-Pt	ATG13	0.167699	0.474017
1µM Cis-Pt	MTERFD1	-0.358329	0.473755
1µM Cis-Pt	PRKAR1B	0.44176	0.473755
1µM Cis-Pt	PET117	-0.00443667	0.473712
1µM Cis-Pt	KRTAP21-3	-0.254574	0.473145
1µM Cis-Pt	ARF6	0.350678	0.472187
1µM Cis-Pt	GABRG2	0.623705	0.47075
1µM Cis-Pt	CMC4	0.514408	0.470096
1µM Cis-Pt	ORMDL3	0.418985	0.469966
1µM Cis-Pt	CDSN	0.187877	0.469922
1µM Cis-Pt	NEMF	0.333454	0.469791
1µM Cis-Pt	NT5C3A	0.494634	0.469182
1µM Cis-Pt	FPR1	0.404486	0.46818
1µM Cis-Pt	CCDC74A	0.388666	0.467657
1µM Cis-Pt	DZIP1	0.337211	0.467308
1µM Cis-Pt	CPN2	0.533947	0.465305
1µM Cis-Pt	N4BP2L1	0.18171	0.464913
1µM Cis-Pt	RB1	0.696931	0.46378
1µM Cis-Pt	AHR	0.645969	0.463649
1µM Cis-Pt	ZNF33A	0.0259214	0.46304
1µM Cis-Pt	GAL3ST4	0.0883868	0.462909
1µM Cis-Pt	TNFRSF25	0.251056	0.462168
1µM Cis-Pt	CACNG5	0.39156	0.461776
1µM Cis-Pt	OSCP1	0.42681	0.461776
1µM Cis-Pt	CASQ2	0.192203	0.461079
1µM Cis-Pt	TDRD3	0.354994	0.460731
1µM Cis-Pt	ARF3	-0.0764942	0.460295
1µM Cis-Pt	ZNF347	0.429633	0.459729
1µM Cis-Pt	FILIP1	0.233912	0.459685
1µM Cis-Pt	ATP8A2	0.426885	0.458858
1µM Cis-Pt	SYT4	-0.0861605	0.458858
1µM Cis-Pt	MOB1B	0.281764	0.45729
1µM Cis-Pt	MEI4	0.353486	0.456636
1µM Cis-Pt	SULT1C2	-0.00756863	0.456636
1µM Cis-Pt	CRISP3	0.0859491	0.456462
1µM Cis-Pt	GOLGA7	0.492708	0.456288
1µM Cis-Pt	MND1	0.538033	0.456157
1µM Cis-Pt	SERPINI1	0.340358	0.456157
1µM Cis-Pt	SESN2	0.300232	0.455678
1µM Cis-Pt	CDC37L1	0.300566	0.455417
1µM Cis-Pt	MT3	0.354388	0.45533
1µM Cis-Pt	ANGPT2	0.561659	0.455199
1µM Cis-Pt	SETDB1	0.288575	0.455199
1µM Cis-Pt	RSPO1	0.50337	0.45485
1µM Cis-Pt	LRRC34	-0.0633898	0.453761
1µM Cis-Pt	ACAT1	0.0810643	0.453718
1µM Cis-Pt	ZFP30	0.486931	0.453674
1µM Cis-Pt	RAB12	0.122632	0.453631
1µM Cis-Pt	PLEKHO1	0.330626	0.453587
1µM Cis-Pt	THUMPD3	0.259581	0.452934
1µM Cis-Pt	HARBI1	0.212663	0.452672
1µM Cis-Pt	HS3ST6	0.557995	0.45228
1µM Cis-Pt	ZDHHC20	0.308842	0.45228
1µM Cis-Pt	RNF146	0.885794	0.452193
1µM Cis-Pt	MOB2	0.483126	0.451845
1µM Cis-Pt	NPFFR2	0.046974	0.450146
1µM Cis-Pt	BHLHE40	-0.00840093	0.449493
1µM Cis-Pt	ABL1	0.158733	0.448708
1µM Cis-Pt	IFNG	0.398318	0.448621
1µM Cis-Pt	ZNF570	0.390597	0.448534
1µM Cis-Pt	FGD5	0.255762	0.448273
1µM Cis-Pt	PARPBP	0.419558	0.447794
1µM Cis-Pt	SDHB	0.130152	0.44653
1µM Cis-Pt	PCDHB12	0.18815	0.4464
1µM Cis-Pt	ALKBH8	0.239093	0.446008
1µM Cis-Pt	TUBE1	-0.0600456	0.445921
1µM Cis-Pt	NPPC	0.61713	0.445529
1µM Cis-Pt	STK32B	0.64254	0.445354
1µM Cis-Pt	MOB1A	0.273709	0.445311
1µM Cis-Pt	FLCN	0.199493	0.445224
1µM Cis-Pt	MAP4K4	0.517038	0.44518
1µM Cis-Pt	GJB6	0.732674	0.445093
1µM Cis-Pt	MAP4	0.232503	0.444222
1µM Cis-Pt	IDH3A	-0.0307893	0.44396
1µM Cis-Pt	GABRA4	-0.0151772	0.443612
1µM Cis-Pt	SPTAN1	0.517038	0.442741
1µM Cis-Pt	DENND2C	0.208281	0.441652
1µM Cis-Pt	ZNF117	0.419929	0.441565
1µM Cis-Pt	NEK5	0.376647	0.441434
1µM Cis-Pt	TTC29	-0.323839	0.440606
1µM Cis-Pt	ITGA6	0.121932	0.440345
1µM Cis-Pt	ADCK3	0.154637	0.440214
1µM Cis-Pt	CCNA1	0.0971419	0.440084
1µM Cis-Pt	BAG4	0.492802	0.44004
1µM Cis-Pt	CEBPB	0.666447	0.439038
1µM Cis-Pt	ZNF605	0.519293	0.438864
1µM Cis-Pt	PNP	0.252361	0.43882
1µM Cis-Pt	CLDN18	0.410784	0.437819
1µM Cis-Pt	TMEM231	0.524318	0.43747
1µM Cis-Pt	RNASE8	0.401005	0.437296
1µM Cis-Pt	C10orf32	0.258547	0.436991
1µM Cis-Pt	GOLM1	-0.0877809	0.436904
1µM Cis-Pt	SMIM15	0.439553	0.436033
1µM Cis-Pt	CAP1	0.364665	0.43558
1µM Cis-Pt	LATS2	0.554942	0.435318
1µM Cis-Pt	MAGEB3	0.0921961	0.434478
1µM Cis-Pt	CYSLTR1	-0.601066	0.434238
1µM Cis-Pt	KHDC1	0.542495	0.434085
1µM Cis-Pt	LHFPL1	0.354557	0.433545
1µM Cis-Pt	CXorf57	0.174519	0.43304
1µM Cis-Pt	SMAP2	0.19659	0.432992
1µM Cis-Pt	PRICKLE1	0.302675	0.432631
1µM Cis-Pt	TARM1	0.25083	0.432435
1µM Cis-Pt	METAP1D	0.345605	0.431881
1µM Cis-Pt	MET	0.146474	0.431812
1µM Cis-Pt	CAB39L	0.163284	0.431511
1µM Cis-Pt	MICU2	0.33723	0.431293
1µM Cis-Pt	ZNF496	0.28811	0.431054
1µM Cis-Pt	C4BPA	0.411404	0.431041
1µM Cis-Pt	COX7B2	0.19187	0.430949
1µM Cis-Pt	ASB13	0.35257	0.430357
1µM Cis-Pt	S100A8	0.39442	0.430274
1µM Cis-Pt	LRRC8C	0.429779	0.429555
1µM Cis-Pt	GNPDA2	0.500364	0.429438
1µM Cis-Pt	ELK4	0.600033	0.42905
1µM Cis-Pt	TLL1	0.353251	0.428797
1µM Cis-Pt	COX4I2	0.134652	0.428309
1µM Cis-Pt	SCIN	0.444236	0.427604
1µM Cis-Pt	CDKL3	0.641836	0.427295
1µM Cis-Pt	SLC6A12	0.198149	0.427064
1µM Cis-Pt	B3GNT5	0.593269	0.42655
1µM Cis-Pt	TAOK1	0.804115	0.426467
1µM Cis-Pt	MAP2	0.315357	0.42631
1µM Cis-Pt	CCDC108	0.318931	0.425517
1µM Cis-Pt	KCNJ16	0.250924	0.425143
1µM Cis-Pt	RASD2	0.316395	0.424755
1µM Cis-Pt	TRIM26	0.224574	0.423614
1µM Cis-Pt	EBLN1	0.223029	0.423566
1µM Cis-Pt	GMEB2	0.148663	0.423004
1µM Cis-Pt	GCSAM	0.318245	0.422716
1µM Cis-Pt	EFNA5	0.213997	0.421976
1µM Cis-Pt	ANO5	0.0961556	0.421697
1µM Cis-Pt	PTP4A1	-0.161335	0.421431
1µM Cis-Pt	PSMB9	0.197717	0.421214
1µM Cis-Pt	COQ10B	0.172495	0.419598
1µM Cis-Pt	PEG10	0.0995092	0.419101
1µM Cis-Pt	ZNF257	-0.38016	0.418935
1µM Cis-Pt	CALCOCO2	0.192269	0.418726
1µM Cis-Pt	PIGP	0.347582	0.418604
1µM Cis-Pt	EIF1AY	0.382123	0.418334
1µM Cis-Pt	LIN28B	0.287245	0.418069
1µM Cis-Pt	ACBD5	0.396858	0.418003
1µM Cis-Pt	FPGT	0.178263	0.417851
1µM Cis-Pt	ZNF160	0.351546	0.417777
1µM Cis-Pt	RBAK-RBAKDN	0.25726	0.417655
1µM Cis-Pt	ABLIM2	0.468016	0.417646
1µM Cis-Pt	TM2D2	0.394317	0.417258
1µM Cis-Pt	CST11	0.0384542	0.41647
1µM Cis-Pt	GPR171	0.0502008	0.416461
1µM Cis-Pt	OCIAD2	0.184176	0.416222
1µM Cis-Pt	LDHAL6A	0.237308	0.415912
1µM Cis-Pt	TMEM50A	0.227397	0.415246
1µM Cis-Pt	SIPA1L3	0.49501	0.414985
1µM Cis-Pt	FAM160A1	0.170123	0.414065
1µM Cis-Pt	PEPD	0.367835	0.413769
1µM Cis-Pt	ZCWPW2	0.680209	0.413181
1µM Cis-Pt	LHFP	0.283028	0.413168
1µM Cis-Pt	MICA	-0.320411	0.412854
1µM Cis-Pt	KLHL17	0.300533	0.412654
1µM Cis-Pt	DHRS1	0.166356	0.412536
1µM Cis-Pt	GLRA2	0.461328	0.412536
1µM Cis-Pt	TMEM144	0.345741	0.412523
1µM Cis-Pt	LUZP1	0.285536	0.412227
1µM Cis-Pt	PRICKLE3	0.35885	0.41167
1µM Cis-Pt	2024-09-08	0.046571	0.410328
1µM Cis-Pt	DECR1	-0.061868	0.410258
1µM Cis-Pt	SLAIN1	0.46896	0.409004
1µM Cis-Pt	NUDT5	0.224847	0.408494
1µM Cis-Pt	SCLT1	0.183218	0.408093
1µM Cis-Pt	NRP1	0.995467	0.407767
1µM Cis-Pt	PSME2	0.401076	0.407688
1µM Cis-Pt	IRGM	0.0237989	0.407606
1µM Cis-Pt	SERPINH1	0.203166	0.407344
1µM Cis-Pt	PIK3R1	0.580494	0.407213
1µM Cis-Pt	PHOSPHO2	-0.340142	0.407183
1µM Cis-Pt	ANGPTL3	-0.00867476	0.40683
1µM Cis-Pt	SPTBN1	0.551514	0.405789
1µM Cis-Pt	SLC35F2	0.0574857	0.405667
1µM Cis-Pt	C10orf120	0.171879	0.40555
1µM Cis-Pt	REM2	0.251413	0.40534
1µM Cis-Pt	PDE4D	-0.29546	0.405044
1µM Cis-Pt	RSBN1	0.272835	0.404635
1µM Cis-Pt	ZNF354B	-0.109208	0.404613
1µM Cis-Pt	PCNP	0.394692	0.404508
1µM Cis-Pt	PPP2R5E	0.270708	0.404256
1µM Cis-Pt	CXCR5	0.294948	0.404169
1µM Cis-Pt	SBF2	0.192842	0.404125
1µM Cis-Pt	C5orf51	0.00891243	0.40409
1µM Cis-Pt	LACE1	0.0370926	0.402927
1µM Cis-Pt	SCYL3	0.359414	0.402905
1µM Cis-Pt	KIAA1324L	0.43371	0.40267
1µM Cis-Pt	EVA1C	0.357047	0.402601
1µM Cis-Pt	DGKI	0.234457	0.40186
1µM Cis-Pt	ZNF611	0.516756	0.400884
1µM Cis-Pt	ANKRD18A	0.181889	0.400405
1µM Cis-Pt	PIP4K2A	-0.0191376	0.399708
1µM Cis-Pt	DDX26B	0.297095	0.399691
1µM Cis-Pt	LIPJ	-0.0376285	0.399368
1µM Cis-Pt	GSK3B	0.780301	0.398589
1µM Cis-Pt	ZNF33B	0.5091	0.398427
1µM Cis-Pt	ZNF544	-0.184951	0.398253
1µM Cis-Pt	TMEM221	0.236476	0.398123
1µM Cis-Pt	CCDC82	0.53033	0.397792
1µM Cis-Pt	FLG2	0.268688	0.397203
1µM Cis-Pt	BANF2	0.173533	0.397169
1µM Cis-Pt	GRSF1	0.037141	0.39716
1µM Cis-Pt	C12orf39	0.0935347	0.396986
1µM Cis-Pt	KLHL32	0.310556	0.396968
1µM Cis-Pt	IGF2R	-0.0218154	0.396894
1µM Cis-Pt	2024-03-08	-0.0188896	0.396716
1µM Cis-Pt	ARRB2	0.356718	0.396615
1µM Cis-Pt	ZNF75D	0.313886	0.396297
1µM Cis-Pt	ACBD7	0.426697	0.395945
1µM Cis-Pt	CERS5	0.204716	0.395783
1µM Cis-Pt	SMG7	0.161438	0.39523
1µM Cis-Pt	KCNJ3	0.399206	0.394908
1µM Cis-Pt	ITGB1	0.655551	0.394721
1µM Cis-Pt	LCE1C	0.675513	0.394673
1µM Cis-Pt	MLX	0.298185	0.394268
1µM Cis-Pt	ZNF732	0.152101	0.393449
1µM Cis-Pt	CAPN6	0.254616	0.393274
1µM Cis-Pt	TRPC4AP	0.258514	0.393022
1µM Cis-Pt	CD163L1	0.246439	0.392717
1µM Cis-Pt	YOD1	0.318546	0.392177
1µM Cis-Pt	TAB2	0.344341	0.391811
1µM Cis-Pt	TMC2	-0.0500176	0.39165
1µM Cis-Pt	TAC3	-0.1084	0.391619
1µM Cis-Pt	ESYT3	0.266706	0.391532
1µM Cis-Pt	USP50	0.505108	0.391253
1µM Cis-Pt	CHUK	0.419065	0.390866
1µM Cis-Pt	ZNF175	0.491769	0.390852
1µM Cis-Pt	HOXA7	0.213461	0.390622
1µM Cis-Pt	SLC6A14	0.0593269	0.390587
1µM Cis-Pt	AMBRA1	0.724079	0.390582
1µM Cis-Pt	COL24A1	0.445823	0.390421
1µM Cis-Pt	DEFB108B	0.329912	0.390234
1µM Cis-Pt	IPMK	0.119692	0.389585
1µM Cis-Pt	SPTLC3	0.172232	0.389363
1µM Cis-Pt	FJX1	-0.526573	0.389358
1µM Cis-Pt	CLOCK	0.571523	0.388352
1µM Cis-Pt	GSK3A	0.157089	0.388025
1µM Cis-Pt	C1orf101	0.281877	0.386849
1µM Cis-Pt	FAM49B	0.70097	0.386806
1µM Cis-Pt	YIPF7	0.272037	0.386322
1µM Cis-Pt	NKX3-1	0.285047	0.386104
1µM Cis-Pt	RAP2A	0.23216	0.385229
1µM Cis-Pt	TLR8	0.183035	0.385185
1µM Cis-Pt	STAU1	0.113778	0.385029
1µM Cis-Pt	VN1R2	0.456593	0.384989
1µM Cis-Pt	KIAA0408	0.211151	0.384401
1µM Cis-Pt	TRIM23	-0.0324074	0.382929
1µM Cis-Pt	APOC4	0.125882	0.38279
1µM Cis-Pt	MNDA	0.0146516	0.382685
1µM Cis-Pt	NSD1	0.217374	0.38258
1µM Cis-Pt	SNRK	0.394204	0.382472
1µM Cis-Pt	C8G	0.406585	0.382228
1µM Cis-Pt	TIAM2	0.178521	0.381513
1µM Cis-Pt	ADAMTS14	0.0368972	0.381226
1µM Cis-Pt	RNF24	0.0669219	0.381069
1µM Cis-Pt	CLCN5	0.361603	0.380834
1µM Cis-Pt	C5orf64	0.402649	0.380516
1µM Cis-Pt	ABAT	-0.040294	0.380163
1µM Cis-Pt	NME9	-0.152411	0.380128
1µM Cis-Pt	ZC3H7A	0.226035	0.380124
1µM Cis-Pt	NSMAF	0.2117	0.38008
1µM Cis-Pt	RORB	-0.434086	0.379767
1µM Cis-Pt	TAS2R42	0.673822	0.379732
1µM Cis-Pt	FASTKD2	-0.195942	0.379523
1µM Cis-Pt	CHRND	0.290453	0.378891
1µM Cis-Pt	FHL2	0.258218	0.37876
1µM Cis-Pt	TRIM49B	-0.0569644	0.378246
1µM Cis-Pt	GCNT4	0.638266	0.378037
1µM Cis-Pt	SQLE	0.0795754	0.377876
1µM Cis-Pt	KDELC2	0.451939	0.377711
1µM Cis-Pt	ARL14	-0.133787	0.377528
1µM Cis-Pt	EPG5	0.0594491	0.37714
1µM Cis-Pt	ZBBX	0.294333	0.377061
1µM Cis-Pt	PDZD11	0.313459	0.37704
1µM Cis-Pt	PRG2	0.23348	0.376987
1µM Cis-Pt	CLN5	0.324844	0.376804
1µM Cis-Pt	LY6G5C	0.339259	0.375981
1µM Cis-Pt	AP4E1	0.863812	0.375925
1µM Cis-Pt	FAM193A	0.145356	0.375663
1µM Cis-Pt	PTPN12	0.637796	0.375154
1µM Cis-Pt	C11orf21	0.199789	0.375027
1µM Cis-Pt	FAM189B	0.380926	0.37403
1µM Cis-Pt	PLA2G2D	0.0816092	0.37403
1µM Cis-Pt	KCTD13	0.193307	0.373729
1µM Cis-Pt	CCDC106	0.144525	0.373542
1µM Cis-Pt	ZBTB1	0.430741	0.373272
1µM Cis-Pt	KMT2C	0.157004	0.372976
1µM Cis-Pt	P2RY13	0.445184	0.372936
1µM Cis-Pt	C10orf11	0.485757	0.372915
1µM Cis-Pt	NEB	-0.266203	0.372448
1µM Cis-Pt	CLDN12	0.340236	0.372388
1µM Cis-Pt	ISCA1	-0.0207308	0.372327
1µM Cis-Pt	PCDHB5	0.103356	0.372244
1µM Cis-Pt	LRP2BP	0.288795	0.372218
1µM Cis-Pt	SFRP2	0.363148	0.372126
1µM Cis-Pt	SUB1	0.399662	0.371887
1µM Cis-Pt	CYP2C18	-0.144943	0.371473
1µM Cis-Pt	STIP1	0.401921	0.371451
1µM Cis-Pt	CLDN25	0.356629	0.371416
1µM Cis-Pt	DCBLD1	0.251812	0.371137
1µM Cis-Pt	PTER	0.309556	0.370915
1µM Cis-Pt	RIMKLB	0.465043	0.370893
1µM Cis-Pt	ADIPOQ	0.118433	0.370889
1µM Cis-Pt	ZNF502	0.23542	0.370754
1µM Cis-Pt	ZNF331	0.596651	0.370684
1µM Cis-Pt	THRAP3	0.137803	0.370597
1µM Cis-Pt	COL13A1	0.544045	0.370301
1µM Cis-Pt	ZNF283	-0.211329	0.370279
1µM Cis-Pt	C6orf223	0.390277	0.370257
1µM Cis-Pt	DDHD2	0.182232	0.369939
1µM Cis-Pt	ZNF774	0.20047	0.369857
1µM Cis-Pt	NKD1	0.368742	0.369787
1µM Cis-Pt	SLC39A8	0.210131	0.369722
1µM Cis-Pt	ATF2	0.00504544	0.369543
1µM Cis-Pt	DHRS9	0.0371574	0.36885
1µM Cis-Pt	KDM5B	0.797821	0.368607
1µM Cis-Pt	IRX1	0.425185	0.36845
1µM Cis-Pt	ARHGAP29	0.323604	0.368432
1µM Cis-Pt	KIAA0753	0.573213	0.368376
1µM Cis-Pt	UGT2B4	0.562129	0.368315
1µM Cis-Pt	IMPG1	0.0909185	0.367439
1µM Cis-Pt	LRRC8B	0.0012452	0.367387
1µM Cis-Pt	KLHL5	0.675794	0.367274
1µM Cis-Pt	DOK5	0.163655	0.366607
1µM Cis-Pt	LRRC52	0.0420319	0.366015
1µM Cis-Pt	WEE2	0.421427	0.365949
1µM Cis-Pt	CARD18	-0.0641836	0.365923
1µM Cis-Pt	CPNE4	0.469341	0.36564
1µM Cis-Pt	PFKFB3	0.137658	0.365605
1µM Cis-Pt	IFRD1	0.493506	0.365531
1µM Cis-Pt	SPRED2	0.115023	0.3652
1µM Cis-Pt	OCIAD1	-0.0489091	0.364878
1µM Cis-Pt	SORCS3	0.185327	0.36459
1µM Cis-Pt	RAD52	0.143548	0.363972
1µM Cis-Pt	HOOK2	0.284643	0.363802
1µM Cis-Pt	F13B	0.159057	0.363575
1µM Cis-Pt	WWP1	-0.0196139	0.36341
1µM Cis-Pt	KIAA0907	0.375388	0.363379
1µM Cis-Pt	FZD4	-0.303948	0.363353
1µM Cis-Pt	ADAMTSL4	0.265062	0.363292
1µM Cis-Pt	RERGL	0.502619	0.363223
1µM Cis-Pt	MDM2	0.203955	0.363166
1µM Cis-Pt	DXO	0.288852	0.363127
1µM Cis-Pt	C7	0.40286	0.363
1µM Cis-Pt	CCKAR	0.0939104	0.362992
1µM Cis-Pt	TYMP	-0.0886358	0.362966
1µM Cis-Pt	RALGAPB	0.642822	0.362565
1µM Cis-Pt	KLHL1	0.203795	0.362303
1µM Cis-Pt	ITGBL1	0.14894	0.362099
1µM Cis-Pt	ZNF507	0.179728	0.362055
1µM Cis-Pt	MBNL2	0.682511	0.361824
1µM Cis-Pt	TCL1A	0.153003	0.361807
1µM Cis-Pt	ARHGAP24	0.0712383	0.361755
1µM Cis-Pt	EFCAB14	0.584251	0.36175
1µM Cis-Pt	TET2	0.0883211	0.361537
1µM Cis-Pt	SGIP1	0.36544	0.361349
1µM Cis-Pt	TMEM180	-0.0727789	0.360853
1µM Cis-Pt	SFMBT1	0.496184	0.360735
1µM Cis-Pt	PIGX	0.226805	0.360705
1µM Cis-Pt	KIAA1377	0.0924168	0.360635
1µM Cis-Pt	TMEM56	0.299814	0.360609
1µM Cis-Pt	B4GALT4	-0.135079	0.360474
1µM Cis-Pt	KRT85	0.208051	0.360404
1µM Cis-Pt	PCDHGB6	0.202447	0.360326
1µM Cis-Pt	PIGF	0.34344	0.359598
1µM Cis-Pt	ZNF816-ZNF321P	0.583171	0.35928
1µM Cis-Pt	CCDC142	0.295132	0.358867
1µM Cis-Pt	FZD3	0.706982	0.358779
1µM Cis-Pt	AK3	0.534839	0.358727
1µM Cis-Pt	RBM7	-0.0332698	0.358671
1µM Cis-Pt	FAM122C	0.386567	0.358527
1µM Cis-Pt	CRAT	0.352739	0.357965
1µM Cis-Pt	HPS6	0.0865973	0.357921
1µM Cis-Pt	GSX2	0.283812	0.357638
1µM Cis-Pt	RMDN2	0.292313	0.357355
1µM Cis-Pt	QDPR	0.238289	0.357181
1µM Cis-Pt	MMAA	0.229008	0.356854
1µM Cis-Pt	HEMGN	0.499659	0.356793
1µM Cis-Pt	LCN9	0.475517	0.356471
1µM Cis-Pt	SPICE1	0.395627	0.356175
1µM Cis-Pt	PRDM11	0.237181	0.356114
1µM Cis-Pt	BAG5	0.0476457	0.356022
1µM Cis-Pt	BEND7	0.157014	0.355896
1µM Cis-Pt	GPR18	-0.25199	0.355857
1µM Cis-Pt	C2orf91	-0.0500176	0.355691
1µM Cis-Pt	CDC42BPG	0.146812	0.355587
1µM Cis-Pt	CCL15	0.415472	0.354659
1µM Cis-Pt	KRTAP20-3	0.344755	0.354589
1µM Cis-Pt	RNF6	0.322463	0.353892
1µM Cis-Pt	FYB	0.317884	0.353788
1µM Cis-Pt	OSGIN2	-0.0160194	0.353731
1µM Cis-Pt	STON1	0.426571	0.353557
1µM Cis-Pt	C19orf26	0.516005	0.353539
1µM Cis-Pt	NOMO1	0.441436	0.353356
1µM Cis-Pt	ZNF26	-0.0908903	0.353069
1µM Cis-Pt	SEC14L4	-0.194368	0.353021
1µM Cis-Pt	TMEM203	0.126023	0.35299
1µM Cis-Pt	FAAH	0.184378	0.352973
1µM Cis-Pt	UHMK1	0.394819	0.352916
1µM Cis-Pt	ZBTB7C	0.1043	0.35269
1µM Cis-Pt	NMNAT1	0.214448	0.352516
1µM Cis-Pt	PRKCI	-0.0665555	0.352481
1µM Cis-Pt	SCN1A	0.315601	0.351766
1µM Cis-Pt	VAMP8	0.477772	0.351684
1µM Cis-Pt	VSTM5	0.335558	0.351575
1µM Cis-Pt	UBE4A	-0.152321	0.351226
1µM Cis-Pt	GPAA1	0.246561	0.351074
1µM Cis-Pt	CYP4A11	-0.126366	0.350734
1µM Cis-Pt	SPATA9	0.124544	0.350717
1µM Cis-Pt	NTRK1	0.327667	0.350703
1µM Cis-Pt	EIF4E2	0.156821	0.350638
1µM Cis-Pt	DCLRE1A	0.367013	0.350555
1µM Cis-Pt	SQSTM1	0.359325	0.350268
1µM Cis-Pt	MRGPRX1	0.01921	0.349959
1µM Cis-Pt	NOS3	0.0240356	0.349763
1µM Cis-Pt	TBC1D8	0.585191	0.349732
1µM Cis-Pt	HOXD4	0.225753	0.349658
1µM Cis-Pt	SPINK7	0.328038	0.349423
1µM Cis-Pt	TMEM232	0.197083	0.349288
1µM Cis-Pt	SLC22A16	0.118734	0.349057
1µM Cis-Pt	TYRO3	0.165736	0.348896
1µM Cis-Pt	INTU	0.597027	0.348373
1µM Cis-Pt	OCA2	0.178634	0.347837
1µM Cis-Pt	RBM10	0.639769	0.347694
1µM Cis-Pt	TMED7	0.366079	0.347489
1µM Cis-Pt	ENTPD4	0.338559	0.347432
1µM Cis-Pt	SPTSSB	0.119654	0.347145
1µM Cis-Pt	ZMYM1	0.224335	0.34714
1µM Cis-Pt	ETAA1	0.284864	0.346631
1µM Cis-Pt	CACNA1B	0.0356422	0.346465
1µM Cis-Pt	TBCEL	0.242789	0.346374
1µM Cis-Pt	TMPRSS11A	0.367028	0.345598
1µM Cis-Pt	C4orf45	0.252563	0.345472
1µM Cis-Pt	IL13RA1	0.171757	0.34532
1µM Cis-Pt	DIP2B	0.373176	0.34501
1µM Cis-Pt	ARNTL2	0.117193	0.344705
1µM Cis-Pt	PROM1	0.379282	0.344662
1µM Cis-Pt	SGMS2	0.190733	0.344296
1µM Cis-Pt	DEFB105B	-0.0139447	0.344161
1µM Cis-Pt	GPRIN1	0.0297452	0.344091
1µM Cis-Pt	AP3S1	0.402682	0.344004
1µM Cis-Pt	RGS1	0.153956	0.343856
1µM Cis-Pt	VCY	-0.651464	0.343817
1µM Cis-Pt	ZNF324B	0.231798	0.343777
1µM Cis-Pt	ARPP19	0.472981	0.343359
1µM Cis-Pt	CTBS	0.193283	0.343329
1µM Cis-Pt	CD47	0.46455	0.34285
1µM Cis-Pt	RC3H2	-0.346897	0.34281
1µM Cis-Pt	MS4A2	0.229224	0.342458
1µM Cis-Pt	CTSV	-0.0666494	0.342109
1µM Cis-Pt	T	0.17706	0.341922
1µM Cis-Pt	WIPI1	0.444193	0.341486
1µM Cis-Pt	OASL	0.0687349	0.341473
1µM Cis-Pt	PROS1	-0.173894	0.341425
1µM Cis-Pt	SSX4B	0.270445	0.341425
1µM Cis-Pt	DKKL1	0.145224	0.341277
1µM Cis-Pt	ESRRG	0.504309	0.341094
1µM Cis-Pt	ZCCHC16	-0.227176	0.34095
1µM Cis-Pt	HRASLS5	0.177375	0.34092
1µM Cis-Pt	FAM200B	0.150311	0.340354
1µM Cis-Pt	AKR1B10	0.226077	0.340301
1µM Cis-Pt	CCDC67	0.208436	0.34028
1µM Cis-Pt	C5orf22	-0.0223621	0.340249
1µM Cis-Pt	VSNL1	0.259214	0.340053
1µM Cis-Pt	MMP27	0.123557	0.339657
1µM Cis-Pt	AURKC	0.276433	0.339565
1µM Cis-Pt	NT5C1B-RDH14	-0.0823043	0.339474
1µM Cis-Pt	KBTBD13	0.570348	0.339461
1µM Cis-Pt	MAP3K4	0.785468	0.339422
1µM Cis-Pt	PNMT	-0.0231765	0.339391
1µM Cis-Pt	KRTAP9-3	0.366506	0.339043
1µM Cis-Pt	KCNC3	0.290834	0.338864
1µM Cis-Pt	LAPTM4A	0.337878	0.338132
1µM Cis-Pt	TMEM194B	0.162157	0.337636
1µM Cis-Pt	TCEB1	-0.869355	0.337579
1µM Cis-Pt	LMO7	0.0921914	0.337191
1µM Cis-Pt	RAP2B	0.32793	0.336655
1µM Cis-Pt	PPIA	0.798196	0.336651
1µM Cis-Pt	SLC22A14	0.290223	0.336534
1µM Cis-Pt	BPI	-0.0594115	0.336303
1µM Cis-Pt	KIAA0355	0.178836	0.336263
1µM Cis-Pt	CASP6	0.151354	0.33602
1µM Cis-Pt	RWDD2A	-0.162833	0.33595
1µM Cis-Pt	ST6GALNAC1	0.270398	0.335763
1µM Cis-Pt	HRSP12	0.472981	0.335061
1µM Cis-Pt	KTN1	-0.0991381	0.335035
1µM Cis-Pt	RBM5	0.47439	0.334974
1µM Cis-Pt	ZEB2	0.0961697	0.334817
1µM Cis-Pt	SLC35F6	0.166177	0.334643
1µM Cis-Pt	ZNF281	-0.0108786	0.334268
1µM Cis-Pt	IL21R	0.27416	0.334103
1µM Cis-Pt	TROVE2	0.246645	0.333889
1µM Cis-Pt	FABP4	0.480214	0.333828
1µM Cis-Pt	EVI5	-0.205848	0.333746
1µM Cis-Pt	SETD1B	0.270745	0.333711
1µM Cis-Pt	PARP9	0.147817	0.333454
1µM Cis-Pt	ADCY3	0.152523	0.333384
1µM Cis-Pt	RAB9B	0.074188	0.333145
1µM Cis-Pt	CUEDC1	-0.0888471	0.333097
1µM Cis-Pt	CAMSAP2	0.105221	0.332888
1µM Cis-Pt	TARBP2	0.191564	0.332639
1µM Cis-Pt	ST5	0.174665	0.332504
1µM Cis-Pt	PCOLCE2	0.111284	0.332143
1µM Cis-Pt	ZNF337	0.175402	0.332008
1µM Cis-Pt	SCGN	0.452418	0.331781
1µM Cis-Pt	FUBP3	0.214063	0.331764
1µM Cis-Pt	ZNF730	0.0988657	0.331685
1µM Cis-Pt	PPAP2B	0.211686	0.331132
1µM Cis-Pt	FAM213A	0.151692	0.33091
1µM Cis-Pt	GPALPP1	0.602757	0.330792
1µM Cis-Pt	DYTN	0.125173	0.330561
1µM Cis-Pt	SLCO1B3	-0.128654	0.330501
1µM Cis-Pt	COX7B	0.329419	0.330457
1µM Cis-Pt	ADCY6	0.40047	0.330387
1µM Cis-Pt	C18orf54	0.18093	0.330348
1µM Cis-Pt	SRPK2	0.218417	0.33023
1µM Cis-Pt	PNPO	0.223095	0.330169
1µM Cis-Pt	CYP3A43	-0.0556821	0.3301
1µM Cis-Pt	BTN3A3	0.0534652	0.329869
1µM Cis-Pt	BOC	0.361697	0.329743
1µM Cis-Pt	SERGEF	0.0503464	0.329433
1µM Cis-Pt	PATE3	-0.176839	0.329346
1µM Cis-Pt	SEL1L2	0.118151	0.329337
1µM Cis-Pt	C8orf88	0.146211	0.329303
1µM Cis-Pt	ESCO1	-0.0606186	0.329285
1µM Cis-Pt	TMEM213	-0.0810784	0.329054
1µM Cis-Pt	SEMA3A	0.0864611	0.329011
1µM Cis-Pt	ASMTL	0.200169	0.32881
1µM Cis-Pt	FAM19A2	0.299368	0.328789
1µM Cis-Pt	OSER1	0.175576	0.328776
1µM Cis-Pt	PRKD3	-0.56227	0.328732
1µM Cis-Pt	SP8	0.0999601	0.328153
1µM Cis-Pt	APOL5	0.139842	0.328096
1µM Cis-Pt	PSTPIP1	-0.281017	0.327987
1µM Cis-Pt	TRPV2	0.405984	0.327883
1µM Cis-Pt	ST3GAL3	0.252592	0.327761
1µM Cis-Pt	ARHGAP22	0.616284	0.327682
1µM Cis-Pt	NDST1	0.432578	0.327612
1µM Cis-Pt	ERVFRD-1	0.0281929	0.327569
1µM Cis-Pt	ITGA9	0.292257	0.327569
1µM Cis-Pt	ARPC4-TTLL3	0.13715	0.327098
1µM Cis-Pt	ZNF773	0.44114	0.327051
1µM Cis-Pt	ZBP1	0.27796	0.326937
1µM Cis-Pt	CCR2	0.300012	0.326685
1µM Cis-Pt	SLCO4A1	0.163392	0.326676
1µM Cis-Pt	PCP4	0.309523	0.326502
1µM Cis-Pt	OSBPL5	0.381292	0.326253
1µM Cis-Pt	SPECC1	0.4317	0.32624
1µM Cis-Pt	PRKAR2B	0.444518	0.326014
1µM Cis-Pt	SMIM3	-0.712336	0.32597
1µM Cis-Pt	C1D	0.624974	0.325883
1µM Cis-Pt	CRY2	0.100914	0.325591
1µM Cis-Pt	LPAR4	0.351208	0.325435
1µM Cis-Pt	ZNF32	0.136831	0.325221
1µM Cis-Pt	IQGAP2	0.282849	0.325195
1µM Cis-Pt	TMEM139	0.183814	0.325125
1µM Cis-Pt	ZIK1	0.124342	0.325034
1µM Cis-Pt	PIN1	0.424574	0.324559
1µM Cis-Pt	PAWR	0.310974	0.32455
1µM Cis-Pt	RNF217	0.194213	0.324546
1µM Cis-Pt	MAP2K5	-0.010933	0.324498
1µM Cis-Pt	MAP2K3	0.460102	0.324463
1µM Cis-Pt	DEFB105A	0.00756582	0.324393
1µM Cis-Pt	SYNJ2BP	-0.185914	0.324123
1µM Cis-Pt	SLC18B1	0.280628	0.32401
1µM Cis-Pt	TEX264	0.294986	0.32394
1µM Cis-Pt	ADAM22	0.476363	0.32371
1µM Cis-Pt	TULP2	0.0611071	0.323596
1µM Cis-Pt	KRTAP26-1	0.110275	0.323182
1µM Cis-Pt	B4GALT6	0.0761138	0.32296
1µM Cis-Pt	PALM	0.372424	0.32286
1µM Cis-Pt	CD48	0.151748	0.322812
1µM Cis-Pt	CALR	0.256678	0.322721
1µM Cis-Pt	SFMBT2	0.228177	0.322599
1µM Cis-Pt	SGCB	0.00410958	0.322581
1µM Cis-Pt	SLPI	0.203992	0.32205
1µM Cis-Pt	MLIP	0.236166	0.321497
1µM Cis-Pt	ZEB1	0.438872	0.321488
1µM Cis-Pt	TFCP2	0.4936	0.32141
1µM Cis-Pt	MTERFD2	-0.232282	0.321248
1µM Cis-Pt	CFP	0.0814542	0.321174
1µM Cis-Pt	FGF14	0.17047	0.321157
1µM Cis-Pt	OTUD6B	-0.0471149	0.320726
1µM Cis-Pt	COLGALT2	0.219013	0.320634
1µM Cis-Pt	CDC42BPA	-0.0547944	0.320238
1µM Cis-Pt	TCP10L2	0.308231	0.320064
1µM Cis-Pt	MSTN	0.173336	0.31995
1µM Cis-Pt	FBF1	0.186186	0.319898
1µM Cis-Pt	MIEF1	0.440718	0.319824
1µM Cis-Pt	AKR1C4	0.139494	0.319811
1µM Cis-Pt	CADPS	0.337991	0.31975
1µM Cis-Pt	PIR	0.0957328	0.31955
1µM Cis-Pt	ADRA2C	0.291839	0.319349
1µM Cis-Pt	MYBPC1	0.166055	0.319284
1µM Cis-Pt	HAVCR2	-0.183514	0.31924
1µM Cis-Pt	ODF2L	0.0332341	0.319149
1µM Cis-Pt	TMEM150C	-0.0995467	0.319049
1µM Cis-Pt	CTNNBIP1	0.713558	0.319044
1µM Cis-Pt	NPAS4	0.110373	0.319014
1µM Cis-Pt	SDC2	0.112755	0.318892
1µM Cis-Pt	GYG2	-0.129504	0.318752
1µM Cis-Pt	USH1C	0.129137	0.318735
1µM Cis-Pt	ABCC1	0.105714	0.318509
1µM Cis-Pt	TTLL9	0.384862	0.318509
1µM Cis-Pt	CDK15	0.0663301	0.31836
1µM Cis-Pt	MYH4	-0.0162843	0.318186
1µM Cis-Pt	PARP14	0.235659	0.318025
1µM Cis-Pt	GUF1	0.35506	0.317746
1µM Cis-Pt	MAGEB18	-0.10747	0.317642
1µM Cis-Pt	KCTD4	0.285879	0.317568
1µM Cis-Pt	TCP11X2	0.0793875	0.317276
1µM Cis-Pt	MS4A5	0.0696273	0.317215
1µM Cis-Pt	UST	0.29996	0.317215
1µM Cis-Pt	KRTAP22-1	-0.0593128	0.316723
1µM Cis-Pt	SERP1	-0.0566215	0.316513
1µM Cis-Pt	C14orf28	-0.0941594	0.315847
1µM Cis-Pt	SLC22A3	0.344802	0.315817
1µM Cis-Pt	ATP7A	0.304934	0.315686
1µM Cis-Pt	TMCO5A	0.405336	0.315468
1µM Cis-Pt	SEC24B	0.0632489	0.315307
1µM Cis-Pt	PLVAP	0.38326	0.315228
1µM Cis-Pt	ATXN7	0.279467	0.315172
1µM Cis-Pt	CACNA1S	0.112308	0.314414
1µM Cis-Pt	CLPB	0.447852	0.314327
1µM Cis-Pt	TRNAU1AP	0.060116	0.314275
1µM Cis-Pt	KIF13B	0.0588338	0.314235
1µM Cis-Pt	SERPINB1	0.126916	0.314083
1µM Cis-Pt	CYBB	0.593269	0.313891
1µM Cis-Pt	GPR87	0.604119	0.313878
1µM Cis-Pt	SYT2	-0.0146037	0.313869
1µM Cis-Pt	C5orf20	0.105963	0.313547
1µM Cis-Pt	STBD1	0.211522	0.313504
1µM Cis-Pt	FAM217A	0.174444	0.313499
1µM Cis-Pt	LONRF3	0.338437	0.313482
1µM Cis-Pt	PHKA2	0.279777	0.313225
1µM Cis-Pt	ELTD1	0.190146	0.313199
1µM Cis-Pt	TRIM22	0.461239	0.313151
1µM Cis-Pt	ADK	-0.415495	0.313016
1µM Cis-Pt	DEFB127	0.610648	0.312436
1µM Cis-Pt	PLXNA1	0.561659	0.31241
1µM Cis-Pt	ASTN1	0.238839	0.312401
1µM Cis-Pt	PLD5	0.287532	0.312367
1µM Cis-Pt	LRRC24	0.179512	0.312349
1µM Cis-Pt	ERLIN1	-0.029647	0.312288
1µM Cis-Pt	AGGF1	0.434729	0.312158
1µM Cis-Pt	C7orf10	0.127207	0.311988
1µM Cis-Pt	IL1RL1	0.595007	0.311975
1µM Cis-Pt	SDC1	-0.0591578	0.311975
1µM Cis-Pt	STK36	0.381931	0.311761
1µM Cis-Pt	KIAA1257	0.340203	0.311739
1µM Cis-Pt	GABRA6	-0.0433607	0.311661
1µM Cis-Pt	EPS8L1	0.379996	0.311583
1µM Cis-Pt	MKNK1	0.215547	0.311556
1µM Cis-Pt	RAPGEF2	0.420422	0.311016
1µM Cis-Pt	REEP4	0.235885	0.310955
1µM Cis-Pt	XPNPEP1	0.340086	0.310825
1µM Cis-Pt	CRAMP1L	0.118287	0.310794
1µM Cis-Pt	DYNLT3	0.272333	0.310777
1µM Cis-Pt	NEIL3	0.39458	0.310703
1µM Cis-Pt	MFSD11	0.116521	0.310607
1µM Cis-Pt	ATP2B4	-0.0285902	0.310459
1µM Cis-Pt	STK4	0.25579	0.310459
1µM Cis-Pt	L3MBTL3	0.649539	0.310376
1µM Cis-Pt	COLEC12	0.24269	0.310341
1µM Cis-Pt	BIK	-0.286658	0.310149
1µM Cis-Pt	BRS3	0.725159	0.31001
1µM Cis-Pt	GPR84	0.208501	0.309701
1µM Cis-Pt	PIK3CG	0.0893779	0.309696
1µM Cis-Pt	GDF1	0.209121	0.309513
1µM Cis-Pt	PELI1	-0.0920645	0.309479
1µM Cis-Pt	KCTD10	0.569644	0.30933
1µM Cis-Pt	MERTK	0.240436	0.309252
1µM Cis-Pt	PGRMC2	-0.0720039	0.308869
1µM Cis-Pt	S100P	-0.0127324	0.308642
1µM Cis-Pt	NCDN	0.212001	0.308559
1µM Cis-Pt	FAM181B	0.058721	0.308498
1µM Cis-Pt	PRR23D2	0.18621	0.308159
1µM Cis-Pt	MAPK8	0.161805	0.308063
1µM Cis-Pt	KDM3B	-0.048942	0.307932
1µM Cis-Pt	NXPE2	0.0654188	0.307762
1µM Cis-Pt	BDKRB2	0.42479	0.30761
1µM Cis-Pt	EIF1B	0.791433	0.307584
1µM Cis-Pt	TRIM42	-0.0256269	0.307545
1µM Cis-Pt	TAS2R30	-0.149715	0.307396
1µM Cis-Pt	USP27X	-0.0608863	0.307296
1µM Cis-Pt	PCDHGB2	-0.114253	0.307292
1µM Cis-Pt	MPZ	0.24293	0.307248
1µM Cis-Pt	THNSL1	0.34637	0.307174
1µM Cis-Pt	GALNT7	0.252728	0.307087
1µM Cis-Pt	MRPL13	0.402452	0.306991
1µM Cis-Pt	KLRC4	0.692328	0.306939
1µM Cis-Pt	EGR2	0.0745121	0.306861
1µM Cis-Pt	MAML2	0.406806	0.306839
1µM Cis-Pt	SAR1A	0.399333	0.3068
1µM Cis-Pt	RRP1B	0.826472	0.306647
1µM Cis-Pt	SCFD2	0.22906	0.306573
1µM Cis-Pt	EBP	0.313111	0.306277
1µM Cis-Pt	C10orf35	0.394683	0.306251
1µM Cis-Pt	PCDHA7	0.122097	0.306207
1µM Cis-Pt	TRIM5	0.457368	0.306207
1µM Cis-Pt	ZNF766	0.250041	0.306111
1µM Cis-Pt	MYOT	-0.179559	0.30595
1µM Cis-Pt	ITLN2	-0.174125	0.305872
1µM Cis-Pt	DDO	0.497123	0.305807
1µM Cis-Pt	ATRAID	0.541321	0.305732
1µM Cis-Pt	CCDC132	-0.534417	0.305393
1µM Cis-Pt	ZNRF2	0.280919	0.305131
1µM Cis-Pt	SELK	-0.104887	0.30477
1µM Cis-Pt	SLC30A7	0.264324	0.304748
1µM Cis-Pt	DGAT2	0.323088	0.304722
1µM Cis-Pt	SETX	0.232329	0.30467
1µM Cis-Pt	CCNB1IP1	0.105197	0.304565
1µM Cis-Pt	MGAT4C	0.363688	0.304561
1µM Cis-Pt	C11orf45	0.223184	0.304299
1µM Cis-Pt	ZNF333	0.289735	0.304256
1µM Cis-Pt	NASP	-0.0333665	0.304151
1µM Cis-Pt	WDR41	0.591156	0.304108
1µM Cis-Pt	MYH3	0.0622531	0.303933
1µM Cis-Pt	PGBD3	0.0552547	0.30355
1µM Cis-Pt	LPAR5	0.393716	0.303489
1µM Cis-Pt	TPH2	0.477302	0.303358
1µM Cis-Pt	PPEF1	0.450816	0.303284
1µM Cis-Pt	PPAP2A	0.0132078	0.303241
1µM Cis-Pt	FCRL3	0.460825	0.30267
1µM Cis-Pt	FARP2	0.191019	0.302448
1µM Cis-Pt	PHYKPL	0.118006	0.3024
1µM Cis-Pt	RGS21	0.0203067	0.302387
1µM Cis-Pt	MBOAT4	0.244043	0.302187
1µM Cis-Pt	C4BPB	0.0105282	0.302178
1µM Cis-Pt	C7orf33	0.377722	0.302121
1µM Cis-Pt	TNIP1	0.223485	0.302052
1µM Cis-Pt	SP7	0.288608	0.302047
1µM Cis-Pt	RUNX1	0.444541	0.301703
1µM Cis-Pt	GJA10	0.114849	0.301694
1µM Cis-Pt	DCP1B	0.0324163	0.30159
1µM Cis-Pt	HS3ST4	0.466236	0.301437
1µM Cis-Pt	MAGEB10	-0.217228	0.301411
1µM Cis-Pt	GLDC	-0.118245	0.301228
1µM Cis-Pt	ENPP6	-0.116526	0.301146
1µM Cis-Pt	SMIM8	0.29314	0.301072
1µM Cis-Pt	ZCCHC2	-0.0267011	0.301015
1µM Cis-Pt	PROSER1	0.135755	0.300937
1µM Cis-Pt	PKD2L2	0.0982222	0.300588
1µM Cis-Pt	GRIK2	0.0117813	0.300423
1µM Cis-Pt	CHRM5	0.225922	0.300409
1µM Cis-Pt	ITGB8	0.231535	0.300383
1µM Cis-Pt	PTGR1	0.335568	0.300344
1µM Cis-Pt	FPR3	0.126352	0.30017
1µM Cis-Pt	LTK	0.303506	0.299978
1µM Cis-Pt	EMILIN1	0.370372	0.299956
1µM Cis-Pt	SPIN2B	0.436852	0.299909
1µM Cis-Pt	PTPLAD1	0.849863	0.299834
1µM Cis-Pt	LINS	0.187041	0.299499
1µM Cis-Pt	DEPDC1B	0.0576877	0.299429
1µM Cis-Pt	GRIN2A	-0.109025	0.299325
1µM Cis-Pt	SMARCC1	0.448054	0.299063
1µM Cis-Pt	C4orf21	0.345417	0.298994
1µM Cis-Pt	C6orf132	0.269693	0.298968
1µM Cis-Pt	DMXL2	0.397102	0.298959
1µM Cis-Pt	CLC	-0.00440022	0.298597
1µM Cis-Pt	RNASE11	0.13894	0.298227
1µM Cis-Pt	DENND1A	0.250229	0.298144
1µM Cis-Pt	AES	0.321881	0.298014
1µM Cis-Pt	ZNF534	0.297344	0.297948
1µM Cis-Pt	FAM135B	-0.276785	0.297748
1µM Cis-Pt	ADRBK1	0.0421695	0.297543
1µM Cis-Pt	UGGT1	0.5649	0.297513
1µM Cis-Pt	CPAMD8	0.440943	0.297399
1µM Cis-Pt	DERL1	0.211935	0.297273
1µM Cis-Pt	IDH3G	0.0486414	0.297238
1µM Cis-Pt	PDGFRL	0.124243	0.297138
1µM Cis-Pt	GPR107	-0.0929663	0.296977
1µM Cis-Pt	FAM19A4	0.183115	0.29689
1µM Cis-Pt	ABCA5	0.201057	0.296803
1µM Cis-Pt	DUSP11	0.156774	0.296681
1µM Cis-Pt	C15orf53	0.0054785	0.296676
1µM Cis-Pt	EXTL3	0.351786	0.29665
1µM Cis-Pt	MPPED2	0.574153	0.296411
1µM Cis-Pt	STAM	0.531552	0.296389
1µM Cis-Pt	PCDHA8	0.139095	0.29628
1µM Cis-Pt	GPC3	0.0890209	0.296197
1µM Cis-Pt	CORIN	0.0139179	0.296119
1µM Cis-Pt	LRRC36	0.174604	0.296097
1µM Cis-Pt	MMP16	0.60534	0.296088
1µM Cis-Pt	TAF4B	0.351213	0.295644
1µM Cis-Pt	GBP7	0.124727	0.295526
1µM Cis-Pt	TRIM14	0.178657	0.295474
1µM Cis-Pt	SLC25A43	0.346685	0.295444
1µM Cis-Pt	PIFO	0.143642	0.295169
1µM Cis-Pt	C12orf40	-0.570865	0.294982
1µM Cis-Pt	AGPAT6	0.356661	0.294978
1µM Cis-Pt	CST3	0.142087	0.294973
1µM Cis-Pt	STK17B	0.450666	0.29493
1µM Cis-Pt	TMEM244	0.196567	0.294882
1µM Cis-Pt	ST8SIA1	0.0304145	0.294808
1µM Cis-Pt	ZMYND11	0.0917545	0.294712
1µM Cis-Pt	ZNF124	0.104765	0.294699
1µM Cis-Pt	WDR37	0.472135	0.294694
1µM Cis-Pt	ACPP	0.508912	0.294664
1µM Cis-Pt	UBE2F	0.460774	0.294625
1µM Cis-Pt	UBE3C	0.0164083	0.294472
1µM Cis-Pt	ARRDC2	0.357239	0.294233
1µM Cis-Pt	TEX13B	-0.0715812	0.294215
1µM Cis-Pt	TRPC1	-0.120772	0.29418
1µM Cis-Pt	LAD1	0.0192964	0.294058
1µM Cis-Pt	LGI2	0.261168	0.294058
1µM Cis-Pt	ABI1	-0.10747	0.29398
1µM Cis-Pt	HDLBP	-0.131364	0.29378
1µM Cis-Pt	WNT8A	0.105404	0.293562
1µM Cis-Pt	RTP3	0.00139579	0.293536
1µM Cis-Pt	ZSWIM4	0.223348	0.293431
1µM Cis-Pt	HKR1	0.0380489	0.293231
1µM Cis-Pt	RBM24	0.00632113	0.293083
1µM Cis-Pt	CATSPER3	-0.0116113	0.292991
1µM Cis-Pt	ITPK1	0.267049	0.292987
1µM Cis-Pt	C6orf48	0.0173495	0.292978
1µM Cis-Pt	LAMP1	0.234546	0.292922
1µM Cis-Pt	NHS	0.264667	0.292856
1µM Cis-Pt	COX16	0.319866	0.29283
1µM Cis-Pt	F10	0.13964	0.29263
1µM Cis-Pt	ASB14	0.437439	0.292512
1µM Cis-Pt	GABRR1	0.541415	0.292429
1µM Cis-Pt	EIF2AK2	0.0636434	0.292316
1µM Cis-Pt	ZNF140	0.475001	0.292259
1µM Cis-Pt	OGFOD2	0.399051	0.292251
1µM Cis-Pt	CALU	0.288086	0.292042
1µM Cis-Pt	KDM1B	0.234335	0.292007
1µM Cis-Pt	ZSCAN9	-0.296174	0.291955
1µM Cis-Pt	KCTD6	0.394772	0.29192
1µM Cis-Pt	EMP1	0.318457	0.291693
1µM Cis-Pt	BCOR	0.428449	0.291667
1µM Cis-Pt	RERG	0.495197	0.291637
1µM Cis-Pt	PADI4	0.0103596	0.291615
1µM Cis-Pt	ANKRD44	0.161114	0.291567
1µM Cis-Pt	PHIP	0.411019	0.29151
1µM Cis-Pt	TENM3	0.00818957	0.291475
1µM Cis-Pt	THRA	-0.400282	0.291462
1µM Cis-Pt	ATAT1	0.519105	0.291292
1µM Cis-Pt	ZNF649	0.103722	0.290582
1µM Cis-Pt	PPP2R1B	0.0906883	0.290569
1µM Cis-Pt	HSPH1	0.0335328	0.290561
1µM Cis-Pt	PPP3R2	0.0592518	0.290456
1µM Cis-Pt	NCOA7	0.564618	0.290247
1µM Cis-Pt	F7	0.107677	0.289685
1µM Cis-Pt	EXOC6	-0.0130387	0.289602
1µM Cis-Pt	GCM1	-0.0452455	0.289594
1µM Cis-Pt	DNASE1L1	0.3446	0.28948
1µM Cis-Pt	EZH2	0.180827	0.289472
1µM Cis-Pt	C14orf166B	0.248392	0.289445
1µM Cis-Pt	NKIRAS2	0.117048	0.289393
1µM Cis-Pt	PPP1R14A	0.469082	0.289358
1µM Cis-Pt	PRG4	0.181358	0.289341
1µM Cis-Pt	TBPL1	0.327447	0.289245
1µM Cis-Pt	C9orf173	0.186708	0.289071
1µM Cis-Pt	CYP1A2	0.218121	0.288897
1µM Cis-Pt	ASUN	0.212907	0.288836
1µM Cis-Pt	PHF10	-0.129137	0.288744
1µM Cis-Pt	PPP3CC	0.152481	0.288731
1µM Cis-Pt	NQO1	-0.0213288	0.288692
1µM Cis-Pt	CCDC30	0.00188225	0.288618
1µM Cis-Pt	NDNF	0.279726	0.288561
1µM Cis-Pt	CREB3L4	0.0414344	0.288348
1µM Cis-Pt	MAP3K5	0.313591	0.287995
1µM Cis-Pt	KRTAP12-1	0.0936709	0.287912
1µM Cis-Pt	DEFB116	0.105564	0.287799
1µM Cis-Pt	TLR10	0.534652	0.287742
1µM Cis-Pt	RIOK3	-0.0807966	0.287594
1µM Cis-Pt	LIMK1	0.252197	0.287333
1µM Cis-Pt	CD36	-0.217444	0.28708
1µM Cis-Pt	ANKRD49	0.106447	0.287076
1µM Cis-Pt	SAMD9	0.00668232	0.286941
1µM Cis-Pt	IL12A	0.203758	0.286893
1µM Cis-Pt	LIPN	0.0548695	0.28661
1µM Cis-Pt	ENO2	0.457232	0.286566
1µM Cis-Pt	BTG4	0.0919095	0.286496
1µM Cis-Pt	DLK1	0.0553909	0.286405
1µM Cis-Pt	PCDHA2	0.213306	0.28634
1µM Cis-Pt	C3orf79	0.351875	0.286274
1µM Cis-Pt	KCNJ13	0.348263	0.286183
1µM Cis-Pt	AP4S1	-0.00155741	0.286096
1µM Cis-Pt	DEFA5	-0.0850144	0.285922
1µM Cis-Pt	SERTAD4	0.0568423	0.285922
1µM Cis-Pt	RRAS	0.206998	0.285569
1µM Cis-Pt	ARID4B	0.226965	0.285403
1µM Cis-Pt	GCLM	0.104835	0.285403
1µM Cis-Pt	GTF2I	-0.0633663	0.285351
1µM Cis-Pt	VANGL2	0.190517	0.285325
1µM Cis-Pt	C1orf195	0.215213	0.28522
1µM Cis-Pt	BOD1L2	0.282046	0.285164
1µM Cis-Pt	LYAR	0.0359757	0.285063
1µM Cis-Pt	NR2F2	0.0551842	0.284954
1µM Cis-Pt	HAGH	-0.0657805	0.284741
1µM Cis-Pt	SLC39A6	0.414232	0.284741
1µM Cis-Pt	APOBEC3C	0.143261	0.284702
1µM Cis-Pt	NDUFB6	0.214509	0.284702
1µM Cis-Pt	FAM57B	0.343125	0.284693
1µM Cis-Pt	IMMP1L	0.244992	0.28465
1µM Cis-Pt	DYNC2H1	-0.207304	0.284545
1µM Cis-Pt	ZNF808	-0.238327	0.284349
1µM Cis-Pt	RAET1L	0.483032	0.284175
1µM Cis-Pt	SFR1	-0.365487	0.283957
1µM Cis-Pt	C16orf46	0.237749	0.283926
1µM Cis-Pt	MZF1	0.172448	0.283831
1µM Cis-Pt	FBXO18	0.481388	0.283765
1µM Cis-Pt	MRFAP1L1	0.396416	0.283726
1µM Cis-Pt	EHBP1L1	0.117057	0.2837
1µM Cis-Pt	DCST2	0.117311	0.283526
1µM Cis-Pt	FYTTD1	0.144661	0.283447
1µM Cis-Pt	CUZD1	0.402442	0.28323
1µM Cis-Pt	KLF2	0.274089	0.283125
1µM Cis-Pt	TM2D1	0.482093	0.283051
1µM Cis-Pt	SLC25A44	0.11615	0.282973
1µM Cis-Pt	GATAD2B	0.454442	0.28289
1µM Cis-Pt	AK5	-0.300265	0.282794
1µM Cis-Pt	IL16	0.0912661	0.28279
1µM Cis-Pt	LY6G6C	-0.0738686	0.282785
1µM Cis-Pt	FGL1	0.227928	0.282737
1µM Cis-Pt	FAM73A	0.415782	0.28272
1µM Cis-Pt	PALD1	-0.110533	0.282589
1µM Cis-Pt	DNAJC11	0.243578	0.282506
1µM Cis-Pt	TRPC4	0.172063	0.28245
1µM Cis-Pt	CDKN1B	0.535074	0.282345
1µM Cis-Pt	SYTL4	0.340077	0.282289
1µM Cis-Pt	MAP3K9	-0.162082	0.28228
1µM Cis-Pt	C15orf40	0.0272577	0.282215
1µM Cis-Pt	TUBA3E	0.486132	0.282193
1µM Cis-Pt	CRYGB	0.315347	0.282145
1µM Cis-Pt	ZNF394	0.404133	0.28177
1µM Cis-Pt	SPEF2	0.0293535	0.281701
1µM Cis-Pt	C8orf76	0.540758	0.281483
1µM Cis-Pt	PHF12	-0.251854	0.281426
1µM Cis-Pt	CERCAM	-0.0689275	0.281304
1µM Cis-Pt	PAIP1	0.33615	0.281178
1µM Cis-Pt	C2orf71	0.135497	0.281169
1µM Cis-Pt	LECT1	0.409854	0.281152
1µM Cis-Pt	KLKB1	0.32391	0.281147
1µM Cis-Pt	LILRB1	0.337963	0.281091
1µM Cis-Pt	KRT6C	0.248914	0.281065
1µM Cis-Pt	MGST3	0.145154	0.280842
1µM Cis-Pt	DNAL1	0.245781	0.280781
1µM Cis-Pt	DAPK2	0.102567	0.28069
1µM Cis-Pt	POPDC2	-0.130786	0.280686
1µM Cis-Pt	TIGD7	0.362429	0.280581
1µM Cis-Pt	CLEC10A	0.0795613	0.280546
1µM Cis-Pt	PNMA3	0.249637	0.280442
1µM Cis-Pt	BTBD7	0.189944	0.280337
1µM Cis-Pt	FRMD6	0.277969	0.280311
1µM Cis-Pt	ANTXR2	0.325098	0.280228
1µM Cis-Pt	TBK1	0.769498	0.280211
1µM Cis-Pt	RPL37	0.166487	0.279941
1µM Cis-Pt	ADHFE1	-0.0743618	0.279736
1µM Cis-Pt	CDH3	0.124187	0.279514
1µM Cis-Pt	TFE3	0.383767	0.279309
1µM Cis-Pt	NLRP13	0.538174	0.279078
1µM Cis-Pt	LPA	-0.0505625	0.27886
1µM Cis-Pt	PBXIP1	0.00296005	0.278821
1µM Cis-Pt	ZNF330	0.0287297	0.278634
1µM Cis-Pt	HDAC4	0.07842	0.278525
1µM Cis-Pt	DPPA5	0.151579	0.278521
1µM Cis-Pt	NUPR1	0.0534839	0.27795
1µM Cis-Pt	ACN9	0.222137	0.27788
1µM Cis-Pt	FAM25A	0.350349	0.277785
1µM Cis-Pt	TRIP4	0.164684	0.277358
1µM Cis-Pt	RBM26	-0.111082	0.277175
1µM Cis-Pt	IQCJ-SCHIP1	0.246706	0.27714
1µM Cis-Pt	FTSJ2	-0.09663	0.277105
1µM Cis-Pt	PDK2	0.231794	0.277075
1µM Cis-Pt	LOH12CR1	-0.235481	0.277057
1µM Cis-Pt	TMEM14E	0.113168	0.276831
1µM Cis-Pt	NPVF	0.0489373	0.276791
1µM Cis-Pt	HCAR1	0.118691	0.276774
1µM Cis-Pt	CHI3L1	0.368864	0.276556
1µM Cis-Pt	LRRC37B	-0.137507	0.276543
1µM Cis-Pt	IL31	0.210206	0.2765
1µM Cis-Pt	ZNF304	-0.0306545	0.276465
1µM Cis-Pt	POLH	-0.144365	0.276452
1µM Cis-Pt	C1QTNF9	0.237012	0.276378
1µM Cis-Pt	KCNF1	0.17513	0.276351
1µM Cis-Pt	LCORL	0.325671	0.276277
1µM Cis-Pt	FAM181A	0.316629	0.276073
1µM Cis-Pt	C12orf29	0.356525	0.275933
1µM Cis-Pt	ERV3-1	0.195444	0.275898
1µM Cis-Pt	FAM98C	0.124192	0.275885
1µM Cis-Pt	SLC27A6	0.228139	0.275885
1µM Cis-Pt	APOA4	0.627839	0.275868
1µM Cis-Pt	SOWAHA	0.220474	0.275864
1µM Cis-Pt	NDUFAF5	0.28912	0.275816
1µM Cis-Pt	HLA-E	0.0418257	0.275676
1µM Cis-Pt	USP34	0.432681	0.275402
1µM Cis-Pt	ATN1	0.124004	0.275397
1µM Cis-Pt	GPR160	0.325699	0.27528
1µM Cis-Pt	RNF212	-0.0772692	0.275254
1µM Cis-Pt	SRI	0.507409	0.275188
1µM Cis-Pt	ISM1	0.187962	0.275175
1µM Cis-Pt	C20orf197	-0.0301764	0.274788
1µM Cis-Pt	CYP11B2	0.106916	0.274687
1µM Cis-Pt	TWSG1	0.199944	0.274609
1µM Cis-Pt	ASXL1	0.250515	0.274326
1µM Cis-Pt	SLC25A41	0.170226	0.274243
1µM Cis-Pt	MSMB	-0.0257458	0.274108
1µM Cis-Pt	CCDC81	-0.275907	0.274069
1µM Cis-Pt	SLC22A7	0.234034	0.273986
1µM Cis-Pt	SYNJ1	0.280087	0.273916
1µM Cis-Pt	PRSS16	0.493929	0.273703
1µM Cis-Pt	EBI3	0.20457	0.273651
1µM Cis-Pt	RBMXL3	0.308706	0.273359
1µM Cis-Pt	SLC35C2	0.0337954	0.273294
1µM Cis-Pt	SUV39H1	-0.0791762	0.273193
1µM Cis-Pt	CSDC2	0.271995	0.273185
1µM Cis-Pt	PI15	0.293248	0.273141
1µM Cis-Pt	TLR3	0.165215	0.272962
1µM Cis-Pt	CDON	0.158338	0.272479
1µM Cis-Pt	LYG1	0.162589	0.272405
1µM Cis-Pt	BEX1	0.255551	0.272309
1µM Cis-Pt	ESRRB	0.354844	0.272296
1µM Cis-Pt	TUSC3	0.274874	0.272148
1µM Cis-Pt	DPH7	0.213006	0.27207
1µM Cis-Pt	DBI	0.301595	0.272
1µM Cis-Pt	HPS5	0.422174	0.271956
1µM Cis-Pt	PYCRL	0.196031	0.27193
1µM Cis-Pt	C9orf92	0.0564947	0.271869
1µM Cis-Pt	SSH1	0.199432	0.271695
1µM Cis-Pt	UROC1	0.0674714	0.271638
1µM Cis-Pt	ECT2L	0.126291	0.271612
1µM Cis-Pt	NOXRED1	0.00228318	0.271495
1µM Cis-Pt	AGTR2	0.365788	0.271394
1µM Cis-Pt	NOSIP	0.403358	0.271285
1µM Cis-Pt	TRAF5	-0.0355933	0.271238
1µM Cis-Pt	SPRY1	0.327052	0.271211
1µM Cis-Pt	TTC30B	0.142514	0.271168
1µM Cis-Pt	MRAP2	0.391522	0.271063
1µM Cis-Pt	ZNF287	0.228914	0.270954
1µM Cis-Pt	SMPD3	0.293173	0.270872
1µM Cis-Pt	ZNF136	0.408671	0.270658
1µM Cis-Pt	DMXL1	0.26912	0.27058
1µM Cis-Pt	FABP12	0.214354	0.270519
1µM Cis-Pt	ZNF430	0.0120843	0.270292
1µM Cis-Pt	DALRD3	0.213795	0.2699
1µM Cis-Pt	WHSC1L1	0.224678	0.2699
1µM Cis-Pt	FOXR2	0.214917	0.269722
1µM Cis-Pt	NUTM2G	-0.194909	0.269717
1µM Cis-Pt	SLC31A1	-0.096691	0.269691
1µM Cis-Pt	VWC2L	0.301646	0.269595
1µM Cis-Pt	CAPZA2	0.374749	0.269325
1µM Cis-Pt	MB	0.273592	0.269303
1µM Cis-Pt	RAB38	0.327198	0.269282
1µM Cis-Pt	AMER3	0.0962307	0.269269
1µM Cis-Pt	TRANK1	0.11345	0.269234
1µM Cis-Pt	SSTR2	0.247491	0.269164
1µM Cis-Pt	RARRES1	0.229041	0.269151
1µM Cis-Pt	C3AR1	0.353421	0.269103
1µM Cis-Pt	DFNB31	0.462145	0.26906
1µM Cis-Pt	USP4	-0.117174	0.26899
1µM Cis-Pt	SOCS6	0.378098	0.268916
1µM Cis-Pt	NR3C1	0.183819	0.268659
1µM Cis-Pt	OTUD1	0.161917	0.268532
1µM Cis-Pt	POLN	-0.232977	0.268463
1µM Cis-Pt	TIMM17B	0.0855593	0.268393
1µM Cis-Pt	UBN1	0.199662	0.268384
1µM Cis-Pt	PYROXD2	0.099434	0.268358
1µM Cis-Pt	LTF	-0.00563491	0.268297
1µM Cis-Pt	SLC29A4	0.190761	0.26814
1µM Cis-Pt	HMX1	0.336004	0.267979
1µM Cis-Pt	CCDC74B	0.273986	0.267957
1µM Cis-Pt	EFHC2	0.589794	0.26791
1µM Cis-Pt	TREX1	-0.111867	0.26791
1µM Cis-Pt	DNTT	0.195031	0.26784
1µM Cis-Pt	GORASP2	0.208609	0.267783
1µM Cis-Pt	ZNF837	0.223635	0.267753
1µM Cis-Pt	ATP8B3	0.331265	0.267313
1µM Cis-Pt	FAM13B	0.392607	0.267313
1µM Cis-Pt	HIST1H1D	0.315732	0.267125
1µM Cis-Pt	TMPRSS2	0.541039	0.267121
1µM Cis-Pt	TNFRSF10D	0.281309	0.267069
1µM Cis-Pt	CXCR6	0.374594	0.266921
1µM Cis-Pt	CYP7B1	0.208018	0.266916
1µM Cis-Pt	IL27	0.0786877	0.266816
1µM Cis-Pt	ANP32B	0.240328	0.266707
1µM Cis-Pt	GPR183	0.403396	0.266686
1µM Cis-Pt	NFXL1	0.134497	0.266659
1µM Cis-Pt	PECR	-0.0851741	0.266603
1µM Cis-Pt	SLC20A2	0.337578	0.266564
1µM Cis-Pt	TCF19	0.0536906	0.266533
1µM Cis-Pt	SLC23A1	0.188178	0.266494
1µM Cis-Pt	NR2C2	0.131134	0.266433
1µM Cis-Pt	CPLX3	0.277279	0.266411
1µM Cis-Pt	NIPSNAP3B	0.29833	0.266254
1µM Cis-Pt	SPINK4	0.367939	0.266154
1µM Cis-Pt	SH3GL1	0.0878655	0.266137
1µM Cis-Pt	TSPYL4	0.2499	0.266032
1µM Cis-Pt	SLC16A13	0.192325	0.265954
1µM Cis-Pt	ARAP2	-0.0202372	0.26588
1µM Cis-Pt	CFHR4	0.597168	0.265854
1µM Cis-Pt	MOV10	-0.214471	0.265697
1µM Cis-Pt	FAM173A	0.134976	0.265418
1µM Cis-Pt	TMEM163	0.181508	0.265405
1µM Cis-Pt	BEX5	-0.0999977	0.265383
1µM Cis-Pt	ALDH1A3	0.0739015	0.265056
1µM Cis-Pt	WASF1	0.0728776	0.26483
1µM Cis-Pt	CXorf64	0.0985416	0.264699
1µM Cis-Pt	WDR5B	0.458214	0.264695
1µM Cis-Pt	GALK2	0.476973	0.264682
1µM Cis-Pt	EFCAB2	0.112731	0.264669
1µM Cis-Pt	PRDM9	0.296001	0.264634
1µM Cis-Pt	ARNTL	0.398431	0.264555
1µM Cis-Pt	LAMA3	0.0549729	0.264373
1µM Cis-Pt	EDIL3	0.134901	0.264268
1µM Cis-Pt	RNF39	-0.0215035	0.264198
1µM Cis-Pt	ABCB4	0.193603	0.264185
1µM Cis-Pt	NOX3	-0.202555	0.264098
1µM Cis-Pt	LATS1	0.31685	0.264002
1µM Cis-Pt	AFF4	0.0598248	0.263985
1µM Cis-Pt	UBE2B	0.0166332	0.263959
1µM Cis-Pt	TMEM177	0.0944928	0.26388
1µM Cis-Pt	NXN	0.173476	0.263863
1µM Cis-Pt	NTF3	0.323905	0.263802
1µM Cis-Pt	ATOX1	0.0772739	0.263649
1µM Cis-Pt	TRIM4	0.142035	0.263562
1µM Cis-Pt	FFAR2	0.205035	0.26351
1µM Cis-Pt	CPLX2	0.362612	0.26334
1µM Cis-Pt	GALP	0.11825	0.263079
1µM Cis-Pt	DIRAS1	0.325934	0.263048
1µM Cis-Pt	SPINT3	-0.170104	0.263027
1µM Cis-Pt	PLCE1	-0.193518	0.262896
1µM Cis-Pt	ANGEL2	-0.0887814	0.262831
1µM Cis-Pt	ANXA11	0.154402	0.262743
1µM Cis-Pt	ITPRIP	0.0958597	0.262722
1µM Cis-Pt	ARHGAP31	0.0873629	0.262669
1µM Cis-Pt	UBE2H	0.279923	0.262343
1µM Cis-Pt	DKK1	0.162716	0.262303
1µM Cis-Pt	PCDHB16	0.124699	0.262295
1µM Cis-Pt	ESX1	0.0432724	0.262273
1µM Cis-Pt	MBLAC2	-0.16435	0.262164
1µM Cis-Pt	GOLGA6C	0.23743	0.262033
1µM Cis-Pt	NOL4	0.0952256	0.261981
1µM Cis-Pt	SPG11	0.34591	0.261955
1µM Cis-Pt	CDCA3	0.310401	0.261872
1µM Cis-Pt	POLB	0.501914	0.261846
1µM Cis-Pt	HSPA14	0.23038	0.261824
1µM Cis-Pt	BCAN	-0.201832	0.261628
1µM Cis-Pt	ZRANB3	-0.0803316	0.261559
1µM Cis-Pt	LETM2	0.157939	0.261258
1µM Cis-Pt	TMEM208	0.497311	0.261228
1µM Cis-Pt	ICAM3	0.300538	0.261153
1µM Cis-Pt	SLC6A8	0.0259026	0.261114
1µM Cis-Pt	ADAM12	0.10159	0.260953
1µM Cis-Pt	TMX4	0.419788	0.260923
1µM Cis-Pt	GLUD1	0.101092	0.260831
1µM Cis-Pt	MFSD3	-0.151274	0.260805
1µM Cis-Pt	ATG7	0.285667	0.260692
1µM Cis-Pt	ABCA3	0.206942	0.260644
1µM Cis-Pt	C1orf110	0.106672	0.260513
1µM Cis-Pt	TST	0.076978	0.260504
1µM Cis-Pt	SLC35G2	0.427223	0.260465
1µM Cis-Pt	SNX11	0.136098	0.260422
1µM Cis-Pt	FOSL2	0.132867	0.260417
1µM Cis-Pt	GABARAPL2	0.23804	0.260147
1µM Cis-Pt	MKNK2	0.440455	0.260139
1µM Cis-Pt	SCRG1	0.10414	0.259999
1µM Cis-Pt	BRD1	0.531035	0.259655
1µM Cis-Pt	USP9X	0.0521453	0.259267
1µM Cis-Pt	SUGT1	-0.0881285	0.259132
1µM Cis-Pt	FAM131B	0.138071	0.259128
1µM Cis-Pt	SRPK1	0.161894	0.258845
1µM Cis-Pt	PLCL1	-0.0426416	0.258823
1µM Cis-Pt	RNF144B	0.212513	0.258797
1µM Cis-Pt	SBK2	-0.177093	0.258736
1µM Cis-Pt	MT4	0.206966	0.258518
1µM Cis-Pt	BARX1	0.177962	0.258453
1µM Cis-Pt	HERC3	0.00909279	0.258444
1µM Cis-Pt	PUS10	0.219896	0.258414
1µM Cis-Pt	NPC1	0.154637	0.258344
1µM Cis-Pt	PACSIN2	0.10244	0.258239
1µM Cis-Pt	ENTHD2	0.0174956	0.258196
1µM Cis-Pt	YBX2	0.394392	0.25803
1µM Cis-Pt	FOLR1	0.37489	0.258017
1µM Cis-Pt	ZNF92	0.17257	0.258
1µM Cis-Pt	CCDC172	0.390616	0.257965
1µM Cis-Pt	GLYR1	0.332406	0.25793
1µM Cis-Pt	ZNF711	0.178629	0.257743
1µM Cis-Pt	DGUOK	-0.239248	0.257738
1µM Cis-Pt	ZNF804A	0.16343	0.257712
1µM Cis-Pt	MTIF3	0.264625	0.257699
1µM Cis-Pt	ZNF573	-0.429793	0.257621
1µM Cis-Pt	PML	-0.00244461	0.257599
1µM Cis-Pt	ACTBL2	0.275066	0.257316
1µM Cis-Pt	C2orf16	0.320321	0.257303
1µM Cis-Pt	POLR3GL	0.0275513	0.257246
1µM Cis-Pt	ZMYM4	0.159559	0.256693
1µM Cis-Pt	RAPSN	0.15668	0.256658
1µM Cis-Pt	ZNF367	0.169949	0.256597
1µM Cis-Pt	TRIM58	0.275935	0.256584
1µM Cis-Pt	HNF1B	0.406129	0.256466
1µM Cis-Pt	CTHRC1	0.164505	0.256288
1µM Cis-Pt	C10orf113	-0.088974	0.256162
1µM Cis-Pt	FCGR3B	0.256067	0.256083
1µM Cis-Pt	PMCH	-0.350922	0.256035
1µM Cis-Pt	FAXDC2	0.243484	0.255957
1µM Cis-Pt	ASL	-0.0319152	0.255852
1µM Cis-Pt	FCAMR	0.2434	0.255844
1µM Cis-Pt	ONECUT2	-0.0466499	0.255774
1µM Cis-Pt	LONRF2	0.338959	0.255769
1µM Cis-Pt	CASP8	0.289632	0.255765
1µM Cis-Pt	APLF	0.132186	0.255756
1µM Cis-Pt	REPS2	-0.0890632	0.255735
1µM Cis-Pt	NCOA3	0.254339	0.255726
1µM Cis-Pt	KCNJ10	0.28671	0.255604
1µM Cis-Pt	COG6	0.0211785	0.255512
1µM Cis-Pt	GPR113	0.105366	0.255404
1µM Cis-Pt	MID1	0.1642	0.255404
1µM Cis-Pt	PSG6	0.196703	0.255295
1µM Cis-Pt	DNAH10	-0.0383063	0.25502
1µM Cis-Pt	MTNR1A	0.186952	0.254981
1µM Cis-Pt	DGKD	0.08733	0.254894
1µM Cis-Pt	CNOT10	0.310467	0.25489
1µM Cis-Pt	LCNL1	0.218553	0.254733
1µM Cis-Pt	HDGFRP3	0.195214	0.254689
1µM Cis-Pt	LRRIQ3	0.0292257	0.254633
1µM Cis-Pt	YWHAQ	0.274475	0.254589
1µM Cis-Pt	FAM174B	0.131115	0.254498
1µM Cis-Pt	LCE1A	-0.0911017	0.254463
1µM Cis-Pt	CAPZA3	0.0736808	0.254428
1µM Cis-Pt	ARID4A	0.296362	0.254315
1µM Cis-Pt	ULK2	0.181471	0.254293
1µM Cis-Pt	GJB7	-0.083502	0.254084
1µM Cis-Pt	LSAMP	0.114389	0.254079
1µM Cis-Pt	RANBP9	0.147347	0.253962
1µM Cis-Pt	NXPH1	0.115808	0.253923
1µM Cis-Pt	C9orf170	0.366346	0.25387
1µM Cis-Pt	ZFP82	-0.149907	0.253862
1µM Cis-Pt	PDE2A	-0.00706559	0.253626
1µM Cis-Pt	PHYHD1	0.116573	0.253596
1µM Cis-Pt	KATNAL2	0.227876	0.253583
1µM Cis-Pt	PDF	0.155811	0.253574
1µM Cis-Pt	MYSM1	0.133759	0.253548
1µM Cis-Pt	DAZAP1	0.161152	0.253352
1µM Cis-Pt	L1CAM	0.188718	0.253348
1µM Cis-Pt	LPPR2	-0.00988704	0.253256
1µM Cis-Pt	ZGLP1	0.145238	0.253199
1µM Cis-Pt	ITGB3BP	0.208342	0.253182
1µM Cis-Pt	ING1	0.214415	0.253134
1µM Cis-Pt	CCDC176	0.107067	0.253095
1µM Cis-Pt	TSPAN8	0.233174	0.253091
1µM Cis-Pt	CHAC2	-0.12275	0.253051
1µM Cis-Pt	NPTXR	0.211183	0.253025
1µM Cis-Pt	FGF19	-0.0840328	0.252977
1µM Cis-Pt	AZIN1	0.0650525	0.252942
1µM Cis-Pt	NMNAT3	-0.0865175	0.252929
1µM Cis-Pt	SLC25A22	0.356882	0.252781
1µM Cis-Pt	PPM1E	-0.298809	0.25276
1µM Cis-Pt	TNR	0.0518071	0.25272
1µM Cis-Pt	COX14	-0.0197346	0.252659
1µM Cis-Pt	PDP1	-0.0493835	0.252629
1µM Cis-Pt	C17orf64	0.211822	0.252555
1µM Cis-Pt	LRP3	0.198896	0.252498
1µM Cis-Pt	MAGEH1	0.230657	0.25245
1µM Cis-Pt	TRMT1L	0.366328	0.252381
1µM Cis-Pt	CATSPERB	-0.189343	0.252333
1µM Cis-Pt	KCNJ8	0.137714	0.252241
1µM Cis-Pt	RBM11	0.0472934	0.252219
1µM Cis-Pt	TMPRSS4	-0.0892558	0.252219
1µM Cis-Pt	PHOSPHO1	0.0235293	0.252211
1µM Cis-Pt	ADAMTS2	0.208595	0.252189
1µM Cis-Pt	TRAM1	0.4179	0.252176
1µM Cis-Pt	ZNF22	0.146784	0.252167
1µM Cis-Pt	TRPC6	-0.120608	0.251993
1µM Cis-Pt	LMBRD1	-0.654282	0.251827
1µM Cis-Pt	SEMA4B	0.160574	0.251592
1µM Cis-Pt	LACTB2	0.0738827	0.251466
1µM Cis-Pt	OSGIN1	0.0366736	0.251278
1µM Cis-Pt	PABPC3	0.272445	0.251157
1µM Cis-Pt	SLC12A9	0.0106127	0.251096
1µM Cis-Pt	PCDHA1	0.130626	0.250965
1µM Cis-Pt	ERO1L	0.573166	0.250952
1µM Cis-Pt	BCORL1	0.0561424	0.250921
1µM Cis-Pt	SEMA5A	-0.128438	0.250856
1µM Cis-Pt	C18orf25	0.419906	0.250703
1µM Cis-Pt	C12orf44	0.172321	0.250621
1µM Cis-Pt	ZNF189	-0.133909	0.250586
1µM Cis-Pt	MYH1	0.208112	0.250577
1µM Cis-Pt	GNE	-0.107367	0.250551
1µM Cis-Pt	RUNX2	0.286795	0.250468
1µM Cis-Pt	SHROOM3	0.179582	0.250155
1µM Cis-Pt	FKTN	0.066269	0.250107
1µM Cis-Pt	EPT1	0.237538	0.249932
1µM Cis-Pt	DRP2	0.207219	0.249841
1µM Cis-Pt	FAM174A	0.00200084	0.24975
1µM Cis-Pt	IL18RAP	0.0137925	0.249702
1µM Cis-Pt	HIST1H2BI	-0.0492614	0.249641
1µM Cis-Pt	CACNG3	-0.0637796	0.249371
1µM Cis-Pt	IFIT2	-0.113586	0.249292
1µM Cis-Pt	C15orf54	0.12127	0.249218
1µM Cis-Pt	LHFPL4	0.312919	0.249188
1µM Cis-Pt	TAC1	0.172791	0.249105
1µM Cis-Pt	ZSCAN23	0.4592	0.2491
1µM Cis-Pt	PDXK	0.175149	0.248534
1µM Cis-Pt	CDS1	-0.157371	0.248504
1µM Cis-Pt	KLHL13	0.0686597	0.248303
1µM Cis-Pt	PRSS55	0.0109927	0.248203
1µM Cis-Pt	HIST1H1T	0.0662314	0.248155
1µM Cis-Pt	TFAP2B	-0.016187	0.248112
1µM Cis-Pt	SERINC3	0.103577	0.248068
1µM Cis-Pt	M6PR	0.169987	0.248042
1µM Cis-Pt	ATP2C1	0.0551185	0.247933
1µM Cis-Pt	ARRB1	-0.115249	0.247907
1µM Cis-Pt	ARL4D	-0.0792842	0.247532
1µM Cis-Pt	GALM	0.0742021	0.247467
1µM Cis-Pt	MPV17	0.127207	0.247393
1µM Cis-Pt	VAV1	-0.0882177	0.247367
1µM Cis-Pt	SPOCD1	0.271525	0.247345
1µM Cis-Pt	GPNMB	0.176938	0.247336
1µM Cis-Pt	CTSH	0.120246	0.247236
1µM Cis-Pt	BFSP2	0.273704	0.247219
1µM Cis-Pt	BDKRB1	-0.025315	0.24718
1µM Cis-Pt	NTPCR	0.478664	0.247175
1µM Cis-Pt	C5orf28	0.0934454	0.247136
1µM Cis-Pt	CASP2	0.337132	0.247114
1µM Cis-Pt	FAM129B	0.141016	0.246988
1µM Cis-Pt	TCTA	0.036877	0.246944
1µM Cis-Pt	PIWIL4	0.191494	0.24687
1µM Cis-Pt	SMCHD1	0.24169	0.246779
1µM Cis-Pt	CLEC2D	0.220864	0.246644
1µM Cis-Pt	TAS1R3	0.497217	0.246618
1µM Cis-Pt	LYN	0.374796	0.246496
1µM Cis-Pt	DPP4	-0.173209	0.246448
1µM Cis-Pt	MEST	-0.196008	0.246313
1µM Cis-Pt	PYGM	0.221963	0.246247
1µM Cis-Pt	HES7	-0.211118	0.246077
1µM Cis-Pt	ARSK	-0.0344013	0.245951
1µM Cis-Pt	GNG10	0.100237	0.245903
1µM Cis-Pt	KLHL14	0.205157	0.245886
1µM Cis-Pt	EPS8	0.0547662	0.245868
1µM Cis-Pt	CNIH3	0.371391	0.245829
1µM Cis-Pt	STEAP1	0.1704	0.24582
1µM Cis-Pt	TMEM211	0.152058	0.245568
1µM Cis-Pt	SUOX	0.0385007	0.245546
1µM Cis-Pt	ZBTB3	0.314915	0.245498
1µM Cis-Pt	HLA-DOA	-0.252361	0.245267
1µM Cis-Pt	RAB31	-0.140852	0.245189
1µM Cis-Pt	CDH10	0.379188	0.245167
1µM Cis-Pt	PDX1	0.251915	0.245128
1µM Cis-Pt	MFSD4	0.00927973	0.244988
1µM Cis-Pt	XCR1	-0.20131	0.244971
1µM Cis-Pt	AQP9	-0.0491534	0.24488
1µM Cis-Pt	ATL1	-0.387323	0.244858
1µM Cis-Pt	ARRDC3	-0.152589	0.24481
1µM Cis-Pt	CSTL1	-0.169639	0.244745
1µM Cis-Pt	MAGEA3	0.205387	0.244684
1µM Cis-Pt	ELANE	0.351072	0.244662
1µM Cis-Pt	MYF6	0.0241408	0.244644
1µM Cis-Pt	HTR3C	0.0880111	0.24464
1µM Cis-Pt	ATF7IP	0.36241	0.24454
1µM Cis-Pt	ARL15	-0.0950236	0.244461
1µM Cis-Pt	EQTN	0.344473	0.244165
1µM Cis-Pt	ANO7	0.196327	0.244065
1µM Cis-Pt	DNAJC25	0.174068	0.244048
1µM Cis-Pt	ASTN2	0.235528	0.244043
1µM Cis-Pt	TFCP2L1	0.218064	0.244008
1µM Cis-Pt	IRAK1BP1	0.151546	0.243991
1µM Cis-Pt	BTN1A1	-0.05928	0.243956
1µM Cis-Pt	MIXL1	0.132486	0.24383
1µM Cis-Pt	PCGF1	0.667716	0.243795
1µM Cis-Pt	WDR53	0.159456	0.243751
1µM Cis-Pt	CSNK1G1	0.138005	0.243695
1µM Cis-Pt	DUSP26	0.28532	0.243568
1µM Cis-Pt	FAM200A	-0.214645	0.24356
1µM Cis-Pt	PON1	0.323487	0.243555
1µM Cis-Pt	PMS1	0.048416	0.243551
1µM Cis-Pt	COL8A1	-0.362035	0.243473
1µM Cis-Pt	PNMA1	0.124098	0.243412
1µM Cis-Pt	IQCG	0.0223748	0.243403
1µM Cis-Pt	SPATA31E1	-0.0727226	0.24339
1µM Cis-Pt	ZNF853	0.103295	0.243089
1µM Cis-Pt	PLXNA3	0.237096	0.243037
1µM Cis-Pt	TRIM62	0.26006	0.242911
1µM Cis-Pt	LAMTOR5	0.461488	0.242898
1µM Cis-Pt	ZAR1	0.28926	0.242728
1µM Cis-Pt	AAK1	0.0393636	0.24268
1µM Cis-Pt	TBC1D32	-0.125582	0.242667
1µM Cis-Pt	C1orf194	0.190879	0.242654
1µM Cis-Pt	PAX5	0.324445	0.242536
1µM Cis-Pt	MOCS1	0.205124	0.242436
1µM Cis-Pt	GYLTL1B	0.0934219	0.242349
1µM Cis-Pt	SEMA4F	0.102821	0.242349
1µM Cis-Pt	R3HCC1	0.409817	0.242336
1µM Cis-Pt	DPRX	0.440074	0.242214
1µM Cis-Pt	ATP1B1	0.153698	0.242083
1µM Cis-Pt	SH2B1	0.227054	0.241992
1µM Cis-Pt	AKAP17A	-0.136065	0.241987
1µM Cis-Pt	CXCL1	0.349611	0.241935
1µM Cis-Pt	NFKBIL1	0.162354	0.241796
1µM Cis-Pt	FERMT1	0.428351	0.241769
1µM Cis-Pt	PDE6C	0.27408	0.241761
1µM Cis-Pt	TGFBI	0.168817	0.241726
1µM Cis-Pt	CCNJL	-0.0160565	0.241713
1µM Cis-Pt	LGI1	0.455865	0.241626
1µM Cis-Pt	HRH1	0.393387	0.241512
1µM Cis-Pt	TOR1AIP2	-0.0716986	0.241512
1µM Cis-Pt	FAM188A	-0.334111	0.241508
1µM Cis-Pt	KCTD3	-0.0231845	0.241499
1µM Cis-Pt	MAT1A	0.104558	0.241499
1µM Cis-Pt	PORCN	0.203795	0.241473
1µM Cis-Pt	ANGPTL1	0.217289	0.241373
1µM Cis-Pt	FAM169B	-0.00965689	0.241373
1µM Cis-Pt	HSD17B11	0.335088	0.241303
1µM Cis-Pt	DZIP1L	0.122487	0.241255
1µM Cis-Pt	DGKB	0.183749	0.241173
1µM Cis-Pt	C9orf66	0.27198	0.240885
1µM Cis-Pt	CLEC12B	0.199248	0.240872
1µM Cis-Pt	SUCLG2	0.260388	0.240863
1µM Cis-Pt	FAM104B	0.390559	0.240815
1µM Cis-Pt	CNGB1	0.102821	0.240807
1µM Cis-Pt	ODF1	-0.0277546	0.24075
1µM Cis-Pt	TAS2R46	0.788145	0.240728
1µM Cis-Pt	TRIM63	0.213358	0.24065
1µM Cis-Pt	ITFG2	0.1036	0.24031
1µM Cis-Pt	SATB1	0.166304	0.24031
1µM Cis-Pt	ACTN4	-0.235208	0.240271
1µM Cis-Pt	TOX4	0.188516	0.240245
1µM Cis-Pt	PIP	-0.0820883	0.240132
1µM Cis-Pt	ZDHHC2	0.157643	0.240097
1µM Cis-Pt	HPN	0.0803739	0.240092
1µM Cis-Pt	CYB5R3	0.145624	0.24004
1µM Cis-Pt	TM6SF2	0.00122397	0.239979
1µM Cis-Pt	PAGE1	0.496419	0.239957
1µM Cis-Pt	CCDC169	-0.0272328	0.239927
1µM Cis-Pt	SLC25A35	0.272436	0.239814
1µM Cis-Pt	GPR65	0.248021	0.239809
1µM Cis-Pt	PGBD4	0.116813	0.239796
1µM Cis-Pt	ZGPAT	0.130157	0.239761
1µM Cis-Pt	HOXA6	0.192621	0.239753
1µM Cis-Pt	SLC30A1	0.182969	0.239687
1µM Cis-Pt	TMEM229A	0.178671	0.2396
1µM Cis-Pt	KIR2DL4	0.119969	0.239543
1µM Cis-Pt	TMEM35	0.216538	0.239286
1µM Cis-Pt	RIPPLY2	0.457378	0.239095
1µM Cis-Pt	OLR1	0.147056	0.239069
1µM Cis-Pt	STK38L	-0.179225	0.238912
1µM Cis-Pt	PATE4	0.130035	0.238877
1µM Cis-Pt	SYNPO	0.135121	0.23886
1µM Cis-Pt	TMC1	-0.026432	0.238759
1µM Cis-Pt	ANKAR	-0.062751	0.238755
1µM Cis-Pt	CCDC62	0.108471	0.238742
1µM Cis-Pt	MXD4	0.11708	0.238668
1µM Cis-Pt	HCRTR2	-0.0843804	0.238468
1µM Cis-Pt	LY6H	0.651934	0.238394
1µM Cis-Pt	SERINC1	0.256063	0.238394
1µM Cis-Pt	HRH4	-0.0414185	0.238285
1µM Cis-Pt	IL5RA	-0.500317	0.238258
1µM Cis-Pt	ZDHHC21	-0.363975	0.238254
1µM Cis-Pt	FAM47A	0.14335	0.238224
1µM Cis-Pt	ADARB2	0.237641	0.238145
1µM Cis-Pt	ZFY	-0.0259759	0.238132
1µM Cis-Pt	GPR52	0.0178695	0.238093
1µM Cis-Pt	GDI2	-0.0273751	0.23798
1µM Cis-Pt	TMSB10	0.227928	0.237962
1µM Cis-Pt	ZNF844	0.373537	0.237949
1µM Cis-Pt	PPIL3	0.14243	0.237727
1µM Cis-Pt	KRTAP21-2	0.0501256	0.237718
1µM Cis-Pt	ZNF334	0.387844	0.237705
1µM Cis-Pt	COPS7A	0.064672	0.237679
1µM Cis-Pt	DOPEY1	0.298542	0.237614
1µM Cis-Pt	PDK3	0.288725	0.237562
1µM Cis-Pt	LPCAT1	-0.114727	0.237544
1µM Cis-Pt	PANX3	-0.0842254	0.237444
1µM Cis-Pt	TEK	0.0854747	0.237309
1µM Cis-Pt	PASK	0.250436	0.23723
1µM Cis-Pt	AMMECR1	0.245335	0.237139
1µM Cis-Pt	UNC5A	0.159682	0.23713
1µM Cis-Pt	NDUFB8	-0.173721	0.237122
1µM Cis-Pt	CD34	0.0181823	0.237113
1µM Cis-Pt	FRMD8	0.0880064	0.237017
1µM Cis-Pt	FBXL5	0.303286	0.236991
1µM Cis-Pt	CKLF-CMTM1	0.152392	0.236825
1µM Cis-Pt	MBD3L1	0.00648458	0.236804
1µM Cis-Pt	SHISA3	0.448585	0.236725
1µM Cis-Pt	REEP1	0.389	0.23659
1µM Cis-Pt	PPM1F	0.225697	0.236516
1µM Cis-Pt	CDK3	0.207849	0.236512
1µM Cis-Pt	KDELR1	0.49717	0.236351
1µM Cis-Pt	ARL3	0.44572	0.236333
1µM Cis-Pt	ZW10	0.298645	0.236155
1µM Cis-Pt	AHSA1	0.303234	0.236124
1µM Cis-Pt	CCR9	0.296024	0.236111
1µM Cis-Pt	S1PR1	0.054893	0.23608
1µM Cis-Pt	SP140L	0.330908	0.235967
1µM Cis-Pt	SLIT1	-0.107278	0.235941
1µM Cis-Pt	N4BP2L2	0.163913	0.235884
1µM Cis-Pt	ABHD1	0.207839	0.235871
1µM Cis-Pt	SYN3	0.0304469	0.235815
1µM Cis-Pt	PXMP2	0.635683	0.235728
1µM Cis-Pt	TP73	0.118724	0.235667
1µM Cis-Pt	FAM161B	0.000883117	0.235627
1µM Cis-Pt	C14orf119	0.0060224	0.235593
1µM Cis-Pt	ZNF280C	0.280609	0.235536
1µM Cis-Pt	C7orf62	0.369418	0.235305
1µM Cis-Pt	POGLUT1	0.111623	0.235231
1µM Cis-Pt	CPEB2	0.402499	0.235183
1µM Cis-Pt	ADAMTS12	0.242601	0.23517
1µM Cis-Pt	TRIM32	0.33267	0.23517
1µM Cis-Pt	SNX6	-0.616002	0.235113
1µM Cis-Pt	TRPM7	0.169752	0.235113
1µM Cis-Pt	SIAE	0.0535168	0.234917
1µM Cis-Pt	ARHGEF9	0.0587633	0.234896
1µM Cis-Pt	C2orf15	0.0860713	0.234891
1µM Cis-Pt	CCR3	0.0139363	0.234883
1µM Cis-Pt	CLPTM1	0.175548	0.234852
1µM Cis-Pt	CASP7	-0.287344	0.234761
1µM Cis-Pt	ZNF484	0.664193	0.234756
1µM Cis-Pt	SRR	0.137846	0.234726
1µM Cis-Pt	HSFX2	-0.308964	0.234695
1µM Cis-Pt	SERPINC1	0.144609	0.234695
1µM Cis-Pt	NELL2	0.136742	0.234652
1µM Cis-Pt	KCTD21	0.33669	0.234499
1µM Cis-Pt	KLHL21	0.175707	0.234473
1µM Cis-Pt	C10orf54	-0.0254095	0.234338
1µM Cis-Pt	SKIL	-0.00875649	0.234329
1µM Cis-Pt	ACACB	0.179761	0.234303
1µM Cis-Pt	TNFSF8	-0.0371259	0.23426
1µM Cis-Pt	APOO	0.0328766	0.234216
1µM Cis-Pt	MAP4K3	0.484301	0.234194
1µM Cis-Pt	PABPC4	0.0208647	0.234077
1µM Cis-Pt	CDK5RAP3	-0.138071	0.234068
1µM Cis-Pt	SYT11	0.0397036	0.233802
1µM Cis-Pt	VWA7	-0.0449459	0.233628
1µM Cis-Pt	PERP	0.306874	0.233432
1µM Cis-Pt	FAM127A	-0.00962683	0.233314
1µM Cis-Pt	LDOC1L	0.35467	0.233271
1µM Cis-Pt	CORO2B	0.389465	0.233236
1µM Cis-Pt	LRRC3B	0.0110664	0.233092
1µM Cis-Pt	ECH1	0.196463	0.233027
1µM Cis-Pt	ZNF404	0.12213	0.232905
1µM Cis-Pt	SLC12A6	0.325962	0.232857
1µM Cis-Pt	CTSL	0.0143369	0.23284
1µM Cis-Pt	GPR98	-0.10244	0.23284
1µM Cis-Pt	TPTE2	-0.182194	0.232835
1µM Cis-Pt	NRP2	0.251478	0.232739
1µM Cis-Pt	ZCCHC5	0.443315	0.232735
1µM Cis-Pt	P2RX5	0.0852117	0.232613
1µM Cis-Pt	SOX13	0.353627	0.232578
1µM Cis-Pt	ANHX	0.121491	0.232561
1µM Cis-Pt	TMX1	0.273648	0.232478
1µM Cis-Pt	C21orf91	0.572368	0.232391
1µM Cis-Pt	SERPINI2	0.404523	0.232391
1µM Cis-Pt	FBXW7	0.342514	0.23236
1µM Cis-Pt	ZNF785	0.141448	0.232269
1µM Cis-Pt	RNF214	0.0909514	0.23226
1µM Cis-Pt	HABP2	0.383331	0.232247
1µM Cis-Pt	VCX	0.479791	0.232247
1µM Cis-Pt	CLEC4C	0.105798	0.232243
1µM Cis-Pt	BBS4	0.43254	0.232195
1µM Cis-Pt	APOL1	-0.198074	0.232191
1µM Cis-Pt	UACA	-0.0503793	0.232191
1µM Cis-Pt	DACH2	0.491064	0.23199
1µM Cis-Pt	CTSW	0.0958878	0.23196
1µM Cis-Pt	HEY2	0.0307644	0.231925
1µM Cis-Pt	PRKRA	-0.45324	0.231803
1µM Cis-Pt	SH2B3	0.170766	0.231794
1µM Cis-Pt	ALX1	-0.298297	0.231777
1µM Cis-Pt	FLNB	0.475188	0.231777
1µM Cis-Pt	HESX1	0.852211	0.231568
1µM Cis-Pt	PKIA	-0.267763	0.231398
1µM Cis-Pt	SLC24A2	-0.0942862	0.231354
1µM Cis-Pt	RAB14	-0.0982598	0.231315
1µM Cis-Pt	GRXCR1	0.203758	0.231263
1µM Cis-Pt	TCERG1L	0.474484	0.23125
1µM Cis-Pt	FCHO2	0.132096	0.231197
1µM Cis-Pt	CD52	0.0668608	0.231154
1µM Cis-Pt	MGST2	0.346342	0.231141
1µM Cis-Pt	MAPK13	0.192212	0.231128
1µM Cis-Pt	SLC28A2	0.0314558	0.231123
1µM Cis-Pt	CETN1	0.356539	0.231028
1µM Cis-Pt	CHST14	0.205016	0.230919
1µM Cis-Pt	HCN1	0.189066	0.230919
1µM Cis-Pt	HIST1H2AG	-0.32925	0.230901
1µM Cis-Pt	CNTN5	0.342881	0.230779
1µM Cis-Pt	KRT27	0.195815	0.230744
1µM Cis-Pt	LRRC72	0.119048	0.230697
1µM Cis-Pt	MAP3K1	0.00693737	0.230548
1µM Cis-Pt	RIIAD1	0.341265	0.230479
1µM Cis-Pt	ZYG11B	0.0731594	0.230474
1µM Cis-Pt	CPT2	0.359935	0.230409
1µM Cis-Pt	SHISA2	0.205735	0.230344
1µM Cis-Pt	USP12	0.346201	0.23027
1µM Cis-Pt	FSTL5	0.230793	0.230261
1µM Cis-Pt	GBP6	0.326305	0.230243
1µM Cis-Pt	ASCC2	0.28369	0.230217
1µM Cis-Pt	RAB4A	0.17242	0.230187
1µM Cis-Pt	NXPH2	0.143801	0.230161
1µM Cis-Pt	ACSS3	0.107123	0.230135
1µM Cis-Pt	KCNK16	0.383946	0.230126
1µM Cis-Pt	ZDHHC11	0.131542	0.229978
1µM Cis-Pt	SEC23IP	0.0372424	0.229882
1µM Cis-Pt	NKAPL	-0.164919	0.229838
1µM Cis-Pt	WDFY4	0.318302	0.229821
1µM Cis-Pt	FBXO11	0.0537141	0.22959
1µM Cis-Pt	GADD45B	0.185712	0.22939
1µM Cis-Pt	CCDC182	-0.0644325	0.229329
1µM Cis-Pt	FGF18	0.0350452	0.229128
1µM Cis-Pt	MTMR9	-0.0233818	0.229002
1µM Cis-Pt	GDE1	-0.106188	0.228958
1µM Cis-Pt	WWC3	0.165642	0.228828
1µM Cis-Pt	IRGQ	0.230098	0.228754
1µM Cis-Pt	KCNB2	-0.232799	0.228701
1µM Cis-Pt	ERI3	0.0104638	0.228627
1µM Cis-Pt	TUBA4A	-0.147765	0.228545
1µM Cis-Pt	ARID5B	0.135469	0.22854
1µM Cis-Pt	PCDHA4	0.162462	0.22851
1µM Cis-Pt	VEPH1	0.0272798	0.228401
1µM Cis-Pt	PHTF1	-0.0119161	0.228379
1µM Cis-Pt	TAS2R9	0.236589	0.228301
1µM Cis-Pt	ARMCX4	0.146422	0.228262
1µM Cis-Pt	GSDMA	0.368545	0.228214
1µM Cis-Pt	TRPM3	0.190404	0.2281
1µM Cis-Pt	UNC119B	0.135488	0.228026
1µM Cis-Pt	PFDN4	0.0859022	0.228
1µM Cis-Pt	PDLIM7	0.261553	0.227913
1µM Cis-Pt	ABHD8	0.216186	0.227809
1µM Cis-Pt	DOCK9	0.0572791	0.227787
1µM Cis-Pt	CSPG4	0.171955	0.227748
1µM Cis-Pt	MIB1	-0.273878	0.227652
1µM Cis-Pt	TSHR	0.0972171	0.227538
1µM Cis-Pt	LMOD1	0.0721402	0.227504
1µM Cis-Pt	LRRN1	0.230009	0.227351
1µM Cis-Pt	ASNSD1	-0.150161	0.227299
1µM Cis-Pt	EPS8L3	0.147826	0.227286
1µM Cis-Pt	MLC1	0.0774054	0.22726
1µM Cis-Pt	CARD14	-0.00892088	0.22722
1µM Cis-Pt	TAS2R5	0.0437923	0.227129
1µM Cis-Pt	LOXL3	0.13383	0.227116
1µM Cis-Pt	FBXO25	0.25501	0.227029
1µM Cis-Pt	UBE2G1	0.313872	0.227024
1µM Cis-Pt	BCAT1	0.142805	0.226942
1µM Cis-Pt	PEX19	0.495996	0.22692
1µM Cis-Pt	ZFHX3	0.33258	0.226894
1µM Cis-Pt	TMTC4	-0.0793499	0.226855
1µM Cis-Pt	BATF	-0.00480167	0.22682
1µM Cis-Pt	KLHL28	0.279496	0.226794
1µM Cis-Pt	ARHGAP15	0.265527	0.226763
1µM Cis-Pt	ZNF473	0.218393	0.22675
1µM Cis-Pt	INSC	0.210855	0.226689
1µM Cis-Pt	CCDC25	0.204044	0.22658
1µM Cis-Pt	RDH10	0.450055	0.226415
1µM Cis-Pt	RBFOX3	0.227341	0.226271
1µM Cis-Pt	TRIM65	0.26896	0.226214
1µM Cis-Pt	R3HCC1L	0.225204	0.226145
1µM Cis-Pt	EPPIN	0.0416895	0.22594
1µM Cis-Pt	HTR1A	0.0950706	0.225866
1µM Cis-Pt	ST8SIA4	0.377558	0.225848
1µM Cis-Pt	B4GALT2	0.183814	0.225783
1µM Cis-Pt	CLDND2	0.10685	0.225779
1µM Cis-Pt	FNDC7	-0.102759	0.225752
1µM Cis-Pt	LRRC18	-0.038892	0.225744
1µM Cis-Pt	CBX7	-0.156769	0.225635
1µM Cis-Pt	C1orf56	0.283187	0.225456
1µM Cis-Pt	PI4K2B	0.181673	0.225443
1µM Cis-Pt	CPVL	-0.199563	0.22543
1µM Cis-Pt	ZNF865	0.0816937	0.225374
1µM Cis-Pt	LCOR	0.190254	0.225317
1µM Cis-Pt	RASA3	0.410239	0.225317
1µM Cis-Pt	TSPY1	0.235034	0.225117
1µM Cis-Pt	PARP3	0.0742397	0.225064
1µM Cis-Pt	C1orf111	0.133196	0.225056
1µM Cis-Pt	AFAP1L2	0.0993213	0.22499
1µM Cis-Pt	SHC2	0.083131	0.224916
1µM Cis-Pt	KCNH8	0.130274	0.224912
1µM Cis-Pt	KIAA0232	0.379127	0.224907
1µM Cis-Pt	AIMP1	0.173256	0.224864
1µM Cis-Pt	ZNF419	-0.0446664	0.224833
1µM Cis-Pt	PPIP5K1	0.0386581	0.224764
1µM Cis-Pt	KCNJ1	0.144928	0.224755
1µM Cis-Pt	FAM205A	-0.0130443	0.224738
1µM Cis-Pt	PAIP2	-0.0305911	0.224729
1µM Cis-Pt	TM6SF1	0.0390385	0.224668
1µM Cis-Pt	RLN1	0.152166	0.224637
1µM Cis-Pt	LCA5	0.127879	0.224607
1µM Cis-Pt	ZNF513	0.189714	0.224581
1µM Cis-Pt	KLF4	0.211949	0.224367
1µM Cis-Pt	INSL6	0.258303	0.22435
1µM Cis-Pt	UPB1	-0.010919	0.224337
1µM Cis-Pt	DNAJC7	-0.00298786	0.22425
1µM Cis-Pt	DEFA6	0.340551	0.224224
1µM Cis-Pt	ILDR2	-0.139344	0.22421
1µM Cis-Pt	SLC17A4	0.294737	0.224193
1µM Cis-Pt	GLP1R	0.348028	0.224158
1µM Cis-Pt	CTSA	0.085921	0.224097
1µM Cis-Pt	PSMA8	0.197727	0.224054
1µM Cis-Pt	KLHL23	-0.0865832	0.224045
1µM Cis-Pt	ELAVL2	0.0070872	0.223779
1µM Cis-Pt	SPEM1	-0.121434	0.223749
1µM Cis-Pt	TCF4	0.208234	0.223749
1µM Cis-Pt	WDR90	0.299101	0.22374
1µM Cis-Pt	L3HYPDH	-0.0309702	0.223679
1µM Cis-Pt	PXT1	0.0723703	0.223635
1µM Cis-Pt	CEACAM1	0.0488575	0.223544
1µM Cis-Pt	SPANXN3	-0.0965642	0.22354
1µM Cis-Pt	MEFV	0.0399192	0.223527
1µM Cis-Pt	ZC3H12A	0.0148179	0.223496
1µM Cis-Pt	NTAN1	-0.183518	0.223461
1µM Cis-Pt	SLC13A4	-0.0980015	0.223431
1µM Cis-Pt	RFTN2	0.427477	0.223392
1µM Cis-Pt	MRPL33	0.181654	0.223274
1µM Cis-Pt	RAVER2	0.403457	0.223196
1µM Cis-Pt	ACTG2	-0.063479	0.223148
1µM Cis-Pt	RD3	-0.147052	0.223135
1µM Cis-Pt	LRRC8A	0.028043	0.223078
1µM Cis-Pt	ARMC1	-0.0942157	0.223026
1µM Cis-Pt	UBAP1L	0.0283093	0.223008
1µM Cis-Pt	KCNN3	0.135971	0.222969
1µM Cis-Pt	HIVEP3	0.170456	0.222947
1µM Cis-Pt	NAP1L3	0.221897	0.222904
1µM Cis-Pt	FAM156B	0.338494	0.222864
1µM Cis-Pt	RBMXL2	0.378465	0.22283
1µM Cis-Pt	FAM177B	0.376365	0.222817
1µM Cis-Pt	ACAD8	0.263376	0.222738
1µM Cis-Pt	SNURF	0.181743	0.222729
1µM Cis-Pt	TMEM223	0.0516897	0.222695
1µM Cis-Pt	EMX1	0.224574	0.22269
1µM Cis-Pt	GIPC2	0.104544	0.222686
1µM Cis-Pt	RFX4	-0.0161945	0.222603
1µM Cis-Pt	KCNS1	0.136272	0.222385
1µM Cis-Pt	SPDYC	-0.184411	0.222364
1µM Cis-Pt	KIAA1147	0.239468	0.222333
1µM Cis-Pt	CASC10	0.0373448	0.222311
1µM Cis-Pt	PHYHIPL	-0.104446	0.222263
1µM Cis-Pt	PAICS	0.255057	0.222255
1µM Cis-Pt	THAP9	-0.131307	0.222202
1µM Cis-Pt	E2F8	-0.132862	0.222154
1µM Cis-Pt	AKAP8	0.196393	0.222046
1µM Cis-Pt	GPR180	0.382039	0.222015
1µM Cis-Pt	CD2	0.388563	0.221941
1µM Cis-Pt	RNMTL1	0.22293	0.221911
1µM Cis-Pt	ARFGEF1	0.174049	0.221845
1µM Cis-Pt	ZNF234	-0.0411146	0.221823
1µM Cis-Pt	CISD2	-0.115742	0.221819
1µM Cis-Pt	SMAP1	0.0301383	0.221741
1µM Cis-Pt	GTDC1	0.320767	0.221701
1µM Cis-Pt	IL20RB	-0.0559451	0.221475
1µM Cis-Pt	BARX2	0.155619	0.22137
1µM Cis-Pt	C9orf57	0.0879923	0.221301
1µM Cis-Pt	GPR115	-0.0663676	0.221257
1µM Cis-Pt	DUSP19	0.182527	0.221144
1µM Cis-Pt	AMY2B	0.0427665	0.221087
1µM Cis-Pt	LCE2B	0.213302	0.221083
1µM Cis-Pt	CXCL13	-0.149682	0.221079
1µM Cis-Pt	SLAMF1	0.213344	0.221074
1µM Cis-Pt	TGFB3	0.163636	0.221022
1µM Cis-Pt	GYPA	0.316813	0.220887
1µM Cis-Pt	CAPSL	-0.00933045	0.220843
1µM Cis-Pt	RNF180	0.110373	0.220721
1µM Cis-Pt	CCR8	0.446833	0.220591
1µM Cis-Pt	DAB2	-0.124079	0.220556
1µM Cis-Pt	SLURP1	0.0862356	0.220482
1µM Cis-Pt	PDE6D	0.0326108	0.220473
1µM Cis-Pt	CD99	0.156276	0.220425
1µM Cis-Pt	PTPN22	-0.048834	0.220377
1µM Cis-Pt	ADCYAP1	0.0895282	0.220321
1µM Cis-Pt	PAPL	0.313027	0.220255
1µM Cis-Pt	RXRB	-0.1074	0.220142
1µM Cis-Pt	VPS41	-0.0275264	0.220116
1µM Cis-Pt	PPM1A	0.174148	0.220064
1µM Cis-Pt	L2HGDH	0.164045	0.220059
1µM Cis-Pt	ASTL	0.33591	0.219972
1µM Cis-Pt	IGSF6	0.191085	0.219942
1µM Cis-Pt	HYAL4	0.247589	0.21992
1µM Cis-Pt	RNF216	0.172748	0.219889
1µM Cis-Pt	ARPC5L	0.208393	0.219855
1µM Cis-Pt	TMEM130	-0.115338	0.219807
1µM Cis-Pt	ULK4	0.0130885	0.219776
1µM Cis-Pt	RFNG	-0.145102	0.219667
1µM Cis-Pt	SRGAP3	0.0372551	0.219663
1µM Cis-Pt	CCDC68	-0.350631	0.219532
1µM Cis-Pt	LYST	0.145318	0.219484
1µM Cis-Pt	CASQ1	0.148024	0.219375
1µM Cis-Pt	PPP2CB	-0.21023	0.219345
1µM Cis-Pt	THUMPD1	0.173411	0.219271
1µM Cis-Pt	HMBS	-0.0557385	0.219214
1µM Cis-Pt	IBSP	-0.102224	0.219175
1µM Cis-Pt	CBR1	0.0460431	0.219158
1µM Cis-Pt	TEX26	0.318663	0.219097
1µM Cis-Pt	FAM206A	0.424471	0.219062
1µM Cis-Pt	NUTM1	0.204655	0.219057
[truncated: 16,009 more rows]

## Sheet: Table 2-7
Table 2-7: IR screen statistical outputs from downstream analysis of MAGeK MLE read count data for T18 vs T0 in RAD52KO and RAD52WT cells.
		RAD52WT cells						RAD52KO cells
Gene name	Number of sgRNAs	Beta scorea	z-scoreb	p-valuec	fdrd	wald-p-valuee	wald-fdrf	Beta score	z-score	p-value	fdr	wald-p-value	wald-fdr
RPS14	2	-1.4462	-2.197	0.23169	0.8205	0.028022	0.32325	-5.7435	-8.7624	0.00044427	0.0181	1.91e-18	2.87e-15
PYROXD1	5	-1.1705	-1.6652	0.06864	0.57381	0.095882	0.5881	-5.4446	-6.6681	0	0	2.59e-11	1.07e-08
AK6	4	0.24123	0.08312	0.79719	0.98808	0.93376	0.97351	-3.6531	-1.0107	0.00011107	0.011494	0.31215	0.99991
FTH1	1	2.6604	0.33722	0.043316	0.46819	0.73595	0.88862	-1.2321	-0.15767	0.33226	0.88054	0.87472	0.99991
C8orf44	1	5.4341	0.040161	0.0019992	0.073469	0.96797	0.98839	1.5544	0.011489	0.10979	0.61999	0.99083	0.99991
HSPD1	3	-0.88973	-0.46196	0.27445	0.85094	0.64411	0.84562	-4.7027	-2.4625	0	0	0.013798	0.22384
RAC1	4	-1.7477	-1.6475	0.03332	0.40678	0.09946	0.59268	-5.5404	-5.3483	0	0	8.88e-08	1.37e-05
CDK1	5	-1.1256	-1.3516	0.076581	0.59235	0.1765	0.62963	-4.7563	-5.9798	0	0	2.23e-09	5.29e-07
NDOR1	5	-1.5795	-3.5963	0.023713	0.33516	0.00032279	0.011911	-4.8355	-10.264	0	0	1.02e-24	3.07e-21
FERMT2	5	-0.41238	-0.29546	0.42722	0.91895	0.76764	0.90238	-3.6602	-2.6064	5.55e-05	0.0064516	0.00915	0.16727
DHX9	5	-0.31083	-0.44992	0.52524	0.94657	0.65277	0.85016	-3.5104	-4.8236	0.0001666	0.013825	1.41e-06	0.00015024
CTCF	5	-0.85518	-1.0094	0.15122	0.74223	0.31276	0.66526	-4.0118	-4.1123	0	0	3.92e-05	0.0024753
HMGN5	5	1.1691	0.81505	0.052424	0.50133	0.41505	0.71396	-1.9483	-1.1902	0.0020548	0.050616	0.23396	0.98159
CENPE	5	0.764	0.42518	0.22874	0.8199	0.6707	0.85903	-2.3419	-1.2269	0.00061087	0.020992	0.21987	0.96875
RPL23A	2	-0.20283	-0.26326	0.82462	0.98808	0.79235	0.91329	-3.224	-3.6833	0.01305	0.18695	0.00023021	0.010111
LYRM5	1	-0.071212	-0.089694	0.98662	0.99994	0.92853	0.97212	-3.0187	-3.8046	0.095852	0.59077	0.00014204	0.0069695
RARS	5	0.11775	0.11459	0.9498	0.99584	0.90877	0.96476	-2.8217	-2.6146	0.0003332	0.014851	0.0089319	0.16412
HAUS6	5	0.31359	0.40772	0.68934	0.97718	0.68348	0.86447	-2.5551	-3.1218	0.00038874	0.016129	0.0017973	0.050491
UBA52	5	-2.0526	-3.4761	0.0068862	0.15918	0.00050878	0.016997	-4.8869	-7.9477	0	0	1.9e-15	1.63e-12
ORC3	5	1.9887	1.0283	0.0014994	0.060268	0.30383	0.66266	-0.80871	-0.39614	0.152	0.69855	0.692	0.99991
LYRM4	5	-1.0361	-0.86315	0.095352	0.63782	0.38806	0.70258	-3.8023	-3.0103	0	0	0.0026095	0.06692
RPS27A	3	-0.34049	-0.23715	0.62531	0.9633	0.81254	0.92118	-3.0958	-2.1908	0.0017771	0.045198	0.028466	0.36284
SRCAP	5	-0.33838	-0.63288	0.49692	0.93975	0.52681	0.78161	-3.0645	-5.4677	0.00022214	0.014599	4.56e-08	7.67e-06
NOL10	5	-1.0853	-1.7592	0.084967	0.61323	0.078539	0.54816	-3.77	-5.6724	0	0	1.41e-08	2.56e-06
AARS	5	-0.76326	-1.2565	0.19059	0.7906	0.20893	0.63671	-3.4098	-5.3565	0.0001666	0.013825	8.49e-08	1.33e-05
RPL7A	2	-2.3788	-1.4468	0.09102	0.62878	0.14795	0.62244	-5.0161	-3.0637	0.001555	0.041237	0.0021861	0.058753
WDR73	5	-1.1953	-1.869	0.063975	0.55406	0.061622	0.50119	-3.8136	-5.7901	0	0	7.04e-09	1.44e-06
KCMF1	5	0.63933	0.53083	0.32671	0.88241	0.59554	0.82152	-1.9421	-1.4228	0.0021103	0.051351	0.15478	0.88992
SMU1	5	-0.98369	-1.7845	0.11007	0.67005	0.074347	0.53615	-3.5634	-5.7548	0.00011107	0.011494	8.67e-09	1.72e-06
GSTM1	1	1.4037	0.72641	0.2283	0.8199	0.46759	0.74692	-1.163	-0.60193	0.35558	0.89031	0.54722	0.99991
EIF2B5	5	-1.2891	-1.0921	0.049869	0.49205	0.27481	0.6549	-3.837	-3.0836	0	0	0.0020449	0.055791
RPL24	3	-1.1678	-2.0038	0.17732	0.7767	0.045093	0.43237	-3.7067	-6.3101	0.00044427	0.0181	2.79e-10	8.66e-08
TBCA	5	-0.6729	-0.53329	0.23735	0.82367	0.59383	0.82078	-3.1841	-2.1195	0.00022214	0.014599	0.034045	0.40788
ALDOA	5	-1.7802	-2.1405	0.014439	0.25121	0.032318	0.3555	-4.2835	-4.5783	0	0	4.69e-06	0.00042857
GOLGA6A	2	0.90239	0.84497	0.33048	0.88609	0.39813	0.707	-1.5919	-1.4487	0.095241	0.58929	0.14743	0.87614
CFC1	2	1.5208	0.83744	0.098573	0.64312	0.40235	0.70835	-0.93263	-0.51355	0.29216	0.85198	0.60757	0.99991
LSM5	5	0.23745	0.21095	0.79391	0.98737	0.83293	0.92996	-2.2154	-1.9678	0.00077748	0.024348	0.049095	0.51007
MED19	5	0.11676	0.21716	0.9513	0.99584	0.82808	0.92743	-2.3359	-4.0054	0.00061087	0.020992	6.19e-05	0.0035885
UQCRQ	3	-0.05759	-0.05334	0.88393	0.99093	0.95746	0.98339	-2.5063	-2.2941	0.0051091	0.098396	0.021786	0.30108
GSTO2	5	2.5468	0.68446	0.0001666	0.011321	0.49369	0.76308	0.10233	0.026544	0.578	0.95246	0.97882	0.99991
PGGT1B	5	-1.4751	-2.7684	0.031266	0.39704	0.0056335	0.10479	-3.9194	-6.6461	0	0	3.01e-11	1.2e-08
CBX3	5	1.4835	1.1396	0.011773	0.22339	0.25444	0.64958	-0.91931	-0.6709	0.099961	0.59761	0.50228	0.99991
NOB1	5	-1.1762	-1.993	0.067252	0.56854	0.046262	0.43798	-3.5729	-5.8445	0.00011107	0.011494	5.08e-09	1.09e-06
TSEN54	5	-0.71319	-1.2426	0.21531	0.81131	0.214	0.63671	-3.1071	-5.1433	0.00022214	0.014599	2.7e-07	3.52e-05
DDOST	5	-1.7644	-3.1298	0.014828	0.25379	0.0017494	0.044244	-4.1467	-7.2152	0	0	5.38e-13	2.94e-10
TAS2R46	4	1.1607	0.74133	0.085189	0.61351	0.45849	0.74172	-1.217	-0.75414	0.056645	0.46112	0.45076	0.99991
RAD51D	5	-0.56902	-0.79909	0.30399	0.87059	0.42424	0.72048	-2.9433	-3.9719	0.00027767	0.014851	7.13e-05	0.0040254
RFWD3	5	0.9371	1.2036	0.12623	0.70111	0.22876	0.63884	-1.4344	-1.7962	0.01305	0.18695	0.072455	0.63458
ALG1L	2	-0.86781	-1.3187	0.42756	0.91895	0.18726	0.63191	-3.2095	-4.6636	0.013217	0.18859	3.11e-06	0.00030247
NARFL	5	-1.7211	-0.96871	0.01666	0.27051	0.33269	0.67313	-4.0376	-2.0522	0	0	0.040154	0.44966
PSMC5	5	0.56604	0.67873	0.39429	0.90758	0.49731	0.76542	-1.7491	-1.7333	0.0042206	0.085651	0.083046	0.6866
RAD21	5	-0.32322	-0.66021	0.51202	0.94322	0.50912	0.77159	-2.6303	-4.7541	0.0003332	0.014851	1.99e-06	0.00020057
DEFB107A	1	2.3322	0.41389	0.067585	0.57002	0.67895	0.86262	0.04364	0.0077503	0.80569	0.98247	0.99382	0.99991
PLRG1	5	0.52969	0.78437	0.43	0.91895	0.43282	0.72623	-1.7514	-2.3607	0.0042206	0.085651	0.018241	0.26726
SNRPE	1	-4.0206	-3.4543	0.097462	0.64309	0.00055171	0.018063	-6.2905	-5.4475	0.0064975	0.11854	5.11e-08	8.44e-06
OGT	5	-1.0087	-1.6944	0.10313	0.65285	0.090198	0.57686	-3.2747	-5.1479	0.00022214	0.014599	2.63e-07	3.46e-05
PSMA7	5	-3.5169	-5.6179	0.0001666	0.011321	1.93e-08	2.4e-06	-5.765	-9.6182	0	0	6.7e-22	1.21e-18
FARSB	5	-0.67538	-0.83116	0.23607	0.82315	0.40588	0.70952	-2.9109	-3.3177	0.00027767	0.014851	0.00090746	0.030204
XPO1	5	-0.45765	-0.60763	0.38879	0.90387	0.54344	0.79008	-2.6881	-3.5682	0.0003332	0.014851	0.0003594	0.014414
IPO13	5	-0.74788	-1.4125	0.19803	0.79616	0.15782	0.62794	-2.9701	-5.1282	0.00027767	0.014851	2.93e-07	3.76e-05
RPL9	1	2.2473	0.43603	0.076415	0.59208	0.66282	0.85521	0.031964	0.006202	0.81607	0.98392	0.99505	0.99991
PSMG4	6	-1.3011	-2.5892	0.0286	0.37455	0.0096204	0.15371	-3.5143	-6.369	0	0	1.9e-10	6.46e-08
CRBN	5	0.73603	0.98183	0.24935	0.83535	0.32618	0.6699	-1.4607	-1.6881	0.011718	0.17338	0.091387	0.71579
EPRS	5	-2.0309	-2.8738	0.0073305	0.165	0.0040559	0.082712	-4.2182	-5.8368	0	0	5.32e-09	1.13e-06
ELP6	5	-2.3702	-3.8522	0.0033876	0.10235	0.00011708	0.0050195	-4.547	-6.9544	0	0	3.54e-12	1.72e-09
ALG2	5	-3.6306	-7.5215	0.0001666	0.011321	5.41e-14	1.68e-11	-5.7984	-11.861	0	0	1.89e-32	8.51e-29
NUBP1	5	-0.79063	-0.82163	0.17882	0.77885	0.41129	0.71089	-2.9563	-2.8974	0.00027767	0.014851	0.003763	0.087723
ACTR6	5	0.30977	0.33685	0.69523	0.97906	0.73623	0.88879	-1.8465	-1.935	0.0029988	0.067754	0.052988	0.53303
SLC38A11	5	1.2274	0.95457	0.040817	0.45426	0.33979	0.67736	-0.90784	-0.65672	0.10418	0.60751	0.51136	0.99991
ADAM2	5	1.7163	1.0613	0.0043872	0.12191	0.28853	0.65831	-0.41461	-0.24473	0.52813	0.94003	0.80667	0.99991
COX7B	4	2.8569	0.52348	0	0	0.60064	0.82431	0.72681	0.12594	0.077636	0.53581	0.89978	0.99991
CCDC109B	5	1.3652	1.4654	0.020936	0.31106	0.14281	0.62071	-0.75937	-0.78383	0.18154	0.74857	0.43314	0.99991
CDIPT	5	-0.78713	-1.6216	0.18049	0.78141	0.10488	0.60186	-2.9109	-5.7814	0.00027767	0.014851	7.41e-09	1.5e-06
RTEL1	5	0.27359	0.55385	0.74604	0.98272	0.57968	0.81109	-1.8455	-3.6568	0.0029988	0.067754	0.0002554	0.010924
MORN2	5	1.2171	1.1021	0.043483	0.46942	0.2704	0.65293	-0.89955	-0.78773	0.10751	0.61676	0.43085	0.99991
STX5	5	-0.69162	-0.84781	0.2273	0.8199	0.39654	0.70692	-2.807	-3.2755	0.0003332	0.014851	0.0010546	0.03385
RPS23	5	-2.5146	-0.81391	0.0022769	0.078695	0.4157	0.71433	-4.6255	-1.4471	0	0	0.14786	0.87694
WDR82	5	-1.1474	-1.3079	0.072305	0.5809	0.1909	0.6335	-3.2534	-3.5611	0.00022214	0.014599	0.00036932	0.014746
ESCO2	5	0.85934	1.0198	0.16849	0.76738	0.30783	0.66382	-1.2331	-1.2964	0.0296	0.31371	0.19482	0.94971
SEC13	5	-1.505	-2.4297	0.0291	0.37944	0.01511	0.20922	-3.5923	-5.6096	0.00011107	0.011494	2.03e-08	3.55e-06
SMC1A	5	-2.7947	-4.9801	0.0011107	0.0489	6.35e-07	5.53e-05	-4.8791	-8.1581	0	0	3.4e-16	3.22e-13
C17orf80	5	1.3368	0.99096	0.024602	0.34208	0.3217	0.66847	-0.74571	-0.53801	0.19087	0.75889	0.59057	0.99991
TAF12	5	-1.3267	-2.2909	0.045427	0.47697	0.021971	0.27609	-3.4077	-5.6887	0.0001666	0.013825	1.28e-08	2.4e-06
SNRPB2	5	-1.1349	-0.82099	0.075193	0.58793	0.41165	0.71111	-3.2153	-2.2083	0.00022214	0.014599	0.027227	0.3517
UGT3A2	5	1.3969	1.3698	0.01766	0.28117	0.17075	0.62862	-0.67929	-0.65265	0.2403	0.8057	0.51398	0.99991
SUMO2	2	-0.45891	-0.51516	0.6473	0.9665	0.60644	0.82779	-2.5295	-2.7648	0.026712	0.29545	0.0056954	0.11788
EBNA1BP2	5	0.44351	0.87231	0.52974	0.94831	0.38304	0.69941	-1.6243	-3.157	0.0073305	0.13018	0.0015938	0.046289
ZNF732	5	1.6626	0.82454	0.0059421	0.15042	0.40963	0.7108	-0.39599	-0.18818	0.5544	0.94782	0.85073	0.99991
NCSTN	5	0.58839	0.82213	0.37291	0.89438	0.411	0.71089	-1.4661	-1.9044	0.011662	0.17338	0.056864	0.55499
PSMG1	6	0.72457	1.0702	0.20886	0.8062	0.28455	0.6575	-1.3298	-1.8799	0.010385	0.16275	0.060121	0.5719
THOC7	5	1.2121	0.89251	0.044483	0.47347	0.37212	0.69349	-0.83648	-0.53971	0.13739	0.67082	0.58939	0.99991
LSM7	5	-1.2118	-2.0153	0.061532	0.54447	0.043878	0.42571	-3.256	-5.3157	0.00022214	0.014599	1.06e-07	1.59e-05
PCF11	5	-0.57218	-1.2473	0.30144	0.86947	0.2123	0.63671	-2.598	-5.4254	0.0003332	0.014851	5.78e-08	9.46e-06
CHMP2A	5	-3.4762	-6.1556	0.0001666	0.011321	7.48e-10	1.25e-07	-5.5003	-10.105	0	0	5.26e-24	1.18e-20
C19orf40	5	0.78323	0.97144	0.21636	0.81175	0.33133	0.67224	-1.2335	-1.3614	0.029489	0.31272	0.17339	0.9234
HIST1H2BN	2	0.22785	0.25764	0.82757	0.98808	0.79669	0.91505	-1.7744	-1.9958	0.071528	0.51892	0.045954	0.48848
C7orf55-LUC7L2	2	1.1339	1.0763	0.21392	0.81131	0.28177	0.65529	-0.86643	-0.76046	0.32887	0.87802	0.44698	0.99991
RPLP0	5	-1.1338	-1.5025	0.075304	0.58803	0.13298	0.62034	-3.1271	-3.6094	0.00022214	0.014599	0.00030695	0.012619
SLC35G5	3	0.69614	0.96416	0.38357	0.89932	0.33496	0.67413	-1.2932	-1.7869	0.080969	0.54376	0.073948	0.64188
PSMB1	5	-2.3128	-2.1946	0.0036652	0.10628	0.02819	0.32477	-4.2999	-4.2756	0	0	1.91e-05	0.0013622
AGTR2	5	2.1304	0.86554	0.00061087	0.033033	0.38674	0.70195	0.14484	0.056592	0.51386	0.93768	0.95487	0.99991
ANKIB1	5	1.4256	1.2045	0.015438	0.2603	0.2284	0.63884	-0.55549	-0.45369	0.35819	0.89031	0.65006	0.99991
TRIM31	5	1.7893	1.0864	0.003221	0.099315	0.27731	0.6549	-0.18805	-0.11238	0.90481	0.99094	0.91052	0.99991
SERPINB5	5	1.4891	1.0779	0.011773	0.22339	0.28109	0.65514	-0.48653	-0.34069	0.43894	0.9189	0.73333	0.99991
MCCC2	5	1.5749	1.4323	0.0081635	0.17453	0.15205	0.62471	-0.38497	-0.34384	0.57039	0.95177	0.73097	0.99991
PSME3	5	0.42593	0.9825	0.54934	0.95174	0.32586	0.6699	-1.5331	-3.3077	0.0093297	0.15176	0.00094072	0.031025
SAP30BP	5	-0.38308	-0.36288	0.45549	0.9302	0.71669	0.88007	-2.334	-2.0836	0.00061087	0.020992	0.037193	0.42999
ADAT2	5	0.60859	1.1576	0.35381	0.89113	0.24702	0.64616	-1.339	-2.4482	0.01927	0.24251	0.014357	0.23001
BORA	5	0.33441	0.49897	0.6638	0.971	0.6178	0.83263	-1.6126	-2.3011	0.0074416	0.13086	0.021385	0.29736
AMD1	5	1.285	1.5335	0.031876	0.40056	0.12515	0.61791	-0.66133	-0.74485	0.25373	0.81622	0.45636	0.99991
HAUS8	5	-0.21843	-0.37802	0.62281	0.9632	0.70542	0.876	-2.1602	-3.4645	0.00088854	0.026622	0.00053113	0.019473
ATP6V1E2	5	1.5549	1.5052	0.0087188	0.18266	0.13228	0.62034	-0.38202	-0.36701	0.57444	0.95177	0.71361	0.99991
SSX7	3	2.1647	0.65631	0.0060532	0.15118	0.51163	0.7733	0.23181	0.067929	0.49975	0.9354	0.94584	0.99991
RBBP4	5	-2.0401	-3.3042	0.0071639	0.16226	0.00095264	0.027848	-3.9589	-6.0076	0	0	1.88e-09	4.77e-07
KRTAP9-8	1	0.68546	0.87787	0.52929	0.94799	0.38002	0.6972	-1.2257	-1.5699	0.33515	0.88198	0.11645	0.80094
URB1	5	0.49769	1.1151	0.4651	0.933	0.26481	0.65286	-1.4094	-3.0623	0.014939	0.20472	0.0021968	0.058865
PGAP1	5	1.6476	1.3458	0.0062753	0.15458	0.17835	0.62963	-0.25569	-0.20342	0.78064	0.97679	0.83881	0.99991
HTRA3	5	1.5706	1.5237	0.008219	0.17453	0.12759	0.61912	-0.3177	-0.3041	0.67502	0.96353	0.76105	0.99991
TMSB4X	1	2.3535	0.40468	0.065308	0.55941	0.68571	0.86607	0.46551	0.080046	0.48348	0.93282	0.9362	0.99991
DNAL4	5	0.87695	1.9194	0.15761	0.75139	0.05493	0.47836	-1.0081	-2.1787	0.07225	0.52099	0.029354	0.36793
C14orf166	5	1.1717	1.0989	0.051869	0.4984	0.27179	0.65311	-0.70743	-0.6409	0.2198	0.78627	0.52159	0.99991
UPF2	5	-0.37891	-0.6365	0.45899	0.93095	0.52445	0.78054	-2.2571	-3.6885	0.00072194	0.023173	0.00022559	0.010009
YTHDC1	5	0.82861	1.2384	0.18693	0.78603	0.21555	0.63703	-1.0437	-1.5484	0.06192	0.48394	0.12152	0.81826
BUB3	5	-1.2697	-1.9804	0.052369	0.50106	0.047661	0.4456	-3.1409	-4.4218	0.00022214	0.014599	9.79e-06	0.0008047
KIAA1143	5	1.0802	1.388	0.075526	0.58849	0.16513	0.62862	-0.78798	-1.0033	0.16377	0.71619	0.3157	0.99991
DNAJC19	5	-0.10447	-0.15642	0.75887	0.98295	0.8757	0.95067	-1.9647	-2.8344	0.0019992	0.049383	0.0045909	0.10131
HMGN1	1	1.2364	0.69471	0.28183	0.85611	0.48723	0.75916	-0.62299	-0.35006	0.6212	0.95748	0.72629	0.99991
DCTD	5	0.90489	1.5735	0.14183	0.7293	0.11561	0.61373	-0.94808	-1.6407	0.089854	0.57214	0.10086	0.75238
CCDC174	5	1.0911	1.52	0.072638	0.5809	0.1285	0.61994	-0.76085	-1.0519	0.18054	0.74707	0.29284	0.99991
TRAPPC2	4	0.24044	0.37914	0.79808	0.98808	0.70459	0.87575	-1.6098	-2.3567	0.016383	0.22048	0.018436	0.26969
2023-09-11	5	1.5458	1.4023	0.0091631	0.18857	0.16083	0.62862	-0.30438	-0.27553	0.69651	0.968	0.78291	0.99991
GTF2H5	3	1.3813	0.9645	0.070584	0.57904	0.3348	0.674	-0.4676	-0.2989	0.5745	0.95177	0.76501	0.99991
RPLP1	5	-0.49124	-0.82892	0.36086	0.89323	0.40715	0.7098	-2.3393	-3.737	0.00061087	0.020992	0.00018625	0.0086217
KIAA0825	5	1.2568	1.444	0.035819	0.42351	0.14874	0.62252	-0.59106	-0.67004	0.31904	0.8739	0.50284	0.99991
CYP2A7	3	2.1113	0.67975	0.0073305	0.165	0.49666	0.76493	0.26365	0.08249	0.46471	0.92591	0.93426	0.99991
IFNA17	1	0.60934	0.90601	0.571	0.95381	0.36493	0.69023	-1.2383	-1.8413	0.32915	0.8782	0.065573	0.59908
FEN1	5	0.49026	0.76148	0.47387	0.93559	0.44637	0.73338	-1.3572	-2.0391	0.018049	0.23483	0.041445	0.45754
CD34	5	2.0342	0.92233	0.0011107	0.0489	0.35636	0.6855	0.18872	0.082605	0.44599	0.91913	0.93417	0.99991
PFN1	5	-0.39132	-0.61414	0.44721	0.92789	0.53913	0.78767	-2.2366	-3.2904	0.00072194	0.023173	0.0010005	0.032472
DBF4	5	-0.1737	-0.29005	0.67518	0.97267	0.77178	0.90454	-2.015	-3.2926	0.001666	0.043228	0.00099275	0.032424
CCNG1	5	1.2991	1.5365	0.029489	0.38256	0.12443	0.61791	-0.54209	-0.63355	0.37435	0.89617	0.52637	0.99991
NOC3L	5	0.55457	0.64718	0.40601	0.91342	0.51751	0.77743	-1.2807	-1.3195	0.024546	0.28135	0.18702	0.93937
METAP1	5	-1.3681	-1.9108	0.041262	0.45611	0.056025	0.48178	-3.1999	-4.1618	0.00022214	0.014599	3.16e-05	0.0020455
PABPC1L2A	2	0.74351	0.97508	0.42961	0.91895	0.32952	0.67157	-1.081	-1.4177	0.2253	0.79192	0.15628	0.89195
CCDC179	2	0.11089	0.16005	0.9217	0.99193	0.87284	0.94945	-1.708	-2.4113	0.07908	0.53919	0.015895	0.24421
SETD1A	5	-0.3128	-0.61756	0.52319	0.94607	0.53687	0.78648	-2.1311	-4.1314	0.00099961	0.029079	3.61e-05	0.0023025
EMC7	5	0.094232	0.15521	0.98134	0.99994	0.87665	0.9513	-1.7233	-2.6181	0.0046093	0.09081	0.008842	0.16297
RACGAP1	5	-1.3219	-1.3835	0.045927	0.47986	0.1665	0.62862	-3.1349	-3.0002	0.00022214	0.014599	0.0026985	0.068342
NUDT5	5	1.3932	1.1858	0.018271	0.28584	0.23569	0.64197	-0.41469	-0.33898	0.52796	0.94003	0.73462	0.99991
F2R	5	1.3125	1.2263	0.0276	0.36706	0.22007	0.63737	-0.49327	-0.45184	0.43044	0.91728	0.65138	0.99991
ZNF221	5	1.4756	1.005	0.012329	0.23005	0.31488	0.66586	-0.329	-0.22104	0.65658	0.96052	0.82506	0.99991
EIF4A3	5	-2.6243	-4.4002	0.001666	0.065646	1.08e-05	0.00064702	-4.4275	-7.302	0	0	2.84e-13	1.7e-10
NUPL2	5	1.2372	1.1352	0.039207	0.44486	0.25629	0.64983	-0.56398	-0.48533	0.34909	0.88842	0.62745	0.99991
DEFB129	5	0.88374	1.2034	0.15327	0.74595	0.22881	0.63884	-0.91317	-1.1439	0.10218	0.60288	0.25267	0.99211
C8orf59	3	2.8641	0.55342	0.00044427	0.027682	0.57997	0.81115	1.0712	0.19595	0.037541	0.36281	0.84465	0.99991
KDSR	5	-0.90033	-0.3843	0.1345	0.72023	0.70076	0.87338	-2.6888	-1.0561	0.0003332	0.014851	0.29092	0.99991
RPS2	3	-0.8372	-1.3466	0.2985	0.86757	0.1781	0.62963	-2.6247	-3.8888	0.004165	0.085227	0.00010074	0.005258
COPS4	5	0.49855	1.101	0.46388	0.93227	0.2709	0.65293	-1.2823	-2.7231	0.024435	0.28115	0.0064674	0.12911
HMGB1	2	1.9187	0.82576	0.04315	0.46751	0.40894	0.7108	0.13921	0.059906	0.67452	0.96353	0.95223	0.99991
FRG2B	1	1.6429	0.64416	0.16971	0.76931	0.51947	0.77815	-0.13627	-0.053433	0.95341	0.99565	0.95739	0.99991
TOR3A	5	0.63171	1.2926	0.33426	0.88755	0.19614	0.63485	-1.1407	-2.3032	0.042872	0.39448	0.021269	0.29597
PCBP4	5	0.74216	1.3978	0.24535	0.83139	0.16218	0.62862	-1.0285	-1.9075	0.066196	0.50147	0.05646	0.55254
CRY1	5	1.1377	1.5306	0.059643	0.53727	0.12587	0.61791	-0.628	-0.81897	0.2835	0.84436	0.4128	0.99991
USP17L5	1	-1.3632	-1.3662	0.47126	0.93528	0.17188	0.62862	-3.1248	-3.1349	0.090132	0.57249	0.0017189	0.049048
HTR1F	5	0.83826	1.2965	0.18115	0.78198	0.19479	0.63448	-0.91762	-1.4074	0.10041	0.59848	0.15932	0.89798
GK2	5	1.82	1.0012	0.0026656	0.086022	0.31673	0.66629	0.065892	0.035227	0.63831	0.95971	0.9719	0.99991
STAMBPL1	5	2.1474	0.9259	0.00049981	0.029126	0.3545	0.68536	0.39398	0.1644	0.21258	0.77947	0.86941	0.99991
C10orf68	5	0.8288	0.89693	0.18693	0.78603	0.36976	0.69263	-0.92057	-0.9056	0.099683	0.59654	0.36515	0.99991
TMEM42	5	1.5053	1.4691	0.010885	0.21258	0.14181	0.62071	-0.24337	-0.23472	0.80235	0.98186	0.81442	0.99991
COPA	5	-1.0308	-1.6693	0.096629	0.64112	0.095066	0.58766	-2.7729	-3.9897	0.0003332	0.014851	6.61e-05	0.0037931
ARID5B	5	1.9466	0.92882	0.0017216	0.067391	0.35298	0.68455	0.20595	0.09649	0.42106	0.91438	0.92313	0.99991
XRRA1	5	1.7075	1.1509	0.0046093	0.12557	0.24976	0.64776	-0.02941	-0.019376	0.80208	0.98185	0.98454	0.99991
LARP7	5	1.1426	1.5544	0.058089	0.52908	0.12009	0.61791	-0.59251	-0.74612	0.31754	0.87218	0.4556	0.99991
ABHD10	5	1.7065	0.89127	0.0046093	0.12557	0.37279	0.69405	-0.027873	-0.013692	0.79908	0.98119	0.98908	0.99991
ZNF544	5	1.7266	1.2024	0.0043316	0.12074	0.22922	0.63884	-0.0066311	-0.0045137	0.76104	0.97565	0.9964	0.99991
SNX13	5	0.54503	0.51854	0.41489	0.91668	0.60408	0.82625	-1.1827	-0.97768	0.036319	0.35466	0.32823	0.99991
BOP1	5	-0.28783	-0.71365	0.54956	0.95174	0.47544	0.75193	-2.0144	-4.8682	0.001666	0.043228	1.13e-06	0.0001214
METAP1D	5	2.2969	0.6599	0.00038874	0.02509	0.50932	0.7716	0.57127	0.1615	0.10074	0.59888	0.8717	0.99991
CPT2	5	1.1489	1.4315	0.056756	0.52383	0.1523	0.62471	-0.57124	-0.69404	0.34053	0.88407	0.48766	0.99991
MEF2A	5	1.2114	1.4625	0.044538	0.47347	0.14359	0.62071	-0.50727	-0.60261	0.41356	0.91163	0.54677	0.99991
SNAPC1	5	-1.0517	-1.2493	0.091742	0.63029	0.21155	0.63671	-2.7653	-3.013	0.0003332	0.014851	0.0025866	0.066538
SOCS5	5	0.52576	0.81627	0.434	0.92115	0.41435	0.71351	-1.18	-1.6585	0.036708	0.3573	0.097217	0.74146
AQR	5	0.66801	0.93896	0.30094	0.86885	0.34775	0.68155	-1.037	-1.3822	0.063586	0.49121	0.1669	0.91073
EIF1AD	5	-0.20009	-0.31374	0.64331	0.96645	0.75372	0.89579	-1.904	-2.9352	0.002499	0.059211	0.0033328	0.08034
TCTN1	5	1.8717	0.97961	0.0021658	0.077844	0.32728	0.67029	0.16897	0.085126	0.47626	0.93129	0.93216	0.99991
CERS5	5	1.657	1.2784	0.0060532	0.15118	0.2011	0.63648	-0.043137	-0.032695	0.82734	0.98436	0.97392	0.99991
TOMM34	5	0.99374	1.1101	0.10318	0.65285	0.26696	0.65293	-0.70616	-0.75016	0.22058	0.78627	0.45316	0.99991
MTOR	5	-0.9561	-1.7411	0.1174	0.6877	0.081674	0.55818	-2.6535	-4.0827	0.0003332	0.014851	4.45e-05	0.0027361
TBC1D21	5	1.2333	1.3533	0.040096	0.45097	0.17595	0.62956	-0.46276	-0.50037	0.46715	0.92727	0.61682	0.99991
ARHGEF9	5	1.4316	1.3744	0.014994	0.25496	0.16933	0.62862	-0.26388	-0.24651	0.76598	0.97668	0.80529	0.99991
FAM136A	4	0.53503	1.0083	0.4696	0.93385	0.31331	0.66574	-1.1588	-2.1616	0.069417	0.51229	0.03065	0.37933
RPRD1B	5	0.60741	0.83018	0.35475	0.8918	0.40644	0.7096	-1.0861	-1.4362	0.053313	0.44734	0.15094	0.88195
MAGOH	4	-0.31256	-0.41099	0.57567	0.95602	0.68108	0.86361	-2.0018	-2.4283	0.0057755	0.10822	0.015171	0.23771
SPIN2A	2	2.6893	0.49224	0.0068862	0.15918	0.62255	0.83559	1.001	0.17883	0.10846	0.61876	0.85807	0.99991
GPR87	5	1.7715	0.86257	0.0034986	0.10328	0.38837	0.7026	0.088612	0.040183	0.6011	0.95542	0.96795	0.99991
ZDHHC15	5	1.4501	0.9214	0.013384	0.23861	0.35684	0.6855	-0.23128	-0.1439	0.82346	0.98421	0.88558	0.99991
TMEM258	5	-1.4898	-1.7991	0.029822	0.3844	0.072007	0.52825	-3.1684	-3.806	0.00022214	0.014599	0.00014121	0.0069565
THAP5	5	0.0014301	0.0021189	0.89565	0.99098	0.99831	0.9992	-1.6672	-2.2981	0.0058311	0.10892	0.021554	0.29816
RAD17	5	-0.81747	-0.97208	0.16655	0.76701	0.33101	0.67224	-2.485	-2.6851	0.00055534	0.020992	0.0072503	0.13948
GLCE	5	0.61852	1.4352	0.34614	0.89113	0.15124	0.62471	-1.0481	-2.3468	0.061143	0.48016	0.018933	0.27341
BRIX1	5	-0.26938	-0.43984	0.56745	0.95317	0.66006	0.85346	-1.9335	-3.0041	0.0021103	0.051351	0.0026641	0.067663
COPS2	5	-0.51052	-0.74282	0.34581	0.89113	0.45759	0.74137	-2.1718	-2.9582	0.00088854	0.026622	0.0030949	0.07572
ULBP1	5	1.8195	0.98114	0.0026656	0.086022	0.32652	0.66999	0.16031	0.082504	0.49036	0.93524	0.93425	0.99991
SAP130	5	-0.0078838	-0.013673	0.88499	0.99093	0.98909	0.99645	-1.6651	-2.8018	0.0058866	0.1095	0.0050815	0.10841
ITGB1	5	1.7275	1.1757	0.0043316	0.12074	0.2397	0.64316	0.07067	0.046646	0.63103	0.95958	0.9628	0.99991
AGFG1	5	0.48872	0.98353	0.47615	0.93559	0.32535	0.6699	-1.1671	-2.2823	0.038374	0.36716	0.022472	0.30912
GTF2B	5	-0.34441	-0.41601	0.49114	0.93975	0.67741	0.86163	-2.0002	-2.3143	0.0017216	0.044097	0.02065	0.29074
KIAA0947	5	-0.027805	-0.049889	0.85817	0.99093	0.96021	0.98493	-1.6831	-2.924	0.0053868	0.10243	0.0034552	0.081974
MCM2	5	-2.2325	-3.9005	0.0044983	0.12366	9.6e-05	0.0042154	-3.8865	-6.5594	0	0	5.4e-11	2.11e-08
BTBD9	5	1.1697	1.2778	0.052202	0.50027	0.20131	0.63648	-0.4815	-0.51917	0.44377	0.9189	0.60364	0.99991
TOMM40	5	-0.76244	-0.45465	0.19115	0.7906	0.64936	0.84826	-2.4132	-1.3367	0.00061087	0.020992	0.18132	0.93288
AP1G1	5	0.53542	0.77513	0.42422	0.91786	0.43826	0.72978	-1.1135	-1.4881	0.047926	0.42304	0.13671	0.85567
LTN1	5	1.0749	1.8422	0.076803	0.59316	0.06544	0.51161	-0.5728	-0.94288	0.3387	0.88327	0.34574	0.99991
DUOXA1	5	1.8903	1.2733	0.0019992	0.073469	0.20292	0.63648	0.24542	0.16397	0.36747	0.89262	0.86976	0.99991
MYSM1	5	1.4365	1.5066	0.014494	0.25169	0.13192	0.62034	-0.20765	-0.21207	0.86905	0.98791	0.83205	0.99991
ANAPC5	5	0.092952	0.1603	0.98312	0.99994	0.87265	0.94943	-1.551	-2.5598	0.0088854	0.14744	0.010475	0.18419
PLA2G4D	5	1.0666	1.6621	0.079136	0.60101	0.096495	0.58862	-0.57545	-0.86381	0.33559	0.88198	0.38769	0.99991
CDC37	5	-0.63667	-1.3811	0.25907	0.83953	0.16724	0.62862	-2.2774	-4.5127	0.00066641	0.02214	6.4e-06	0.00056346
MT2A	1	0.34701	0.39285	0.71578	0.98169	0.69443	0.87006	-1.2937	-1.4646	0.31221	0.86841	0.14304	0.86729
FTSJ3	5	0.22168	0.22359	0.81418	0.98808	0.82308	0.92523	-1.417	-1.3568	0.014494	0.2	0.17486	0.92481
HNRNPH1	5	-1.2767	-2.1901	0.051424	0.49785	0.028518	0.32652	-2.913	-4.2948	0.00027767	0.014851	1.75e-05	0.0012646
MGAT4A	5	1.2562	0.91208	0.035875	0.42388	0.36173	0.68883	-0.37973	-0.26092	0.57733	0.95236	0.79415	0.99991
NDC1	5	-1.0449	-1.3955	0.093186	0.63215	0.16288	0.62862	-2.6782	-3.4537	0.0003332	0.014851	0.000553	0.020001
ODF2	5	0.26032	0.45044	0.76298	0.98296	0.65239	0.85012	-1.3714	-2.2868	0.017104	0.22597	0.022209	0.30599
NUBP2	5	-1.4687	-3.0073	0.031821	0.40056	0.0026355	0.059997	-3.1	-5.9712	0.00022214	0.014599	2.36e-09	5.51e-07
PIGX	5	1.2526	1.2089	0.036264	0.42596	0.2267	0.63812	-0.37813	-0.35272	0.57955	0.95247	0.7243	0.99991
PRDX3	5	0.38794	0.52839	0.59738	0.95865	0.59723	0.82238	-1.2407	-1.6436	0.028933	0.3092	0.10026	0.75065
TWF1	5	1.8384	1.1708	0.002499	0.082418	0.24169	0.64343	0.21	0.1287	0.41489	0.91243	0.8976	0.99991
PCNA	5	-2.1753	-1.2777	0.0053868	0.14038	0.20134	0.63648	-3.7999	-2.3002	0	0	0.021438	0.29787
UBL3	5	0.92607	0.73776	0.13162	0.71386	0.46066	0.74269	-0.69631	-0.52122	0.2268	0.79286	0.60221	0.99991
RPL13	5	-1.4461	-2.3928	0.033543	0.40838	0.016722	0.22525	-3.0679	-4.4818	0.00022214	0.014599	7.4e-06	0.00063757
SKIV2L2	5	-1.6077	-2.792	0.022047	0.31939	0.0052378	0.0997	-3.2289	-5.3786	0.00022214	0.014599	7.51e-08	1.21e-05
ZNF98	5	1.2914	1.1796	0.030821	0.39306	0.23816	0.64315	-0.32911	-0.28692	0.65647	0.96052	0.77417	0.99991
SPATA31A3	1	0.19474	0.33462	0.87122	0.99093	0.73791	0.88963	-1.4241	-2.4471	0.27689	0.83902	0.014401	0.23043
RBM8A	5	0.67591	0.82737	0.29511	0.86474	0.40803	0.71037	-0.94241	-1.0426	0.092075	0.58033	0.29713	0.99991
KRTAP4-8	2	-1.7666	-1.3683	0.16788	0.76706	0.17122	0.62862	-3.3844	-2.5138	0.010885	0.16752	0.011945	0.20293
CCR8	5	1.4192	1.4706	0.015883	0.26555	0.1414	0.62071	-0.19561	-0.19677	0.89065	0.98966	0.84401	0.99991
NOM1	5	0.3641	0.71895	0.62653	0.96353	0.47217	0.74993	-1.2499	-2.4324	0.027934	0.30503	0.014998	0.23628
RMDN3	5	0.99006	1.2331	0.10485	0.65819	0.21753	0.63703	-0.62136	-0.77073	0.28928	0.85012	0.44087	0.99991
SH3YL1	5	0.45741	0.79421	0.51352	0.94401	0.42707	0.7225	-1.1534	-1.9407	0.040762	0.38249	0.052299	0.53038
TCEB1	3	0.028906	0.0344	0.97196	0.99937	0.97256	0.99027	-1.5795	-1.8468	0.038652	0.36884	0.06477	0.59512
CLVS2	5	0.61723	1.2933	0.34703	0.89113	0.19592	0.63483	-0.98982	-2.0648	0.077525	0.53548	0.038941	0.44297
ATP6V1B2	5	0.42097	0.66532	0.55484	0.95255	0.50585	0.76989	-1.1849	-1.8199	0.036042	0.3531	0.068768	0.6141
POLR3B	5	-3.9636	-0.70067	5.55e-05	0.0055249	0.48351	0.7567	-5.5679	-0.91451	0	0	0.36045	0.99991
HIST2H3C	2	-1.0803	-1.871	0.33742	0.8896	0.061345	0.5001	-2.6839	-4.6263	0.022658	0.26754	3.72e-06	0.00035098
HSPA13	5	0.12828	0.306	0.93464	0.99333	0.7596	0.89929	-1.4751	-3.4835	0.011329	0.17085	0.00049497	0.018415
EMC3	5	0.012582	0.02031	0.90992	0.99098	0.9838	0.9938	-1.5905	-2.4802	0.0080524	0.1377	0.013132	0.21636
NAPA	5	-2.2519	-1.5669	0.0042761	0.11994	0.11715	0.61662	-3.8529	-2.6894	0	0	0.0071589	0.13876
PPAN	5	-1.0436	-1.9365	0.093242	0.63215	0.052813	0.47032	-2.6443	-4.8206	0.0003332	0.014851	1.43e-06	0.00015161
CMC1	5	0.39058	0.49639	0.59427	0.95865	0.61962	0.83401	-1.2098	-1.3764	0.03221	0.33238	0.1687	0.91404
TSR2	5	-2.0072	-3.0667	0.0075526	0.16667	0.0021647	0.052112	-3.6053	-5.344	0.00011107	0.011494	9.09e-08	1.38e-05
ICOS	5	1.2952	0.96108	0.030099	0.38604	0.33651	0.67531	-0.2995	-0.2112	0.7035	0.96865	0.83273	0.99991
DAPK1	5	1.4084	1.5577	0.016549	0.27051	0.1193	0.61752	-0.1842	-0.19784	0.91265	0.99198	0.84317	0.99991
GGNBP2	5	-1.1359	-1.2595	0.074915	0.58729	0.20784	0.63671	-2.7258	-2.8611	0.0003332	0.014851	0.0042218	0.094976
MAEA	5	0.47498	0.88171	0.49142	0.93975	0.37794	0.69623	-1.1127	-2.0114	0.048148	0.42438	0.044286	0.47736
SYVN1	5	0.075099	0.15125	0.99472	0.99994	0.87978	0.95225	-1.5122	-2.7915	0.010052	0.16004	0.005246	0.11116
PDPK1	5	-1.1622	-0.73732	0.070084	0.57863	0.46093	0.74292	-2.747	-1.6336	0.0003332	0.014851	0.10234	0.75554
ZNF728	4	-0.57348	-0.6314	0.36314	0.89323	0.52778	0.78199	-2.1575	-2.3335	0.0042761	0.085651	0.019623	0.27952
SMNDC1	5	-0.079323	-0.14297	0.7908	0.98704	0.88632	0.95477	-1.6632	-2.9454	0.0059977	0.11066	0.0032251	0.078462
GK	5	0.86325	1.3574	0.16599	0.76588	0.17464	0.62862	-0.71934	-1.1067	0.20992	0.77762	0.26841	0.99991
IPO11	5	-0.8263	-1.1238	0.16294	0.76198	0.2611	0.65189	-2.4085	-3.1632	0.00061087	0.020992	0.0015604	0.045541
ZNF780B	5	1.0988	1.2524	0.070473	0.57904	0.21044	0.63671	-0.48291	-0.53828	0.44249	0.9189	0.59039	0.99991
ABHD12B	5	0.53175	1.0081	0.42806	0.91895	0.31343	0.66574	-1.0497	-1.9795	0.060754	0.47879	0.047758	0.50174
INCENP	5	-0.90729	-1.611	0.13212	0.71536	0.10718	0.60469	-2.4882	-4.1701	0.00055534	0.020992	3.04e-05	0.0019863
DDX3X	5	0.14016	0.30995	0.91881	0.99108	0.7566	0.89732	-1.4394	-3.1706	0.012828	0.1851	0.0015211	0.044753
C1orf227	5	0.57487	1.393	0.38546	0.90131	0.16363	0.62862	-1.0015	-2.4103	0.074193	0.52789	0.015939	0.24469
KIAA0196	5	0.86008	1.2719	0.16788	0.76706	0.20339	0.63648	-0.71552	-1.0451	0.21292	0.77974	0.296	0.99991
LOX	5	0.87616	1.4629	0.15816	0.75185	0.14349	0.62071	-0.69754	-1.1568	0.22597	0.79281	0.24735	0.98875
YWHAE	4	0.88239	0.98713	0.2027	0.8003	0.32358	0.66946	-0.6908	-0.7544	0.28794	0.85	0.45061	0.99991
CHMP6	5	1.0055	1.2728	0.09824	0.64312	0.20309	0.63648	-0.56689	-0.6945	0.34514	0.8852	0.48737	0.99991
BTAF1	5	1.546	1.3149	0.0091631	0.18857	0.18854	0.6327	-0.026347	-0.02224	0.79591	0.98017	0.98226	0.99991
CD2	5	1.4095	1.2886	0.016494	0.27051	0.19752	0.63491	-0.16245	-0.1434	0.95313	0.99559	0.88598	0.99991
GTF2A1	5	-0.12122	-0.1788	0.73771	0.98198	0.8581	0.94275	-1.6924	-2.3384	0.0053313	0.10159	0.019369	0.27813
GLT8D2	5	0.90067	1.5012	0.14428	0.73241	0.1333	0.62034	-0.6699	-1.0956	0.24763	0.8125	0.27326	0.99991
UGT1A9	3	2.3042	0.66871	0.0036097	0.10569	0.50368	0.76873	0.73634	0.2045	0.1189	0.64198	0.83796	0.99991
WDR66	5	0.94535	1.2555	0.12301	0.69539	0.20929	0.63671	-0.6213	-0.8046	0.28928	0.85012	0.42105	0.99991
ECT2	5	0.15318	0.19815	0.90298	0.99098	0.84293	0.93568	-1.4124	-1.7438	0.014828	0.20382	0.081188	0.67683
KRTAP5-7	1	1.0492	0.89554	0.35686	0.8918	0.3705	0.69276	-0.51532	-0.43997	0.69662	0.968	0.65996	0.99991
KRTAP10-6	1	0.30655	0.40235	0.73866	0.98199	0.68742	0.86666	-1.2566	-1.6493	0.32337	0.8769	0.099086	0.74726
SYMPK	5	-0.33473	-0.58835	0.50081	0.93975	0.5563	0.79869	-1.8961	-3.2058	0.0025546	0.059974	0.0013467	0.040804
GCLC	5	0.86094	1.4554	0.16777	0.76706	0.14555	0.62071	-0.69423	-1.172	0.22813	0.79432	0.2412	0.98607
MTF1	5	0.90734	1.3951	0.14056	0.72709	0.16298	0.62862	-0.6478	-0.95579	0.26501	0.82589	0.33918	0.99991
PPIAL4G	1	-1.4099	-1.4095	0.45871	0.93095	0.15868	0.62862	-2.9647	-2.9665	0.09885	0.59506	0.0030122	0.074507
OIP5	5	-0.27772	-0.53547	0.55978	0.95255	0.59233	0.81985	-1.8319	-3.3365	0.0032765	0.072127	0.00084831	0.028822
LEAP2	5	0.29034	0.65167	0.7235	0.98169	0.51461	0.77525	-1.2614	-2.7915	0.026545	0.29524	0.0052471	0.11116
ANKRD40	5	0.87507	1.3307	0.15883	0.75349	0.18329	0.63041	-0.67487	-1.0073	0.24352	0.80844	0.31378	0.99991
KRTAP13-2	4	0.50232	0.98789	0.50153	0.93975	0.32321	0.66942	-1.0474	-2.0478	0.097295	0.594	0.040578	0.45188
ERAL1	5	0.87923	1.3608	0.15611	0.74867	0.17357	0.62862	-0.66907	-1.0127	0.24807	0.81322	0.3112	0.99991
AGMAT	5	0.86411	1.281	0.16532	0.7651	0.2002	0.63609	-0.68261	-1.0038	0.23791	0.80315	0.31549	0.99991
PRSS36	5	0.17031	0.2804	0.88205	0.99093	0.77917	0.90791	-1.3763	-2.2139	0.016993	0.22517	0.026834	0.34863
SMPDL3A	5	0.94067	1.4776	0.12501	0.69916	0.13951	0.62071	-0.60545	-0.93337	0.30566	0.86426	0.35063	0.99991
TKTL2	5	1.3521	1.545	0.022658	0.32614	0.12236	0.61791	-0.18835	-0.21459	0.90454	0.99094	0.83009	0.99991
EIF3E	5	-0.70128	-1.0231	0.22169	0.81635	0.30628	0.66312	-2.2412	-2.8882	0.00072194	0.023173	0.0038751	0.089346
LONRF1	5	1.3997	1.2743	0.017049	0.27435	0.20257	0.63648	-0.13786	-0.12466	0.99922	0.99972	0.9008	0.99991
TSEN2	5	0.34316	0.70982	0.65169	0.9668	0.47782	0.75316	-1.1942	-2.4487	0.034376	0.34628	0.014338	0.23001
MYOZ1	5	1.3001	1.4464	0.029266	0.38078	0.14808	0.62244	-0.2344	-0.25952	0.81802	0.98392	0.79523	0.99991
UTP18	5	-0.86773	-1.6669	0.14661	0.73599	0.095528	0.58795	-2.4021	-4.3881	0.00061087	0.020992	1.14e-05	0.00089895
TRMT11	5	0.58224	1.0831	0.37896	0.89813	0.27878	0.6549	-0.95062	-1.6961	0.088521	0.56746	0.089864	0.7125
PRPF8	5	-1.6101	-2.575	0.021936	0.31829	0.010024	0.15709	-3.1428	-4.9601	0.00022214	0.014599	7.05e-07	8.19e-05
DNAH6	5	1.0211	1.3221	0.092853	0.63215	0.18615	0.63158	-0.51056	-0.64639	0.41001	0.91055	0.51803	0.99991
MFSD8	5	0.87604	1.1322	0.15816	0.75185	0.25755	0.65069	-0.65453	-0.8072	0.25968	0.823	0.41955	0.99991
MCTS1	5	-0.95195	-0.57453	0.11857	0.6896	0.56561	0.80359	-2.4813	-1.4753	0.00055534	0.020992	0.14014	0.86246
APOF	5	0.54947	0.8933	0.41067	0.91591	0.3717	0.69344	-0.97738	-1.5672	0.080469	0.54209	0.11707	0.80259
SULT1C3	5	1.5469	1.1747	0.0091631	0.18857	0.24011	0.64316	0.021262	0.015941	0.71483	0.97067	0.98728	0.99991
POLD2	5	-1.1324	-1.6573	0.075415	0.58813	0.097456	0.58947	-2.6578	-3.8195	0.0003332	0.014851	0.0001337	0.006706
RPL27	5	-1.1788	-2.0981	0.066918	0.56679	0.035893	0.38019	-2.7027	-4.5844	0.0003332	0.014851	4.55e-06	0.00041821
ZNF613	5	0.06255	0.10162	0.97879	0.99994	0.91906	0.9686	-1.4605	-2.1642	0.011718	0.17338	0.030446	0.37758
KRTAP9-2	1	0.96569	0.88578	0.39024	0.90408	0.37574	0.69579	-0.55688	-0.51082	0.66446	0.96276	0.60948	0.99991
SC5D	5	0.29064	0.41723	0.72294	0.98169	0.67651	0.86125	-1.2318	-1.7243	0.029711	0.31434	0.084649	0.69317
TP53BP1	5	0.26065	0.25619	0.7627	0.98296	0.7978	0.91533	-1.2613	-1.2103	0.026545	0.29524	0.22615	0.97435
ELOF1	5	-0.79079	-0.851	0.17882	0.77885	0.39477	0.70567	-2.3113	-2.3482	0.00061087	0.020992	0.018864	0.27305
LRP1B	5	0.7747	1.0806	0.22214	0.81635	0.27988	0.65514	-0.74577	-1.0202	0.19081	0.75883	0.30762	0.99991
CCDC60	5	2.0103	1.1431	0.0013883	0.056818	0.253	0.64949	0.49342	0.27486	0.14045	0.67701	0.78343	0.99991
GAST	5	0.98579	1.5565	0.1059	0.65918	0.1196	0.61791	-0.53104	-0.82942	0.38646	0.89899	0.40686	0.99991
TAX1BP3	5	-0.24532	-0.40493	0.5951	0.95865	0.68553	0.86606	-1.7611	-2.7074	0.004054	0.083524	0.0067809	0.13302
RPS10	2	-0.43844	-0.56073	0.66185	0.97044	0.57498	0.80957	-1.952	-2.3478	0.055312	0.45667	0.018886	0.27315
GPR161	5	1.0984	1.1313	0.070584	0.57904	0.25791	0.65082	-0.41437	-0.41747	0.52824	0.94003	0.67634	0.99991
DPH5	5	-0.54651	-0.99294	0.32065	0.88072	0.32074	0.66788	-2.0585	-3.6525	0.0014439	0.038922	0.00025971	0.011038
CEP63	5	0.7687	1.3308	0.22508	0.81858	0.18325	0.63041	-0.73928	-1.2277	0.1957	0.76426	0.21957	0.96875
TRAPPC11	5	0.54004	0.63478	0.41961	0.91747	0.52557	0.78124	-0.96774	-1.0398	0.083412	0.55018	0.29842	0.99991
BIRC2	5	1.8656	0.87407	0.0023324	0.079395	0.38208	0.69856	0.3592	0.16564	0.24185	0.80737	0.86844	0.99991
RPL37A	4	-3.4353	-0.72038	0.0012217	0.052885	0.47129	0.7495	-4.9406	-1.0326	0	0	0.30177	0.99991
ADAM21	5	1.4495	1.1685	0.013384	0.23861	0.24259	0.64343	-0.055215	-0.042937	0.85122	0.98729	0.96575	0.99991
SLC25A52	4	1.0945	1.3921	0.10768	0.66359	0.16388	0.62862	-0.40947	-0.51151	0.58683	0.95318	0.60899	0.99991
CD86	5	0.078198	0.12884	0.99872	0.99994	0.89748	0.9596	-1.4246	-2.2511	0.013995	0.19505	0.024381	0.32739
SPSB3	5	1.2605	1.2191	0.035153	0.41893	0.22282	0.63807	-0.24205	-0.22968	0.80546	0.98247	0.81834	0.99991
ANAPC11	9	-0.57234	-1.4946	0.15055	0.74091	0.13503	0.62034	-2.0738	-5.2479	0	0	1.54e-07	2.22e-05
KRTCAP2	5	0.44649	1.0065	0.52557	0.94668	0.31416	0.66586	-1.0548	-2.3355	0.059755	0.47443	0.019519	0.27895
EXTL2	5	-0.99241	-1.3289	0.10796	0.6645	0.18389	0.63093	-2.4921	-2.9623	0.00055534	0.020992	0.0030536	0.074919
ANP32A	5	2.6171	0.75132	0.00011107	0.010152	0.45246	0.73813	1.118	0.31693	0.0055534	0.10526	0.7513	0.99991
PDIA6	5	0.49115	0.80304	0.47271	0.93549	0.42195	0.7186	-1.0077	-1.6029	0.072305	0.52099	0.10896	0.77793
SYNJ2	5	0.67981	1.6426	0.29178	0.86377	0.10047	0.59426	-0.81884	-1.9701	0.14617	0.68864	0.048827	0.5091
GUK1	5	-2.5602	-2.3722	0.0021658	0.077844	0.017684	0.23536	-4.0585	-3.7693	0	0	0.00016372	0.0077789
HMGCL	5	1.3081	1.3984	0.028267	0.37372	0.16198	0.62862	-0.19016	-0.20196	0.90043	0.99005	0.83994	0.99991
M1AP	5	1.3571	1.1689	0.021936	0.31829	0.24245	0.64343	-0.14088	-0.1188	0.99384	0.99911	0.90543	0.99991
RHEBL1	5	0.17006	0.31496	0.88243	0.99093	0.75279	0.89546	-1.3246	-2.3952	0.020381	0.25	0.016609	0.25154
DSN1	5	0.19361	0.28122	0.85034	0.98915	0.77854	0.9078	-1.2999	-1.7891	0.022658	0.26754	0.073594	0.64019
MLLT3	5	0.80588	1.2427	0.20076	0.79925	0.21398	0.63671	-0.68613	-1.0029	0.23446	0.79886	0.31592	0.99991
PRRC1	5	1.4148	1.2031	0.01616	0.2682	0.22892	0.63884	-0.076727	-0.06204	0.88832	0.98966	0.95053	0.99991
OLA1	5	1.2126	0.97193	0.044427	0.47347	0.33108	0.67224	-0.2782	-0.21533	0.73932	0.97286	0.82951	0.99991
PHF5A	5	-2.2315	-1.5573	0.0044983	0.12366	0.1194	0.61766	-3.7212	-2.6453	5.55e-05	0.0064516	0.0081626	0.15251
PIGF	5	2.1334	0.8965	0.00061087	0.033033	0.36998	0.69263	0.64451	0.25894	0.072694	0.52193	0.79569	0.99991
SULT1A1	4	0.54183	1.1194	0.46354	0.93227	0.26295	0.65252	-0.94369	-1.9492	0.13528	0.66503	0.05127	0.52366
OMP	5	1.4709	1.5484	0.01244	0.23101	0.12154	0.61791	-0.013613	-0.014276	0.77325	0.97668	0.98861	0.99991
PNO1	5	-0.77373	-1.1647	0.18626	0.78603	0.24413	0.64516	-2.2576	-3.1595	0.00072194	0.023173	0.0015802	0.046044
POFUT2	5	0.95866	1.4581	0.11723	0.6877	0.14482	0.62071	-0.52507	-0.7876	0.39324	0.90081	0.43093	0.99991
MRPL15	5	0.63665	0.86234	0.32943	0.88539	0.3885	0.7026	-0.84488	-1.1053	0.13328	0.66299	0.26905	0.99991
NRAS	5	0.87241	1.0583	0.16038	0.75575	0.28993	0.65831	-0.60822	-0.70889	0.30316	0.86337	0.47839	0.99991
ZNF284	5	1.0603	1.5706	0.081135	0.60538	0.11627	0.61506	-0.41936	-0.61041	0.52169	0.94001	0.54159	0.99991
TMEM11	5	0.78537	1.2587	0.21481	0.81131	0.20813	0.63671	-0.69377	-1.0887	0.22824	0.79432	0.27629	0.99991
DCTN3	6	-0.81404	-1.3024	0.1264	0.70117	0.1928	0.6343	-2.2905	-3.5861	0.00038874	0.016129	0.00033563	0.013581
ZNF37A	5	1.1362	1.1869	0.060032	0.53728	0.23527	0.64149	-0.33979	-0.33525	0.63958	0.95971	0.73744	0.99991
BTRC	5	1.3624	1.4995	0.02127	0.31291	0.13375	0.62034	-0.11186	-0.12259	0.95057	0.99559	0.90244	0.99991
PRDM10	5	0.31385	0.62218	0.68895	0.97718	0.53382	0.78503	-1.1594	-2.2446	0.039707	0.37612	0.024792	0.32982
TRIM49B	2	1.6754	0.62214	0.072083	0.5805	0.53385	0.78503	0.20394	0.075482	0.60832	0.95689	0.93983	0.99991
DSEL	5	1.5925	1.4404	0.0080524	0.17386	0.14977	0.62369	0.12138	0.10947	0.5484	0.94624	0.91283	0.99991
PDE1A	5	1.2887	1.2402	0.031377	0.39775	0.21491	0.63703	-0.18226	-0.16838	0.91642	0.9929	0.86628	0.99991
ASUN	5	0.69406	1.0957	0.27906	0.85322	0.27319	0.65418	-0.77419	-1.2167	0.1726	0.73181	0.22372	0.97263
ZUFSP	5	0.65759	0.81573	0.31149	0.87547	0.41466	0.71376	-0.80835	-0.99345	0.15211	0.69855	0.32049	0.99991
SRD5A3	5	-0.52251	-0.95078	0.33792	0.8896	0.34172	0.67768	-1.9881	-3.527	0.0018326	0.046348	0.00042027	0.016275
HIST1H3E	4	0.98916	1.7163	0.14933	0.73996	0.086113	0.56987	-0.47607	-0.81283	0.50336	0.9354	0.41632	0.99991
DCLK3	5	1.3419	1.2044	0.024157	0.33852	0.22843	0.63884	-0.12239	-0.10494	0.9704	0.99806	0.91642	0.99991
JTB	5	-0.39394	-0.70065	0.44505	0.927	0.48352	0.7567	-1.8576	-3.1468	0.0028322	0.065134	0.0016505	0.047554
ERCC6L	5	0.63049	0.87287	0.33554	0.88905	0.38273	0.69912	-0.8305	-1.0896	0.14045	0.67701	0.27591	0.99991
EIF3I	5	-2.5241	-3.9462	0.0022769	0.078695	7.94e-05	0.0035834	-3.9829	-6.306	0	0	2.86e-10	8.74e-08
C14orf2	3	1.0503	1.0623	0.17543	0.77464	0.28811	0.65831	-0.40613	-0.39877	0.64875	0.95975	0.69006	0.99991
EIF3A	5	-2.0547	-4.4464	0.0068862	0.15918	8.73e-06	0.00053656	-3.5108	-7.4636	0.0001666	0.013825	8.42e-14	5.23e-11
PDCD2	7	-1.4359	-2.8948	0.010885	0.21258	0.003794	0.078707	-2.8918	-5.1513	0	0	2.59e-07	3.43e-05
WDR55	5	-1.3347	-2.5904	0.044594	0.47347	0.0095856	0.15329	-2.7903	-5.2009	0.0003332	0.014851	1.98e-07	2.71e-05
DPY19L4	5	0.6329	0.72054	0.33304	0.8869	0.47119	0.7495	-0.8223	-0.90922	0.14411	0.68549	0.36324	0.99991
SAMHD1	5	0.81799	1.1841	0.19381	0.79332	0.23639	0.6427	-0.63637	-0.89759	0.27523	0.83722	0.36941	0.99991
DAG1	5	1.6399	1.2425	0.0064419	0.15591	0.21405	0.63671	0.1866	0.1396	0.44944	0.92078	0.88897	0.99991
PTPRJ	5	1.0691	1.6385	0.078469	0.59772	0.10132	0.59525	-0.38397	-0.57762	0.57194	0.95177	0.56352	0.99991
SCN10A	5	1.8018	1.2838	0.0028878	0.090909	0.19921	0.63564	0.34933	0.245	0.25257	0.81622	0.80646	0.99991
UCP1	5	0.83035	1.5077	0.18604	0.78603	0.13163	0.62034	-0.62201	-1.1237	0.28872	0.85012	0.26115	0.99894
SSX4	3	1.1044	1.4557	0.15039	0.74091	0.14547	0.62071	-0.34783	-0.45161	0.71911	0.9707	0.65155	0.99991
IFNG	5	2.371	0.66745	0.0001666	0.011321	0.50449	0.76914	0.91891	0.2475	0.01816	0.23508	0.80452	0.99991
LRRC59	5	1.0451	1.3017	0.085467	0.61388	0.19302	0.6343	-0.40582	-0.5001	0.53929	0.943	0.617	0.99991
SERTAD3	5	1.0523	1.5833	0.083523	0.60915	0.11335	0.60996	-0.39844	-0.59334	0.55006	0.94642	0.55295	0.99991
AFP	5	1.6777	1.0932	0.0053313	0.13913	0.2743	0.6548	0.22818	0.14531	0.38885	0.89899	0.88446	0.99991
MCRS1	5	-0.37036	-0.81759	0.46687	0.933	0.41359	0.71296	-1.8198	-3.9389	0.0033876	0.073671	8.19e-05	0.004481
PPFIBP2	5	0.77129	1.0363	0.2238	0.81761	0.30007	0.66182	-0.67624	-0.89154	0.24274	0.80805	0.37264	0.99991
RPN1	5	0.27933	0.45095	0.73727	0.98198	0.65202	0.85003	-1.1671	-1.8025	0.038374	0.36716	0.071473	0.62935
LRRC55	5	0.031264	0.077572	0.93614	0.99346	0.93817	0.97502	-1.4149	-3.4988	0.01455	0.20046	0.0004673	0.017626
THOC5	5	-0.62097	-0.99626	0.26884	0.84529	0.31912	0.66726	-2.0652	-3.1905	0.0013328	0.036419	0.0014201	0.042618
TRIM49	2	0.029011	0.042566	0.99089	0.99994	0.96605	0.98738	-1.414	-2.061	0.1264	0.6544	0.039301	0.44621
SIGLEC12	5	1.4631	1.3509	0.012773	0.23279	0.17674	0.62963	0.021571	0.019881	0.71439	0.97067	0.98414	0.99991
DICER1	5	0.43584	0.81996	0.53812	0.94944	0.41224	0.71151	-1.0056	-1.8556	0.072916	0.52332	0.063517	0.58802
NECAB3	5	1.1969	1.1408	0.047204	0.48411	0.25394	0.64951	-0.24443	-0.22964	0.80086	0.98142	0.81837	0.99991
GBF1	5	-0.053256	-0.10932	0.82251	0.98808	0.91295	0.9668	-1.4939	-2.9126	0.010829	0.1671	0.0035848	0.084271
CPA6	5	0.69027	0.93587	0.28189	0.85613	0.34934	0.68314	-0.75035	-1.0089	0.18782	0.7548	0.31304	0.99991
HABP4	5	1.0167	1.5231	0.094463	0.63565	0.12772	0.61926	-0.42387	-0.63144	0.51436	0.93802	0.52776	0.99991
ARL11	5	0.59573	1.491	0.36602	0.89323	0.13596	0.62034	-0.84405	-2.1049	0.1335	0.66309	0.035304	0.41687
KIAA0319L	5	1.1014	1.3388	0.069695	0.57781	0.18063	0.62968	-0.33677	-0.39858	0.64442	0.95971	0.6902	0.99991
TOMM22	5	-2.3248	-4.0589	0.0036097	0.10569	4.93e-05	0.0024052	-3.7623	-6.3298	0	0	2.45e-10	7.89e-08
TKTL1	5	0.70881	1.1873	0.26684	0.84474	0.23512	0.64149	-0.7273	-1.2167	0.20359	0.76987	0.22371	0.97263
CTDSPL2	5	0.88208	0.97432	0.15416	0.74651	0.3299	0.67158	-0.55389	-0.55223	0.36008	0.89031	0.58079	0.99991
BRAT1	5	-0.29203	-0.62833	0.54451	0.95089	0.52979	0.78255	-1.7275	-3.6815	0.0045538	0.089814	0.00023189	0.01016
DLG1	5	1.8515	0.99765	0.002388	0.079926	0.31845	0.66681	0.41633	0.21864	0.19454	0.76285	0.82693	0.99991
PIANP	5	1.3841	1.4147	0.018937	0.29256	0.15717	0.62769	-0.050653	-0.051476	0.84195	0.9864	0.95895	0.99991
LRRN3	5	0.90831	1.2074	0.14011	0.72709	0.22728	0.63856	-0.52632	-0.68767	0.3914	0.8999	0.49166	0.99991
FDCSP	4	1.9819	0.92218	0.0028322	0.089789	0.35644	0.6855	0.54742	0.25154	0.15661	0.70447	0.8014	0.99991
AADAC	5	0.27847	0.53339	0.73827	0.98198	0.59377	0.82078	-1.156	-2.1149	0.040318	0.37971	0.03444	0.41016
GCSH	4	0.47672	1.2001	0.52735	0.94725	0.23011	0.63884	-0.95552	-2.355	0.13073	0.66217	0.018522	0.27023
XPNPEP3	5	0.66103	1.0661	0.3081	0.87301	0.28638	0.65787	-0.77106	-1.2278	0.17438	0.73416	0.21954	0.96875
TMEM208	5	1.7512	1.3503	0.0038318	0.11093	0.17692	0.62963	0.32056	0.24382	0.281	0.84025	0.80737	0.99991
INTS7	5	-0.1528	-0.24699	0.69912	0.97969	0.80492	0.91811	-1.5826	-2.5019	0.0080524	0.1377	0.012352	0.20768
HSF2BP	5	0.70525	0.92519	0.27045	0.84755	0.35487	0.6855	-0.72265	-0.92389	0.20648	0.77162	0.35554	0.99991
ABCA12	5	0.44782	0.87549	0.52396	0.94644	0.38131	0.69841	-0.97995	-1.8711	0.080024	0.54184	0.061327	0.57615
HAUS7	5	-0.41773	-0.81111	0.42334	0.91783	0.4173	0.71544	-1.8454	-3.4885	0.0029988	0.067754	0.00048579	0.018111
CREBRF	5	2.0263	0.78157	0.0012773	0.054632	0.43446	0.72803	0.60129	0.22476	0.087966	0.56632	0.82217	0.99991
POLR1B	5	-1.409	-2.4859	0.037263	0.43374	0.012922	0.1872	-2.8318	-4.9169	0.0003332	0.014851	8.79e-07	9.77e-05
LINGO2	5	1.0411	1.5976	0.086855	0.61916	0.11013	0.60736	-0.37805	-0.5747	0.57966	0.95247	0.56549	0.99991
TMEM236	5	0.88164	1.5459	0.15438	0.74651	0.12214	0.61791	-0.53705	-0.91531	0.38085	0.89899	0.36003	0.99991
TPD52	5	1.1872	1.2634	0.04887	0.49052	0.20645	0.6366	-0.23074	-0.24151	0.82485	0.98436	0.80916	0.99991
FAM98B	5	-1.1442	-1.1741	0.073027	0.58109	0.24034	0.64316	-2.5612	-2.6679	0.00038874	0.016129	0.0076338	0.14531
MMP10	5	0.88089	1.1404	0.15472	0.74752	0.2541	0.64951	-0.53525	-0.66534	0.38252	0.89899	0.50583	0.99991
PANK2	5	1.279	1.3514	0.032765	0.40439	0.17657	0.62963	-0.13671	-0.13931	0.99833	0.99972	0.88921	0.99991
COMMD8	5	0.037408	0.059896	0.94374	0.99526	0.95224	0.98067	-1.3766	-2.1144	0.016938	0.22493	0.034482	0.41039
ZEB1	5	1.7784	1.0804	0.0033876	0.10235	0.27997	0.65514	0.3655	0.22008	0.23552	0.80064	0.82581	0.99991
ZNF132	5	1.0343	1.2204	0.089076	0.62461	0.22233	0.63807	-0.37851	-0.44388	0.57905	0.95247	0.65713	0.99991
PGLS	5	0.1642	0.46752	0.88877	0.99093	0.64013	0.84351	-1.2466	-3.5388	0.028378	0.30746	0.00040201	0.015805
ZFAND6	6	0.87237	1.2324	0.12384	0.69704	0.21779	0.63703	-0.53838	-0.75197	0.32893	0.87802	0.45207	0.99991
ATXN10	5	-2.5316	-2.6442	0.0022769	0.078695	0.0081892	0.13616	-3.9422	-4.1327	0	0	3.59e-05	0.0022976
FKBP5	5	1.7144	1.2163	0.0044427	0.12289	0.22388	0.63812	0.30404	0.20957	0.29966	0.85992	0.834	0.99991
C17orf75	5	1.6778	1.2561	0.0053313	0.13913	0.20907	0.63671	0.26807	0.19523	0.34076	0.88407	0.84522	0.99991
MRRF	5	0.16794	0.37843	0.88432	0.99093	0.70511	0.8759	-1.2417	-2.7662	0.028767	0.3092	0.005672	0.11753
CEACAM4	5	0.56612	0.84578	0.39401	0.90729	0.39768	0.707	-0.84179	-1.1892	0.13461	0.6642	0.23437	0.98215
SLU7	5	-1.6894	-0.82752	0.01816	0.28559	0.40794	0.71034	-3.0973	-1.3388	0.00022214	0.014599	0.18063	0.93166
ZNF645	5	1.026	1.4322	0.091242	0.62878	0.15209	0.62471	-0.38118	-0.51656	0.57555	0.95177	0.60546	0.99991
CLLU1OS	5	0.20438	0.36029	0.8369	0.98862	0.71863	0.88066	-1.2024	-2.0806	0.033265	0.33938	0.037469	0.43194
QTRTD1	5	0.64121	0.92422	0.32537	0.88198	0.35537	0.6855	-0.76546	-1.0664	0.17771	0.73971	0.28626	0.99991
ANKRD66	5	1.6238	1.3836	0.0070528	0.16056	0.16649	0.62862	0.21891	0.18385	0.40151	0.90514	0.85413	0.99991
PRPF6	5	-0.52763	-1.0593	0.33343	0.8869	0.28948	0.65831	-1.9311	-3.7727	0.0021103	0.051351	0.00016152	0.0077036
TWISTNB	5	-2.8623	-0.63166	0.00094408	0.043702	0.52761	0.78199	-4.2651	-0.89358	0	0	0.37155	0.99991
ZNF713	5	0.68326	1.2013	0.2885	0.86195	0.22963	0.63884	-0.71862	-1.2579	0.21058	0.77817	0.20841	0.96205
ZNF792	5	0.10306	0.2403	0.97023	0.9988	0.8101	0.92052	-1.2983	-2.9983	0.022769	0.26815	0.0027147	0.068657
RPS9	5	-1.7769	-3.2162	0.01455	0.25217	0.0012991	0.034709	-3.1778	-5.5036	0.00022214	0.014599	3.72e-08	6.38e-06
SMURF2	5	-0.40533	-0.43005	0.434	0.92115	0.66716	0.85759	-1.8058	-1.8436	0.0034431	0.074163	0.065241	0.59726
TSHR	5	1.448	1.2415	0.013661	0.24236	0.21441	0.63675	0.048345	0.040395	0.66624	0.96295	0.96778	0.99991
SLC18A1	5	1.6058	1.2536	0.0076637	0.16808	0.21001	0.63671	0.2076	0.16009	0.41889	0.91438	0.87281	0.99991
GPN2	5	-0.87701	-1.2883	0.14361	0.73113	0.19766	0.63493	-2.2752	-3.2891	0.00066641	0.02214	0.0010052	0.032479
C14orf28	5	1.4308	1.4264	0.015272	0.25822	0.15376	0.62501	0.03307	0.031574	0.69401	0.968	0.97481	0.99991
URI1	5	-1.5095	-2.8209	0.0286	0.37455	0.0047884	0.093116	-2.9057	-5.2406	0.00027767	0.014851	1.6e-07	2.29e-05
PRSS1	5	0.5219	1.4331	0.43794	0.92235	0.15182	0.62471	-0.87417	-2.3838	0.12006	0.64441	0.017134	0.25626
PIAS2	5	0.64723	1.2854	0.31976	0.88069	0.19866	0.63528	-0.74804	-1.4727	0.1892	0.75747	0.14083	0.86432
RELN	5	0.9858	1.1823	0.10585	0.65918	0.23707	0.64315	-0.40744	-0.47382	0.53679	0.94229	0.63563	0.99991
PRAMEF6	1	-0.71201	-1.0785	0.68301	0.97557	0.28081	0.65514	-2.1049	-3.1889	0.16155	0.71369	0.0014282	0.04279
ACP2	5	1.0824	1.7185	0.074915	0.58729	0.085712	0.56869	-0.30861	-0.48638	0.68862	0.96611	0.6267	0.99991
NOP56	5	-0.88691	-1.4295	0.13945	0.72709	0.15285	0.62471	-2.2776	-3.6269	0.00066641	0.02214	0.0002869	0.011904
SPCS2	5	-0.56825	-0.69959	0.30449	0.87059	0.48418	0.75729	-1.9581	-2.2623	0.0019992	0.049383	0.023681	0.32014
MEGF11	5	1.2854	1.3554	0.031876	0.40056	0.17529	0.62881	-0.10424	-0.10672	0.93769	0.99487	0.91501	0.99991
IRF2	5	1.3215	1.3235	0.026323	0.35666	0.18566	0.63158	-0.066962	-0.065232	0.87049	0.98791	0.94799	0.99991
DCUN1D1	5	0.89876	1.0097	0.14533	0.73402	0.31263	0.66526	-0.4897	-0.52125	0.43528	0.9189	0.60219	0.99991
DARS2	5	1.0452	1.5206	0.085467	0.61388	0.12837	0.61994	-0.34252	-0.49659	0.63442	0.95971	0.61948	0.99991
GSTA2	1	1.6182	0.61681	0.17527	0.77448	0.53736	0.78674	0.23056	0.087887	0.65019	0.96006	0.92997	0.99991
RAB21	5	0.46873	1.3305	0.49969	0.93975	0.18334	0.63042	-0.91838	-2.5969	0.10013	0.59788	0.0094057	0.17056
CDK15	5	1.4341	1.2479	0.014661	0.25239	0.21208	0.63671	0.047129	0.040673	0.66852	0.96353	0.96756	0.99991
MRPL14	5	0.41823	0.73559	0.55867	0.95255	0.46198	0.74321	-0.9677	-1.6874	0.083412	0.55018	0.091527	0.71626
KCNMB3	6	1.4525	1.8048	0.0064419	0.15591	0.071109	0.5272	0.066883	0.082543	0.59838	0.95498	0.93422	0.99991
ETV5	5	0.83632	1.511	0.18265	0.7848	0.13079	0.62034	-0.54913	-0.97297	0.36552	0.89139	0.33057	0.99991
CHD4	5	0.24541	0.51171	0.78303	0.98664	0.60886	0.82889	-1.1399	-2.3284	0.043094	0.39471	0.019892	0.28226
ZNF616	5	1.3032	1.2488	0.028711	0.37573	0.21174	0.63671	-0.08196	-0.077797	0.89804	0.98998	0.93799	0.99991
CCNA1	5	1.6017	1.2353	0.0077192	0.16808	0.21673	0.63703	0.21699	0.16219	0.40451	0.90676	0.87115	0.99991
WRAP53	5	0.51351	0.93606	0.44821	0.92799	0.34924	0.68314	-0.87088	-1.5177	0.12145	0.646	0.12909	0.83929
C20orf141	5	0.85387	1.4507	0.17193	0.77293	0.14687	0.62181	-0.52953	-0.87941	0.38768	0.89899	0.37918	0.99991
EFCAB14	5	1.3202	1.1388	0.026379	0.35714	0.2548	0.64969	-0.062206	-0.051636	0.86266	0.98753	0.95882	0.99991
FOXO3	5	1.2779	1.6589	0.032987	0.40572	0.097145	0.58903	-0.10441	-0.13487	0.93808	0.99494	0.89271	0.99991
IFNA7	3	1.2576	1.1234	0.099239	0.64448	0.26127	0.65189	-0.12175	-0.10868	0.96751	0.99771	0.91346	0.99991
SCIMP	5	0.66663	1.3842	0.30216	0.86969	0.16629	0.62862	-0.71114	-1.4591	0.21697	0.78485	0.14455	0.87145
TGIF2LX	3	0.66793	0.92489	0.40534	0.91295	0.35502	0.6855	-0.70868	-0.94703	0.3402	0.88407	0.34362	0.99991
FKBP3	5	-0.22362	-0.33324	0.61698	0.96109	0.73895	0.89024	-1.5995	-2.2431	0.0076637	0.13333	0.024888	0.33014
RAET1E	5	1.3412	1.1434	0.024268	0.33929	0.25289	0.64949	-0.034531	-0.029207	0.8118	0.98299	0.9767	0.99991
MRGPRX1	5	1.261	1.5644	0.035153	0.41893	0.11772	0.61752	-0.11254	-0.13328	0.95169	0.99559	0.89397	0.99991
C6orf132	5	1.6509	1.1606	0.0062198	0.15385	0.24582	0.64589	0.27736	0.19381	0.32959	0.87861	0.84632	0.99991
KRTAP5-11	3	-0.88963	-0.60604	0.27462	0.85094	0.54449	0.79058	-2.2625	-1.5158	0.0083856	0.14099	0.12958	0.8405
RASGRP4	5	0.80125	1.6072	0.20359	0.8003	0.108	0.60469	-0.5711	-1.1317	0.34065	0.88407	0.25777	0.99565
TRMT112	5	-0.73712	-1.0719	0.2037	0.8003	0.28377	0.657	-2.1093	-2.9203	0.0010551	0.0304	0.0034969	0.082745
TMEM66	6	1.122	1.3653	0.042595	0.46429	0.17217	0.62862	-0.25013	-0.29926	0.77703	0.97668	0.76474	0.99991
INO80C	5	0.81165	1.2331	0.19753	0.79616	0.21752	0.63703	-0.5604	-0.8182	0.3532	0.88963	0.41324	0.99991
OGG1	5	0.99002	1.5266	0.10485	0.65819	0.12687	0.61801	-0.38098	-0.58154	0.57589	0.95177	0.56088	0.99991
RPL10	2	0.25878	0.23985	0.80052	0.98808	0.81045	0.92052	-1.1122	-1.0252	0.21403	0.78172	0.30529	0.99991
MIOS	5	-0.13933	-0.26791	0.71605	0.98169	0.78877	0.91187	-1.5101	-2.8592	0.010274	0.16214	0.0042465	0.095227
SEH1L	5	-1.2462	-1.6076	0.055534	0.51813	0.10792	0.60469	-2.6167	-3.2983	0.0003332	0.014851	0.00097272	0.031905
FAM86B2	1	0.81457	1.0007	0.46293	0.93227	0.31699	0.66629	-0.55564	-0.68257	0.66513	0.96295	0.49488	0.99991
C8orf74	5	0.66795	0.88375	0.30094	0.86885	0.37683	0.6961	-0.70219	-0.9199	0.22269	0.7889	0.35762	0.99991
C6orf47	5	0.5235	0.83238	0.43672	0.92235	0.40519	0.70921	-0.84525	-1.3383	0.13306	0.66299	0.1808	0.93166
NPLOC4	5	0.091345	0.23668	0.98478	0.99994	0.81291	0.92132	-1.2772	-3.26	0.024879	0.28408	0.0011142	0.034952
C20orf196	5	0.11537	0.20122	0.95269	0.99584	0.84053	0.93417	-1.2527	-2.1167	0.0276	0.30213	0.034287	0.40929
PPIA	1	2.0942	0.47108	0.092631	0.63215	0.63758	0.84196	0.72655	0.16344	0.34176	0.88407	0.87017	0.99991
C15orf43	5	1.1665	1.0826	0.053146	0.50555	0.27897	0.6549	-0.19852	-0.17925	0.88538	0.98963	0.85774	0.99991
FERMT1	5	1.6405	1.2849	0.0064419	0.15591	0.19882	0.63543	0.27597	0.21519	0.33132	0.88033	0.82962	0.99991
MYBPC1	5	1.5844	1.3507	0.008108	0.17402	0.17678	0.62963	0.22105	0.1856	0.39907	0.90358	0.85276	0.99991
C1orf27	5	-0.60082	-0.87164	0.28239	0.85635	0.3834	0.69949	-1.9621	-2.6472	0.0019992	0.049383	0.0081154	0.15207
VGLL3	5	0.93637	1.7007	0.12678	0.70225	0.089009	0.57543	-0.42409	-0.74502	0.51397	0.93769	0.45626	0.99991
WDR12	5	0.67665	0.89951	0.29439	0.86462	0.36838	0.69204	-0.68336	-0.86518	0.23724	0.8024	0.38694	0.99991
PCDHB3	5	1.0572	1.3364	0.08169	0.60635	0.18141	0.62968	-0.30248	-0.38171	0.69912	0.96815	0.70268	0.99991
FABP5	2	0.063748	0.092774	0.9614	0.99718	0.92608	0.97151	-1.2957	-1.8267	0.15611	0.704	0.067749	0.61048
SLC38A4	5	0.7229	0.68862	0.25707	0.83783	0.49106	0.7614	-0.63572	-0.58482	0.27573	0.83761	0.55867	0.99991
POTEG	3	0.56593	0.59108	0.49225	0.93975	0.55447	0.79748	-0.79265	-0.82751	0.28034	0.84025	0.40795	0.99991
TREM1	5	1.6759	1.2426	0.0054423	0.14121	0.21403	0.63671	0.31736	0.22873	0.28489	0.84694	0.81908	0.99991
SCG3	6	0.78639	1.0978	0.17071	0.77159	0.27231	0.6532	-0.57197	-0.79287	0.29166	0.85198	0.42785	0.99991
PIK3CA	5	0.40347	0.4773	0.57766	0.95648	0.63315	0.84003	-0.95421	-1.1101	0.087633	0.56514	0.26698	0.99991
C16orf80	5	0.87488	1.2085	0.15888	0.75349	0.22684	0.63812	-0.48171	-0.6302	0.44361	0.9189	0.52856	0.99991
TMIGD2	5	1.4198	1.1951	0.015716	0.2635	0.23203	0.63963	0.064767	0.054208	0.64008	0.95971	0.95677	0.99991
RGS6	5	0.49628	1.046	0.46704	0.933	0.29558	0.66089	-0.857	-1.7939	0.12789	0.65622	0.072835	0.63667
COQ4	5	1.5402	1.1442	0.0094963	0.19344	0.25255	0.64949	0.18725	0.137	0.44844	0.92054	0.89103	0.99991
EIF3M	5	-0.004123	-0.0080509	0.88849	0.99093	0.99358	0.99818	-1.3564	-2.5836	0.01816	0.23508	0.0097783	0.17546
UBAP2L	5	0.90605	1.799	0.14106	0.72717	0.072019	0.52825	-0.44615	-0.8839	0.48881	0.93524	0.37675	0.99991
ZNF347	5	1.1935	1.0522	0.047648	0.48447	0.29269	0.65894	-0.15566	-0.12936	0.96651	0.99771	0.89707	0.99991
GMNN	5	-0.2685	-0.57053	0.56828	0.95359	0.56832	0.80504	-1.6173	-3.3302	0.0074416	0.13086	0.00086778	0.029262
ADAT3	5	-1.3956	-2.3024	0.038374	0.44013	0.021314	0.26953	-2.744	-4.2908	0.0003332	0.014851	1.78e-05	0.001282
GET4	5	1.1816	1.2554	0.049981	0.49261	0.20932	0.63671	-0.16679	-0.16846	0.94541	0.99559	0.86622	0.99991
RPGRIP1L	5	1.5856	1.2747	0.008108	0.17402	0.20243	0.63648	0.23923	0.1897	0.37552	0.89671	0.84955	0.99991
ELP4	5	-0.64611	-1.1695	0.25351	0.83691	0.2422	0.64343	-1.992	-3.5181	0.0017771	0.045198	0.00043471	0.016712
SON	5	0.40578	0.64029	0.57411	0.95563	0.52199	0.77948	-0.93889	-1.4107	0.093353	0.58368	0.15834	0.89748
ZC3H7A	5	1.7255	1.1096	0.0043316	0.12074	0.26718	0.65293	0.38089	0.24348	0.22269	0.7889	0.80763	0.99991
DDX17	5	0.74131	1.3152	0.24579	0.8318	0.18846	0.63266	-0.60314	-1.0667	0.30777	0.86485	0.2861	0.99991
BEX1	5	1.3465	1.1715	0.023435	0.33307	0.24141	0.64343	0.0028771	0.0024886	0.74432	0.97286	0.99801	0.99991
NRP1	5	2.271	0.76474	0.00044427	0.027682	0.44443	0.73247	0.92807	0.30548	0.017216	0.22711	0.76	0.99991
ASNA1	5	0.042357	0.090015	0.95069	0.99584	0.92828	0.972	-1.2999	-2.7147	0.022658	0.26754	0.0066337	0.13141
CHEK1	5	-2.0205	-3.1862	0.0074416	0.16605	0.0014417	0.037851	-3.3623	-5.0823	0.0001666	0.013825	3.73e-07	4.73e-05
CHAF1A	5	0.69149	0.95776	0.281	0.85545	0.33818	0.67604	-0.65002	-0.86553	0.26351	0.82565	0.38675	0.99991
ZBTB18	5	1.0299	1.9422	0.090187	0.62727	0.052113	0.46733	-0.31072	-0.58359	0.68523	0.96499	0.5595	0.99991
SPAG7	5	0.51959	0.94177	0.44138	0.92417	0.34631	0.6806	-0.82092	-1.4776	0.14517	0.68573	0.13953	0.86073
HOOK3	5	0.77957	1.1535	0.21858	0.81524	0.24871	0.64735	-0.56023	-0.81112	0.35336	0.88968	0.4173	0.99991
UGT3A1	5	0.76131	1.2295	0.23063	0.8199	0.21888	0.63707	-0.57826	-0.91232	0.3327	0.88083	0.3616	0.99991
DTWD2	5	0.85299	1.4673	0.17221	0.77293	0.1423	0.62071	-0.48639	-0.83526	0.43911	0.9189	0.40357	0.99991
ARAP3	5	1.0607	1.7781	0.08108	0.60538	0.07539	0.54096	-0.27867	-0.46311	0.73849	0.97286	0.64329	0.99991
L3MBTL2	5	0.79818	1.6671	0.20581	0.80095	0.095504	0.58795	-0.53998	-1.122	0.37746	0.89777	0.26186	0.99894
OAS2	6	0.93356	1.5362	0.096907	0.64173	0.12448	0.61791	-0.4035	-0.64265	0.51463	0.9382	0.52045	0.99991
NBPF6	3	-0.28873	-0.63799	0.6688	0.97142	0.52348	0.78001	-1.6254	-3.5568	0.034709	0.34639	0.00037546	0.014925
SCGB2A1	4	0.9743	1.0259	0.15616	0.74867	0.30493	0.66273	-0.36219	-0.37692	0.65491	0.96042	0.70624	0.99991
PLA2G7	5	1.0514	1.2253	0.083634	0.60947	0.22045	0.63784	-0.28504	-0.32843	0.72688	0.97099	0.74259	0.99991
ZNF501	5	0.63733	1.1485	0.32854	0.88523	0.25078	0.64847	-0.69847	-1.1985	0.22513	0.79164	0.23072	0.97845
C11orf85	5	1.3535	1.3847	0.022491	0.324	0.16614	0.62862	0.019609	0.019328	0.71778	0.9707	0.98458	0.99991
TDRD10	5	0.71586	1.0937	0.26195	0.84052	0.27408	0.65465	-0.61749	-0.92055	0.29322	0.85301	0.35729	0.99991
ARL13A	5	1.9569	1.1301	0.0017216	0.067391	0.25843	0.651	0.62413	0.35441	0.079136	0.53936	0.72303	0.99991
MRPL11	5	0.66656	0.95043	0.30222	0.86969	0.3419	0.67768	-0.66596	-0.92559	0.25012	0.81486	0.35466	0.99991
GCNT4	5	1.1954	0.98155	0.047259	0.48411	0.32632	0.6699	-0.13709	-0.10825	0.99922	0.99972	0.9138	0.99991
PYCR2	5	1.5767	1.4531	0.0081635	0.17453	0.14619	0.62101	0.24443	0.22481	0.36869	0.8939	0.82213	0.99991
FABP7	5	0.49251	0.80399	0.47137	0.93528	0.4214	0.71817	-0.83967	-1.288	0.13617	0.66739	0.19774	0.95372
EXD1	5	0.55084	0.85454	0.40973	0.91591	0.39281	0.70498	-0.78068	-1.1767	0.16816	0.72367	0.2393	0.98319
TAS2R60	5	1.0744	1.3779	0.077081	0.59316	0.16823	0.62862	-0.25565	-0.32221	0.78075	0.97679	0.74729	0.99991
DOLK	5	-0.75483	-1.5307	0.19454	0.79361	0.12584	0.61791	-2.0847	-4.103	0.0011662	0.032609	4.08e-05	0.0025589
ZNF677	5	0.48386	0.77561	0.48065	0.9364	0.43798	0.72954	-0.84369	-1.308	0.13361	0.66309	0.19087	0.94458
MRO	5	0.74854	1.0818	0.2398	0.82555	0.27934	0.65513	-0.57758	-0.81492	0.33376	0.88099	0.41512	0.99991
UBE2N	5	-1.8296	-1.4318	0.012662	0.23242	0.15219	0.62471	-3.1556	-2.4251	0.00022214	0.014599	0.015303	0.23817
DNAAF2	5	0.70153	1.3955	0.27356	0.85092	0.16285	0.62862	-0.62438	-1.2406	0.28683	0.84902	0.21477	0.96676
CUL3	5	1.1482	1.618	0.056867	0.52398	0.10567	0.60446	-0.1773	-0.2456	0.92608	0.99369	0.806	0.99991
FGR	5	0.60463	1.0539	0.35714	0.89196	0.29192	0.65864	-0.71885	-1.2298	0.21036	0.77807	0.21878	0.96875
KSR1	5	0.81238	1.667	0.19709	0.79574	0.095519	0.58795	-0.51105	-1.0453	0.40962	0.91053	0.2959	0.99991
RNF223	5	0.98371	1.6747	0.10713	0.66198	0.093998	0.58487	-0.33882	-0.57074	0.64136	0.95971	0.56818	0.99991
GNPAT	5	1.658	0.99891	0.0059977	0.15042	0.31784	0.66681	0.33631	0.19311	0.26456	0.82586	0.84687	0.99991
PDS5B	5	1.4001	1.4465	0.016993	0.27395	0.14804	0.62244	0.078531	0.08064	0.61848	0.95689	0.93573	0.99991
C1QC	5	0.80102	1.4899	0.20375	0.8003	0.13624	0.62034	-0.52004	-0.93256	0.3989	0.90358	0.35105	0.99991
COIL	5	0.17955	0.34556	0.86944	0.99093	0.72967	0.88579	-1.1409	-2.1557	0.042872	0.39448	0.031108	0.38341
ABCB5	6	1.5028	1.1569	0.0051647	0.13616	0.24733	0.6463	0.18295	0.13712	0.41145	0.91145	0.89093	0.99991
IRF1	5	1.1628	1.7979	0.054534	0.51306	0.072193	0.52831	-0.15686	-0.24116	0.96401	0.99753	0.80943	0.99991
CEP68	5	1.1568	1.3337	0.055201	0.5161	0.18231	0.63016	-0.16235	-0.18637	0.95341	0.99565	0.85216	0.99991
ZNF256	5	1.0808	1.3343	0.075415	0.58813	0.18211	0.63003	-0.23812	-0.29019	0.81118	0.98271	0.77167	0.99991
SETDB2	5	0.64176	0.91017	0.32465	0.88174	0.36273	0.68908	-0.67628	-0.93026	0.24268	0.80805	0.35223	0.99991
MBNL1	5	-0.22875	-0.43502	0.6116	0.95999	0.66355	0.85588	-1.5464	-2.8273	0.008941	0.14744	0.0046944	0.10306
FBXW8	5	-0.072927	-0.13978	0.79919	0.98808	0.88883	0.95596	-1.3883	-2.5978	0.016438	0.2209	0.0093821	0.17048
PPP1CB	5	-0.68796	-0.99105	0.2293	0.8199	0.32166	0.66845	-2.0024	-2.8351	0.0017216	0.044097	0.0045811	0.10122
ZNF224	5	0.29492	0.8349	0.71694	0.98169	0.40378	0.70865	-1.0184	-2.8717	0.069084	0.51169	0.0040828	0.092827
OSGIN2	5	1.4553	1.2012	0.01305	0.23547	0.22966	0.63884	0.1424	0.11515	0.5168	0.93886	0.90832	0.99991
PFDN2	5	-1.0189	-0.76285	0.10035	0.64744	0.44556	0.73275	-2.331	-1.7031	0.00061087	0.020992	0.088544	0.70816
WDR87	5	0.98602	1.5611	0.10574	0.65882	0.11849	0.61752	-0.32568	-0.51414	0.66158	0.96228	0.60716	0.99991
MAPK8	5	1.238	1.2012	0.039096	0.44473	0.22969	0.63884	-0.0726	-0.06792	0.88044	0.98873	0.94585	0.99991
POFUT1	5	0.77501	1.6342	0.22197	0.81635	0.10221	0.59798	-0.53545	-1.1048	0.3823	0.89899	0.26923	0.99991
KCNJ5	5	0.4126	1.0052	0.56528	0.95255	0.31479	0.66586	-0.89771	-2.1776	0.10846	0.61876	0.029435	0.36859
HKR1	5	1.3678	1.1882	0.02077	0.30986	0.23474	0.64135	0.057716	0.04881	0.65052	0.96006	0.96107	0.99991
C15orf60	5	0.32309	0.63534	0.67696	0.97318	0.52521	0.78095	-0.98642	-1.8971	0.078192	0.53638	0.057811	0.56004
RASL10B	5	1.2395	1.5003	0.038929	0.44367	0.13354	0.62034	-0.068106	-0.082356	0.87238	0.98827	0.93436	0.99991
CD22	5	0.74844	1.3553	0.2398	0.82555	0.17533	0.62881	-0.55911	-1.0043	0.35475	0.89031	0.31525	0.99991
UBXN10	5	0.85081	1.2542	0.17354	0.77383	0.20977	0.63671	-0.45619	-0.66316	0.47548	0.93126	0.50723	0.99991
ZNF565	5	0.60402	1.1545	0.35797	0.89312	0.2483	0.64697	-0.70288	-1.319	0.22225	0.7885	0.18717	0.93937
TMEM184C	5	0.73444	0.8358	0.25018	0.83571	0.40327	0.70835	-0.57225	-0.62262	0.33965	0.88407	0.53353	0.99991
PDRG1	5	-1.5814	-2.7149	0.023546	0.33386	0.0066289	0.1176	-2.888	-4.7346	0.00027767	0.014851	2.2e-06	0.0002172
CELF6	5	0.86499	1.6556	0.16516	0.7651	0.097793	0.58947	-0.44077	-0.84237	0.4947	0.9354	0.39958	0.99991
TMEM99	5	0.096639	0.19789	0.97867	0.99994	0.84313	0.93579	-1.2083	-2.4096	0.032432	0.33352	0.015968	0.24471
SUDS3	5	-0.61745	-0.38166	0.27106	0.84857	0.70271	0.87436	-1.9217	-1.1225	0.0023324	0.055851	0.26165	0.99894
CHMP5	5	0.19626	0.37019	0.84673	0.9891	0.71124	0.87791	-1.1075	-2.0286	0.049259	0.43142	0.042498	0.46505
PRDM6	5	1.3139	1.2107	0.027267	0.36424	0.226	0.63812	0.01123	0.010323	0.73088	0.97201	0.99176	0.99991
GRK7	5	0.52518	0.91698	0.43472	0.92192	0.35915	0.68728	-0.77742	-1.3465	0.17049	0.72835	0.17815	0.92913
GPN3	5	-0.88386	-1.5605	0.14078	0.72709	0.11865	0.61752	-2.1862	-3.7845	0.00088854	0.026622	0.00015403	0.007416
ZDHHC8	5	0.61165	1.5676	0.35159	0.89113	0.11698	0.61658	-0.69068	-1.7632	0.23147	0.79648	0.077865	0.66169
PCDHGA9	5	0.64105	1.1915	0.32554	0.88204	0.23348	0.64087	-0.66084	-1.2196	0.25429	0.81622	0.22262	0.97263
NIPAL1	5	2.6233	0.66811	5.55e-05	0.0055249	0.50406	0.76879	1.3222	0.33437	0.0021103	0.051351	0.7381	0.99991
MPHOSPH6	5	0.54204	0.77654	0.41778	0.91732	0.43743	0.72942	-0.75878	-1.0282	0.1821	0.74869	0.30387	0.99991
TP53TG5	5	1.1228	1.1016	0.063087	0.54959	0.27063	0.65293	-0.17783	-0.17377	0.92481	0.99356	0.86205	0.99991
HRH3	5	1.3183	1.6019	0.026601	0.35907	0.10919	0.60736	0.017926	0.021468	0.72028	0.97071	0.98287	0.99991
MRPS30	5	0.55704	0.99397	0.40351	0.91254	0.32024	0.66774	-0.74317	-1.3185	0.19298	0.76105	0.18733	0.93937
FAM170B	5	1.3775	1.6007	0.019492	0.29695	0.10944	0.60736	0.078856	0.091546	0.61798	0.95689	0.92706	0.99991
USP7	5	1.6488	1.3575	0.0062753	0.15458	0.17462	0.62862	0.35043	0.28662	0.25146	0.81615	0.7744	0.99991
CCDC106	5	1.4626	1.1695	0.012773	0.23279	0.24222	0.64343	0.16447	0.13041	0.48376	0.93282	0.89624	0.99991
C5orf66	5	0.27887	0.66527	0.73771	0.98198	0.50588	0.76989	-1.0184	-2.4271	0.069084	0.51169	0.015218	0.23771
BIRC6	5	0.063353	0.15749	0.97962	0.99994	0.87486	0.95044	-1.2339	-3.0471	0.029377	0.31191	0.0023108	0.061192
NGFR	5	0.91391	1.6429	0.13756	0.72512	0.10041	0.59426	-0.38166	-0.68307	0.575	0.95177	0.49456	0.99991
GAS2L2	5	0.72419	1.2899	0.2564	0.83747	0.19708	0.63485	-0.57087	-1.0134	0.34081	0.88407	0.31086	0.99991
TTC17	5	1.4484	1.5583	0.013606	0.24186	0.11915	0.61752	0.15382	0.16393	0.50119	0.9354	0.86979	0.99991
PRRT2	5	1.0102	1.6004	0.096574	0.64112	0.10951	0.60736	-0.28372	-0.44871	0.72961	0.97162	0.65364	0.99991
POP7	5	-0.92455	-1.4162	0.12701	0.7024	0.15672	0.62712	-2.2173	-3.2685	0.00077748	0.024348	0.0010813	0.03428
CCDC182	5	1.2576	1.2683	0.035764	0.42351	0.20469	0.63651	-0.03458	-0.034525	0.81185	0.98299	0.97246	0.99991
CABP5	5	1.2971	1.7853	0.029877	0.38456	0.074217	0.53543	0.0054586	0.0074591	0.74016	0.97286	0.99405	0.99991
PRKCSH	5	1.1301	1.6529	0.061309	0.54357	0.098348	0.59054	-0.16086	-0.22938	0.95657	0.99694	0.81857	0.99991
ZSWIM2	5	0.76726	1.2016	0.22608	0.81858	0.22954	0.63884	-0.52367	-0.79023	0.39468	0.90167	0.42939	0.99991
ALG6	5	0.4124	0.63459	0.5655	0.95255	0.52569	0.78129	-0.87792	-1.3161	0.11823	0.64049	0.18813	0.94076
MAD2L2	5	-1.6058	-2.8297	0.022103	0.31994	0.0046587	0.091283	-2.896	-4.9264	0.00027767	0.014851	8.37e-07	9.37e-05
POLA1	5	0.62074	0.91077	0.34353	0.8906	0.36242	0.68908	-0.66933	-0.97598	0.24796	0.81315	0.32907	0.99991
DGKH	5	1.2066	1.2313	0.04526	0.47661	0.2182	0.63707	-0.082821	-0.084399	0.89915	0.98998	0.93274	0.99991
F2RL1	5	0.53184	1.285	0.42783	0.91895	0.19881	0.63543	-0.75666	-1.8189	0.18343	0.74966	0.068931	0.61448
CCDC83	5	1.2414	1.1249	0.038263	0.43997	0.26064	0.65173	-0.04639	-0.041371	0.83301	0.98503	0.967	0.99991
C8orf58	5	0.66702	2.0264	0.30183	0.8696	0.042725	0.41881	-0.62005	-1.8811	0.29044	0.85062	0.059961	0.57168
OTOP3	5	0.98823	1.5193	0.10524	0.65833	0.1287	0.61999	-0.29864	-0.45397	0.70445	0.96865	0.64985	0.99991
PUS7	5	0.021531	0.029569	0.92336	0.99231	0.97641	0.99171	-1.2645	-1.6326	0.026268	0.29397	0.10254	0.75598
COX19	2	0.64581	0.86051	0.49453	0.93975	0.38951	0.70308	-0.63872	-0.84692	0.48887	0.93524	0.39704	0.99991
PLSCR5	5	0.78264	1.3635	0.21669	0.81224	0.17274	0.62862	-0.50099	-0.86756	0.42061	0.91438	0.38563	0.99991
SACM1L	5	-3.2947	-5.4575	0.00049981	0.029126	4.83e-08	5.72e-06	-4.5783	-7.4905	0	0	6.86e-14	4.41e-11
RAB40A	3	1.0831	1.1808	0.16055	0.75581	0.2377	0.64315	-0.20033	-0.21637	0.91731	0.99309	0.8287	0.99991
SPESP1	5	0.46503	0.72121	0.50408	0.93975	0.47078	0.74928	-0.81762	-1.2592	0.14711	0.69074	0.20796	0.96205
CDH3	5	1.515	1.2862	0.010107	0.20155	0.19838	0.63511	0.23296	0.19711	0.38324	0.89899	0.84374	0.99991
LYRM7	3	1.8849	0.61968	0.014883	0.25379	0.53547	0.7859	0.60308	0.1959	0.18371	0.75028	0.84469	0.99991
KATNBL1	5	0.68109	1.034	0.29061	0.86343	0.30114	0.66195	-0.59961	-0.86964	0.31182	0.86839	0.38449	0.99991
IGFBP6	5	0.79269	1.419	0.20986	0.80679	0.1559	0.62649	-0.48624	-0.86181	0.43911	0.9189	0.38879	0.99991
ACTR1A	5	-0.038572	-0.087756	0.84312	0.98862	0.93007	0.9724	-1.3164	-2.9243	0.020825	0.25253	0.0034523	0.081974
C15orf62	5	0.76278	1.6914	0.22963	0.8199	0.090757	0.57686	-0.51456	-1.1357	0.40568	0.9078	0.25608	0.99565
BZW1	5	0.56393	1.8038	0.39651	0.90925	0.071268	0.5272	-0.71319	-2.2667	0.21536	0.78379	0.023411	0.31792
REP15	5	0.57816	0.9838	0.38224	0.89932	0.32521	0.6699	-0.69855	-1.1508	0.22497	0.7916	0.24983	0.9907
KRTAP9-4	2	-0.99713	-1.2397	0.36986	0.89323	0.21509	0.63703	-2.2736	-2.6872	0.035542	0.34954	0.007205	0.13906
CYP4X1	5	0.50834	1.0378	0.45382	0.9302	0.29936	0.66182	-0.76797	-1.5281	0.17643	0.73759	0.12648	0.83287
MORC1	5	0.2737	0.4611	0.74604	0.98272	0.64472	0.8458	-1.0019	-1.6102	0.074193	0.52789	0.10736	0.77547
UBD	5	0.69527	1.0534	0.27795	0.85162	0.29215	0.65867	-0.57971	-0.85027	0.33115	0.88015	0.39518	0.99991
ANAPC10	5	-3.4616	-5.4375	0.0001666	0.011321	5.4e-08	6.24e-06	-4.7355	-7.6487	0	0	2.03e-14	1.41e-11
NDUFA4L2	5	1.0397	1.7226	0.087355	0.62076	0.084966	0.56629	-0.23362	-0.38624	0.81951	0.98392	0.69932	0.99991
ZBTB20	5	0.61765	1.2339	0.34681	0.89113	0.21722	0.63703	-0.65235	-1.28	0.26173	0.82352	0.20055	0.95489
ACTN2	5	1.0101	1.6765	0.096574	0.64112	0.093642	0.58486	-0.25987	-0.42476	0.77409	0.97668	0.67101	0.99991
CYB5R4	5	1.3734	1.0758	0.019937	0.30143	0.28203	0.6553	0.10346	0.078689	0.57633	0.95177	0.93728	0.99991
USP17L10	4	1.2622	1.4936	0.058922	0.53397	0.13528	0.62034	-0.0075113	-0.008865	0.78469	0.97763	0.99293	0.99991
ITGB5	5	-2.1432	-2.8564	0.0057755	0.14689	0.0042846	0.085834	-3.4119	-4.0903	0.0001666	0.013825	4.31e-05	0.0026676
NUP160	5	0.12338	0.16176	0.94158	0.99507	0.87149	0.94899	-1.1447	-1.4714	0.041984	0.38909	0.14118	0.8647
ACTR5	5	0.3975	0.84294	0.58605	0.9585	0.39926	0.70742	-0.86978	-1.8329	0.12195	0.64619	0.066824	0.60589
SERPINE2	5	0.69935	1.4397	0.27528	0.85094	0.14996	0.62369	-0.56731	-1.1504	0.34481	0.88512	0.24996	0.99076
RGPD4	1	1.593	0.6659	0.18182	0.78325	0.50548	0.76968	0.32651	0.13651	0.57961	0.95247	0.89142	0.99991
PSTK	5	-0.17354	-0.31043	0.6754	0.97267	0.75623	0.89705	-1.439	-2.4993	0.012828	0.1851	0.012442	0.209
TAS2R30	4	1.7571	0.98805	0.0076637	0.16808	0.32313	0.66942	0.49173	0.2695	0.19392	0.76211	0.78755	0.99991
DYNC1H1	5	0.072579	0.13421	0.99178	0.99994	0.89324	0.95759	-1.1925	-2.0899	0.034598	0.34628	0.036626	0.42715
DDX27	5	-0.26995	-0.58477	0.56672	0.95285	0.5587	0.80009	-1.5343	-3.2922	0.0093297	0.15176	0.00099396	0.032424
ZSCAN29	5	0.71603	1.2455	0.26184	0.84052	0.21294	0.63671	-0.54818	-0.9374	0.36669	0.89254	0.34855	0.99991
SLC35F5	5	1.1855	1.0256	0.049203	0.49113	0.30506	0.66273	-0.078483	-0.066996	0.89226	0.98966	0.94659	0.99991
HBZ	5	1.0291	1.7759	0.090298	0.6275	0.075755	0.54196	-0.23484	-0.40419	0.8174	0.98392	0.68607	0.99991
ANKRD49	5	1.334	1.4497	0.024879	0.34462	0.14713	0.62181	0.070341	0.075464	0.63142	0.95958	0.93985	0.99991
CENPC	5	-2.3396	-2.3224	0.0034986	0.10328	0.02021	0.25893	-3.6027	-3.5585	0.00011107	0.011494	0.00037296	0.014858
PIGW	5	-0.049782	-0.085556	0.82723	0.98808	0.93182	0.97276	-1.3122	-2.1532	0.021381	0.25684	0.031305	0.38531
ARL13B	5	1.2644	1.0072	0.034709	0.41667	0.31385	0.66586	0.0020295	0.0015622	0.7456	0.97286	0.99875	0.99991
TAB1	5	1.194	1.6537	0.047537	0.48444	0.098188	0.59034	-0.068301	-0.094263	0.87272	0.98827	0.9249	0.99991
KLHDC2	5	0.76293	0.84375	0.22952	0.8199	0.39881	0.70703	-0.49923	-0.53149	0.423	0.91568	0.59508	0.99991
VAMP5	5	1.1427	1.4002	0.058089	0.52908	0.16146	0.62862	-0.11925	-0.14367	0.96429	0.99759	0.88576	0.99991
GALNTL6	5	1.2821	1.2833	0.03221	0.4025	0.19938	0.6357	0.020657	0.020124	0.71572	0.9707	0.98394	0.99991
DHRS3	5	0.60115	1.1345	0.36058	0.89312	0.25658	0.64983	-0.66028	-1.2316	0.25451	0.81653	0.21809	0.96875
MAPK14	5	0.48261	0.86693	0.4822	0.93673	0.38598	0.70129	-0.77866	-1.3805	0.16938	0.72602	0.16745	0.91167
AGRN	5	-0.13265	-0.35571	0.72394	0.98169	0.72206	0.88184	-1.3936	-3.7294	0.016216	0.21938	0.00019192	0.0088388
WDR63	5	0.94502	1.4122	0.12312	0.69539	0.15789	0.62794	-0.3158	-0.46029	0.67774	0.96353	0.64531	0.99991
SPO11	5	1.4063	1.4373	0.01666	0.27051	0.15065	0.62459	0.14568	0.14711	0.51252	0.93715	0.88304	0.99991
CDC73	5	0.16558	0.26102	0.88743	0.99093	0.79408	0.91382	-1.094	-1.6886	0.05148	0.43788	0.091289	0.71565
RCCD1	5	0.65283	1.9163	0.31554	0.87775	0.055326	0.48035	-0.60667	-1.7716	0.30433	0.86337	0.076459	0.65624
CELA1	5	0.32957	0.5305	0.66891	0.97142	0.59577	0.82152	-0.92988	-1.4883	0.096574	0.59264	0.13668	0.85567
MAGEB1	5	0.84849	1.0645	0.17482	0.77396	0.2871	0.65787	-0.41063	-0.49946	0.53246	0.94094	0.61745	0.99991
TIE1	5	0.94882	1.7617	0.12167	0.69462	0.078112	0.54709	-0.3103	-0.56251	0.68596	0.96508	0.57377	0.99991
ZBTB8A	5	-0.11294	-0.17857	0.7481	0.98272	0.85827	0.94289	-1.3718	-2.1495	0.017104	0.22597	0.031594	0.38728
PPP1R18	5	1.0626	1.4586	0.080247	0.60359	0.14468	0.62071	-0.19536	-0.26577	0.89115	0.98966	0.79042	0.99991
FRG2C	2	0.34662	0.39834	0.7265	0.98169	0.69038	0.86877	-0.91117	-1.0297	0.30377	0.86337	0.30316	0.99991
KRT16	4	0.48815	1.4601	0.51585	0.94475	0.14427	0.62071	-0.76964	-2.2984	0.23008	0.79517	0.021539	0.29816
PRKACA	5	1.4039	1.2331	0.01666	0.27051	0.21754	0.63703	0.14633	0.12474	0.51163	0.93681	0.90073	0.99991
TRMT1L	5	1.3864	1.1684	0.018826	0.29174	0.24265	0.64343	0.12911	0.10435	0.53646	0.94226	0.91689	0.99991
ALG14	5	-1.2183	-1.9821	0.060699	0.54025	0.04747	0.44521	-2.4755	-3.8148	0.00055534	0.020992	0.00013632	0.0067808
ORC6	5	-1.3863	-1.8896	0.039318	0.44584	0.058818	0.49193	-2.6428	-3.506	0.0003332	0.014851	0.00045485	0.017207
HDHD3	5	0.12246	0.35456	0.94269	0.99508	0.72292	0.88219	-1.1339	-3.2409	0.044261	0.40212	0.0011917	0.03687
FAM181A	5	1.3323	1.225	0.025101	0.34636	0.22057	0.63784	0.075963	0.068869	0.6227	0.95748	0.94509	0.99991
KRTAP10-2	2	0.02253	0.053051	0.99606	0.99994	0.95769	0.98341	-1.2338	-2.904	0.17277	0.73206	0.0036839	0.086375
MESDC2	5	0.76377	1.1982	0.22897	0.8199	0.23083	0.63905	-0.49209	-0.76527	0.432	0.91769	0.44411	0.99991
PPP4C	5	-0.36512	-0.55548	0.47171	0.93528	0.57857	0.81079	-1.6201	-2.3562	0.007386	0.13065	0.018462	0.26981
ISY1	5	0.80476	0.83115	0.20137	0.79925	0.40589	0.70952	-0.44937	-0.45216	0.48426	0.93282	0.65115	0.99991
CCDC47	5	0.29178	0.55375	0.72144	0.98169	0.57975	0.81109	-0.96129	-1.7444	0.0853	0.55733	0.081092	0.67634
HSPA1L	5	1.4593	1.6865	0.012828	0.23333	0.091693	0.57954	0.2067	0.23738	0.42039	0.91438	0.81236	0.99991
SCRN1	5	0.91715	1.055	0.13606	0.7225	0.29143	0.65837	-0.33481	-0.38449	0.6478	0.95971	0.70062	0.99991
CITED2	5	1.1961	1.5744	0.047204	0.48411	0.11539	0.61308	-0.055446	-0.072648	0.85167	0.98729	0.94209	0.99991
LOXL4	5	0.5829	1.196	0.37824	0.89736	0.23171	0.63963	-0.66808	-1.3682	0.24874	0.81348	0.17125	0.91893
MFSD12	5	0.75657	1.1915	0.23469	0.82277	0.23346	0.64087	-0.49393	-0.77726	0.42978	0.91728	0.437	0.99991
FBXL13	5	0.11248	0.25496	0.95624	0.99584	0.79875	0.91566	-1.138	-2.5361	0.043594	0.39827	0.01121	0.19446
NOTCH2	5	0.19417	0.36379	0.84973	0.98915	0.71601	0.88004	-1.0553	-1.9355	0.059643	0.47396	0.052935	0.53281
STXBP3	5	0.91194	1.0431	0.13856	0.72656	0.29691	0.66162	-0.33648	-0.37932	0.64497	0.95971	0.70445	0.99991
AGR2	5	1.0849	1.2696	0.073971	0.58395	0.20424	0.63651	-0.16341	-0.18706	0.95091	0.99559	0.85162	0.99991
JAM3	5	0.65848	1.2369	0.31055	0.87416	0.21613	0.63703	-0.58973	-1.094	0.32071	0.87526	0.27397	0.99991
ZNF549	5	0.92555	1.1946	0.13173	0.71424	0.23224	0.63982	-0.32098	-0.40594	0.67013	0.96353	0.68479	0.99991
CA5A	5	0.087779	0.16995	0.98862	0.99994	0.86505	0.94664	-1.1584	-2.2013	0.039929	0.37763	0.027718	0.35702
G6PC	5	1.8317	0.89761	0.002499	0.082418	0.36939	0.6925	0.58598	0.28118	0.09463	0.58799	0.77857	0.99991
PAM	5	0.55177	1.3479	0.40895	0.91591	0.17769	0.62963	-0.69394	-1.6522	0.22819	0.79432	0.098502	0.74639
RNF13	5	0.9569	1.0037	0.1179	0.6889	0.31554	0.66586	-0.28865	-0.29601	0.72105	0.97071	0.76722	0.99991
SPC25	5	0.057049	0.089124	0.97151	0.99937	0.92898	0.97212	-1.1881	-1.821	0.035375	0.34866	0.068606	0.6138
ZSCAN31	8	0.98743	1.7741	0.038263	0.43997	0.07604	0.54293	-0.25768	-0.45684	0.73083	0.97201	0.64779	0.99991
ANAPC2	5	-0.49019	-1.0604	0.36197	0.89323	0.28895	0.65831	-1.7349	-3.6878	0.0043316	0.08657	0.00022623	0.010009
SYTL1	5	0.75564	1.3203	0.23513	0.82277	0.18673	0.63158	-0.48823	-0.84954	0.43705	0.9189	0.39558	0.99991
PTCHD4	5	1.0905	1.5704	0.072805	0.5809	0.11632	0.61507	-0.15288	-0.21951	0.97151	0.99812	0.82625	0.99991
HINFP	5	-1.3298	-2.3495	0.044983	0.47619	0.018798	0.24618	-2.5728	-4.34	0.00038874	0.016129	1.43e-05	0.0011014
FZD5	5	1.0078	1.9606	0.097573	0.64312	0.049924	0.45705	-0.23345	-0.45326	0.81996	0.98392	0.65036	0.99991
NANOGNB	5	0.21254	0.3696	0.8264	0.98808	0.71168	0.87823	-1.0283	-1.7679	0.066252	0.50147	0.077082	0.65923
SPINT4	5	1.1226	1.1445	0.063087	0.54959	0.25241	0.64949	-0.118	-0.1168	0.96151	0.99741	0.90702	0.99991
SHB	5	1.029	1.4552	0.090354	0.6275	0.1456	0.62071	-0.21112	-0.29572	0.86183	0.98753	0.76745	0.99991
CSHL1	6	0.99489	1.4677	0.075804	0.58973	0.14219	0.62071	-0.2452	-0.35898	0.78625	0.97763	0.71961	0.99991
PFDN4	5	1.5347	1.2614	0.0096629	0.19529	0.20716	0.63671	0.29502	0.23776	0.31021	0.86658	0.81207	0.99991
PAPOLA	5	0.78923	1.0393	0.21225	0.80957	0.29868	0.66181	-0.45019	-0.58414	0.48326	0.93282	0.55913	0.99991
ST6GALNAC2	5	1.0552	1.4523	0.082523	0.60669	0.14643	0.62103	-0.18331	-0.25139	0.91448	0.99217	0.80151	0.99991
KLHL18	5	1.0545	1.5259	0.082857	0.60774	0.12705	0.61813	-0.18377	-0.26542	0.9132	0.99198	0.79068	0.99991
COX7A1	4	0.51648	1.07	0.48753	0.93903	0.28461	0.6575	-0.72171	-1.4913	0.26345	0.82565	0.13589	0.85527
SMS	5	0.86234	0.96083	0.16688	0.76706	0.33664	0.67536	-0.37506	-0.41093	0.58316	0.95247	0.68112	0.99991
SNX11	5	1.4536	1.4942	0.013273	0.23829	0.13512	0.62034	0.21661	0.22212	0.40518	0.90735	0.82422	0.99991
ACVRL1	5	1.2809	1.7094	0.032432	0.40276	0.087372	0.57168	0.044473	0.05921	0.67285	0.96353	0.95278	0.99991
NUP98	5	-0.27215	-0.44348	0.56489	0.95255	0.65742	0.85229	-1.5077	-2.3674	0.010385	0.16275	0.017912	0.26394
CWC25	5	0.49528	1.0444	0.46837	0.93358	0.29632	0.66128	-0.74025	-1.5344	0.19531	0.76395	0.12492	0.83005
PIGL	5	0.7331	0.89518	0.25074	0.83571	0.37069	0.69276	-0.50214	-0.59926	0.41939	0.91438	0.549	0.99991
LPA	5	1.3355	0.87477	0.024713	0.3431	0.3817	0.69855	0.10083	0.064431	0.58077	0.95247	0.94863	0.99991
KIFAP3	5	-0.28004	-0.50456	0.55717	0.95255	0.61387	0.83118	-1.5145	-2.6463	0.0099961	0.15929	0.0081371	0.15231
PPP2R1B	5	0.45498	0.63916	0.51591	0.94475	0.52272	0.77972	-0.77906	-1.0573	0.16905	0.72511	0.29038	0.99991
KCTD9	3	2.0088	0.62113	0.010663	0.20984	0.53451	0.78536	0.77508	0.23522	0.10496	0.60987	0.81404	0.99991
SCGB1C1	5	0.32478	0.76546	0.67468	0.97267	0.444	0.73242	-0.90779	-2.0152	0.10418	0.60751	0.04388	0.47482
STXBP4	5	0.40295	0.69675	0.57839	0.95648	0.48596	0.75845	-0.8296	-1.4152	0.14083	0.67761	0.15701	0.89401
OSM	5	0.82688	1.7961	0.18787	0.78603	0.072482	0.52922	-0.40434	-0.87103	0.54107	0.94371	0.38374	0.99991
MBOAT4	5	1.4845	1.2409	0.011773	0.22339	0.21465	0.63703	0.25341	0.20817	0.35847	0.89031	0.8351	0.99991
KRTAP9-6	2	1.5022	1.026	0.10285	0.65285	0.30489	0.66273	0.272	0.18576	0.54179	0.94371	0.85263	0.99991
BLM	5	-0.041471	-0.089593	0.83862	0.98862	0.92861	0.97212	-1.271	-2.7128	0.025657	0.28929	0.006672	0.13173
TRIM6-TRIM34	3	0.28567	0.36212	0.76032	0.98295	0.71726	0.88024	-0.94374	-1.1758	0.19337	0.76143	0.23969	0.98406
DDX54	5	-2.262	-3.305	0.0041095	0.11599	0.00094985	0.027811	-3.4901	-5.0302	0.0001666	0.013825	4.9e-07	6.04e-05
KLC2	5	0.77033	1.1591	0.22419	0.81794	0.24641	0.64616	-0.45773	-0.68373	0.47348	0.93	0.49414	0.99991
CSNK1A1	5	0.79381	1.3403	0.2092	0.8062	0.18014	0.62968	-0.43399	-0.71767	0.50147	0.9354	0.47296	0.99991
RBM12B	5	0.35933	0.49859	0.6327	0.96527	0.61807	0.83292	-0.86843	-1.1861	0.12262	0.64732	0.23557	0.98312
TPPP	5	0.374	1.4069	0.61354	0.96102	0.15945	0.62862	-0.85344	-3.206	0.13	0.65981	0.001346	0.040804
RAB3A	5	0.5668	1.5931	0.39324	0.90643	0.11113	0.60802	-0.66053	-1.853	0.25446	0.81653	0.063887	0.59056
TMOD3	5	0.64153	1.2799	0.32504	0.88174	0.20056	0.63625	-0.58533	-1.156	0.32554	0.87802	0.2477	0.98875
TAX1BP1	5	0.39568	0.65619	0.58816	0.9585	0.5117	0.77333	-0.83075	-1.3328	0.14011	0.67659	0.1826	0.93326
SUGP1	5	-0.029985	-0.063945	0.85556	0.99055	0.94901	0.98004	-1.2555	-2.6185	0.027156	0.29908	0.0088309	0.16293
URGCP-MRPS24	5	0.88306	1.3644	0.1535	0.74602	0.17245	0.62862	-0.34243	-0.51792	0.6347	0.95971	0.60451	0.99991
SLC26A4	5	0.52715	1.1113	0.43261	0.92037	0.26644	0.65293	-0.69791	-1.4585	0.22558	0.79259	0.1447	0.87145
ERCC6-PGBD3	1	1.4087	0.68088	0.22713	0.8199	0.49595	0.76461	0.18459	0.089223	0.68573	0.96499	0.9289	0.99991
SPATA31A6	1	0.70698	0.88131	0.51863	0.94475	0.37815	0.69623	-0.5159	-0.64312	0.6964	0.968	0.52015	0.99991
ZBED4	5	0.73449	1.6012	0.25018	0.83571	0.10934	0.60736	-0.48803	-1.0596	0.43733	0.9189	0.28931	0.99991
PCLO	5	0.8047	1.303	0.20142	0.79925	0.19257	0.6343	-0.41763	-0.67404	0.5238	0.94003	0.50028	0.99991
CCER1	5	0.99907	1.625	0.10113	0.64827	0.10416	0.60098	-0.22322	-0.36199	0.83878	0.98573	0.71736	0.99991
ZNF440	5	1.4108	1.2472	0.016327	0.26923	0.21231	0.63671	0.18991	0.16629	0.44433	0.9189	0.86793	0.99991
MADCAM1	5	0.17579	0.47209	0.87405	0.99093	0.63686	0.84155	-1.0435	-2.7952	0.062087	0.48461	0.0051865	0.11026
CYP2B6	5	0.79972	1.7509	0.20475	0.8003	0.07996	0.55368	-0.41944	-0.91249	0.52163	0.94001	0.36151	0.99991
TGM5	5	1.2579	1.9055	0.035764	0.42351	0.056716	0.48471	0.038889	0.058901	0.68179	0.96353	0.95303	0.99991
ARSJ	5	1.0143	1.4932	0.095407	0.63795	0.13538	0.62034	-0.20461	-0.29715	0.87438	0.98827	0.76635	0.99991
SF3B4	5	-1.2112	-2.2583	0.061698	0.54568	0.023927	0.29349	-2.4292	-4.4141	0.00061087	0.020992	1.01e-05	0.00081916
ZNF786	5	1.0725	1.6543	0.07747	0.59354	0.098059	0.59015	-0.1453	-0.22185	0.98556	0.99866	0.82443	0.99991
FAM133A	5	1.0932	0.89317	0.071972	0.58031	0.37177	0.69344	-0.12451	-0.094632	0.97401	0.99818	0.92461	0.99991
SPOPL	5	0.46972	0.83698	0.49808	0.93975	0.40261	0.70835	-0.74794	-1.2821	0.1892	0.75747	0.19982	0.95445
SFT2D2	5	1.5588	1.2102	0.0086078	0.18107	0.22619	0.63812	0.34134	0.2588	0.25979	0.823	0.79579	0.99991
TPCN1	5	1.4952	1.5142	0.011384	0.21925	0.12999	0.62034	0.27811	0.27858	0.32882	0.87802	0.78057	0.99991
CCDC102B	5	0.072036	0.131	0.99089	0.99994	0.89577	0.95884	-1.145	-2.0358	0.041984	0.38909	0.041771	0.46004
IQCB1	5	0.15776	0.26212	0.89671	0.99098	0.79323	0.91345	-1.059	-1.7541	0.058644	0.46933	0.079407	0.67023
EIF5B	5	-0.26401	-0.30208	0.57361	0.95533	0.76259	0.90042	-1.4807	-1.5972	0.011218	0.17046	0.11023	0.78174
C16orf72	5	1.2236	1.4993	0.041984	0.46051	0.13379	0.62034	0.007739	0.0093253	0.73688	0.97286	0.99256	0.99991
CACNA1E	5	0.80229	1.015	0.20314	0.8003	0.31009	0.66428	-0.41353	-0.51628	0.52952	0.94003	0.60566	0.99991
PMF1	5	-1.2277	-1.563	0.058866	0.53397	0.11805	0.61752	-2.4428	-3.0354	0.00061087	0.020992	0.0024021	0.063054
C7orf31	5	0.84857	1.4734	0.17477	0.77396	0.14065	0.62071	-0.3657	-0.63255	0.59677	0.95452	0.52703	0.99991
ZRANB3	5	0.62873	0.99195	0.33659	0.8896	0.32122	0.66788	-0.58501	-0.90459	0.32587	0.87802	0.36568	0.99991
CXCR6	5	1.4757	1.2241	0.012329	0.23005	0.22092	0.63807	0.26306	0.21732	0.34753	0.88791	0.82796	0.99991
IFNB1	5	0.87691	1.2332	0.15766	0.75146	0.2175	0.63703	-0.33545	-0.46739	0.64675	0.95971	0.64022	0.99991
SNUPN	5	-1.6067	-2.4325	0.022047	0.31939	0.014994	0.20859	-2.8186	-4.0971	0.0003332	0.014851	4.18e-05	0.0026159
C12orf49	5	0.85159	1.5143	0.1731	0.77362	0.12995	0.62034	-0.36016	-0.63806	0.60543	0.95689	0.52343	0.99991
SUMO3	6	0.79422	1.9247	0.16588	0.76588	0.054264	0.47647	-0.4174	-1.0087	0.49297	0.9354	0.31311	0.99991
SPTLC2	5	0.43039	0.54006	0.54445	0.95089	0.58916	0.81732	-0.78059	-0.96524	0.16821	0.72367	0.33443	0.99991
PRELID1	3	-1.9364	-3.3521	0.05509	0.51586	0.00080205	0.024355	-3.147	-5.3966	0.001666	0.043228	6.79e-08	1.1e-05
ABRACL	4	1.2562	1.1137	0.060032	0.53728	0.26543	0.65293	0.045757	0.039734	0.69867	0.96815	0.96831	0.99991
GSTO1	5	0.99993	1.2646	0.10074	0.64827	0.20603	0.6366	-0.21028	-0.26149	0.86372	0.98753	0.79372	0.99991
MRPL50	5	0.54707	1.0827	0.41306	0.91668	0.27894	0.6549	-0.66227	-1.2811	0.25307	0.81622	0.20014	0.95445
XAF1	5	0.56465	1.2079	0.39585	0.90909	0.22709	0.63835	-0.64427	-1.3723	0.26784	0.83026	0.16998	0.91594
RNMT	5	-0.22006	-0.28673	0.62104	0.96231	0.77432	0.90598	-1.4288	-1.7719	0.013717	0.19237	0.076416	0.65618
SS18	5	0.33025	0.92098	0.66791	0.97142	0.35706	0.6855	-0.87846	-2.4281	0.11801	0.64017	0.015176	0.23771
RAB28	5	0.062841	0.063159	0.97912	0.99994	0.94964	0.98018	-1.1453	-1.0837	0.041817	0.38854	0.27849	0.99991
NANOS3	5	0.64543	1.4384	0.32154	0.88114	0.15032	0.62384	-0.56268	-1.2505	0.35086	0.88889	0.21111	0.96341
VPS28	5	-2.0983	-3.132	0.0064419	0.15591	0.001736	0.044014	-3.3064	-4.804	0.0001666	0.013825	1.56e-06	0.00016187
TM4SF20	5	1.124	1.2891	0.062809	0.54959	0.19736	0.63485	-0.084078	-0.095741	0.90115	0.99012	0.92373	0.99991
SMCO3	5	1.1867	1.1755	0.049036	0.49056	0.23979	0.64316	-0.020966	-0.020622	0.78625	0.97763	0.98355	0.99991
PSMD14	5	-0.59544	-0.81449	0.28617	0.86018	0.41536	0.7141	-1.8028	-2.2652	0.0034431	0.074163	0.023499	0.3184
KRTAP3-2	2	1.827	0.88154	0.052257	0.50027	0.37803	0.69623	0.61999	0.29909	0.2694	0.83185	0.76487	0.99991
KLHL14	5	1.3732	1.605	0.019992	0.30176	0.10849	0.60596	0.16667	0.19423	0.47987	0.93282	0.846	0.99991
COMMD3	5	-0.36491	-0.63557	0.47176	0.93528	0.52506	0.78095	-1.5712	-2.6549	0.0083856	0.14099	0.0079332	0.14974
ZNF28	5	0.99479	1.0405	0.10268	0.65243	0.29812	0.66172	-0.21088	-0.21599	0.86244	0.98753	0.82899	0.99991
HYAL4	5	1.1472	1.1303	0.057033	0.52398	0.25835	0.651	-0.058263	-0.057285	0.85572	0.98753	0.95432	0.99991
CWH43	5	0.91869	1.3524	0.13495	0.72107	0.17625	0.62963	-0.28632	-0.41819	0.72488	0.97098	0.67581	0.99991
DIP2B	5	1.8984	1.1152	0.0019992	0.073469	0.26477	0.65286	0.69371	0.40626	0.056367	0.46053	0.68455	0.99991
CTRL	5	0.64189	1.4488	0.32454	0.88174	0.14738	0.62181	-0.56274	-1.2697	0.35086	0.88889	0.20418	0.95673
SLC7A1	5	1.0592	1.9283	0.081357	0.60587	0.053823	0.47541	-0.14464	-0.26217	0.98634	0.99866	0.79319	0.99991
METTL7B	5	0.68769	1.7693	0.28428	0.8582	0.076838	0.54379	-0.51578	-1.3212	0.40401	0.90666	0.18642	0.93823
NUDCD2	5	0.20928	0.4685	0.83007	0.9881	0.63943	0.84283	-0.99316	-2.2052	0.076304	0.53235	0.027441	0.35396
NDST1	5	1.4541	1.4471	0.013217	0.23776	0.14788	0.62244	0.25253	0.25098	0.35953	0.89031	0.80183	0.99991
RFC3	5	0.16761	0.19583	0.88477	0.99093	0.84474	0.93619	-1.0337	-1.1509	0.064753	0.49596	0.24978	0.99069
UBXN4	5	1.5531	0.98082	0.0088854	0.18391	0.32668	0.66999	0.35279	0.21707	0.24857	0.81337	0.82816	0.99991
NDRG4	5	0.77981	1.3764	0.21836	0.81524	0.16868	0.62862	-0.42045	-0.7319	0.52013	0.93996	0.46423	0.99991
IFNGR1	5	2.1937	0.71771	0.00044427	0.027682	0.47294	0.75046	0.99356	0.31292	0.011496	0.17178	0.75434	0.99991
LANCL2	5	1.0088	1.4871	0.097184	0.64173	0.13699	0.62034	-0.19117	-0.28135	0.89843	0.98998	0.77844	0.99991
TECPR2	5	1.3008	1.2848	0.029211	0.38061	0.19887	0.63543	0.10156	0.099907	0.57905	0.95247	0.92042	0.99991
SLC5A4	5	0.54997	0.951	0.4104	0.91591	0.34161	0.67768	-0.64896	-1.1182	0.26434	0.82586	0.26348	0.99922
SLC7A7	5	0.96705	1.5708	0.11334	0.6783	0.11623	0.61503	-0.23136	-0.37329	0.8234	0.98421	0.70893	0.99991
SEC62	5	-0.68452	-1.2238	0.23108	0.8199	0.22102	0.63807	-1.8829	-3.2789	0.0026101	0.06096	0.0010422	0.033512
BTBD1	5	0.22934	0.40847	0.80452	0.98808	0.68293	0.86417	-0.9687	-1.7201	0.083245	0.54949	0.085419	0.69536
SGOL1	5	0.30068	0.40259	0.70828	0.98169	0.68725	0.86666	-0.8955	-1.1663	0.10935	0.61876	0.2435	0.98831
ELL2	5	1.2807	1.4347	0.032432	0.40276	0.15138	0.62471	0.085397	0.095286	0.6071	0.95689	0.92409	0.99991
ZNF382	5	-0.066933	-0.14183	0.80613	0.98808	0.88721	0.95531	-1.2622	-2.6603	0.026545	0.29524	0.0078061	0.14781
INPP4A	5	1.0317	1.3001	0.089854	0.62689	0.19355	0.6343	-0.16279	-0.20423	0.95241	0.99559	0.83817	0.99991
MSH3	5	1.1935	1.3654	0.047648	0.48447	0.17213	0.62862	-0.00089394	-0.0010137	0.75082	0.9736	0.99919	0.99991
ADSSL1	5	1.3951	1.2256	0.018049	0.28484	0.22034	0.63778	0.20079	0.17476	0.428	0.91635	0.86126	0.99991
HTR1B	5	0.80332	1.3639	0.20253	0.8003	0.17259	0.62862	-0.39063	-0.6598	0.56289	0.95095	0.50938	0.99991
DOK1	5	1.06	1.6893	0.081191	0.60538	0.091153	0.57847	-0.13361	-0.21279	0.99189	0.99877	0.83149	0.99991
IFNK	5	0.17919	0.34096	0.86961	0.99093	0.73313	0.88706	-1.0144	-1.8807	0.070362	0.51504	0.060013	0.57168
PRKAA2	5	0.69983	0.92861	0.27495	0.85094	0.35309	0.68455	-0.49243	-0.64385	0.43167	0.91761	0.51967	0.99991
DDX42	5	-0.17651	-0.39497	0.67191	0.9721	0.69286	0.86958	-1.3682	-3.0259	0.017271	0.22767	0.0024792	0.064606
DIRC1	5	0.54876	1.3188	0.41134	0.91591	0.18725	0.63191	-0.64273	-1.5286	0.26923	0.83185	0.12636	0.83287
SRPRB	5	-0.26456	-0.51298	0.57272	0.95517	0.60797	0.82828	-1.456	-2.7547	0.011718	0.17338	0.0058747	0.12062
UFSP2	5	0.28484	0.37628	0.73066	0.98169	0.70671	0.87626	-0.90645	-1.1467	0.10479	0.6095	0.25151	0.99165
USP46	5	1.1308	1.4379	0.061087	0.54214	0.15047	0.62432	-0.060323	-0.076022	0.85928	0.98753	0.9394	0.99991
ARRDC4	5	0.61823	1.4281	0.34625	0.89113	0.15325	0.62471	-0.57235	-1.2893	0.33948	0.88407	0.19728	0.95369
PDE6A	5	0.56427	1.345	0.39618	0.90914	0.17862	0.62963	-0.62603	-1.4789	0.28556	0.84726	0.13916	0.8605
CGGBP1	5	0.96699	1.8179	0.11334	0.6783	0.069081	0.52474	-0.22304	-0.41185	0.83912	0.98573	0.68045	0.99991
DHX34	5	0.95942	1.3902	0.11695	0.68734	0.16445	0.62862	-0.2301	-0.32849	0.82635	0.98436	0.74254	0.99991
C6orf58	5	0.63373	0.81374	0.33215	0.88644	0.41579	0.71433	-0.55567	-0.7022	0.35814	0.89031	0.48255	0.99991
FNDC3B	5	0.56008	1.2904	0.40029	0.9116	0.19692	0.63485	-0.62925	-1.4293	0.28217	0.84248	0.15291	0.88588
MSANTD1	5	0.95355	2.097	0.11945	0.68994	0.035996	0.38106	-0.23506	-0.51628	0.81696	0.98392	0.60566	0.99991
GLB1L3	5	0.60697	1.0117	0.35525	0.8918	0.31168	0.66514	-0.58109	-0.9509	0.32921	0.87822	0.34165	0.99991
PTPN18	5	0.96706	1.6603	0.11334	0.6783	0.09686	0.58887	-0.22094	-0.37878	0.84301	0.98656	0.70485	0.99991
SEC16A	5	0.46315	1.0678	0.5068	0.94022	0.28563	0.65787	-0.72454	-1.6688	0.20525	0.7704	0.095165	0.73264
ST14	5	0.9757	1.5912	0.11012	0.67016	0.11156	0.60856	-0.21148	-0.33038	0.86111	0.98753	0.74112	0.99991
CENPL	5	-0.92403	-1.5794	0.12706	0.70249	0.11424	0.61096	-2.1112	-3.4804	0.0010551	0.0304	0.00050072	0.018552
SPANXN4	3	0.5776	0.60856	0.48209	0.93673	0.54282	0.78992	-0.60942	-0.64131	0.42561	0.91635	0.52132	0.99991
DDX53	5	0.92975	1.5127	0.13006	0.70991	0.13035	0.62034	-0.25668	-0.41478	0.77897	0.97668	0.6783	0.99991
MAGEA10	5	0.76812	1.1729	0.22558	0.81858	0.24086	0.64343	-0.418	-0.62489	0.52369	0.94003	0.53204	0.99991
GJA4	5	0.39977	1.3971	0.58277	0.95781	0.1624	0.62862	-0.78618	-2.7366	0.16488	0.71889	0.0062076	0.12602
LOC643669	5	1.2	1.5994	0.046315	0.47986	0.10974	0.60736	0.015144	0.020088	0.72433	0.97098	0.98397	0.99991
ABHD4	5	0.50037	1.4867	0.46243	0.93227	0.13708	0.62034	-0.68444	-2.0281	0.23613	0.80136	0.042552	0.46523
TMEM109	5	1.2793	1.6237	0.032765	0.40439	0.10445	0.60126	0.095279	0.12005	0.59021	0.95413	0.90445	0.99991
HPR	3	-0.21127	-0.26092	0.73666	0.98198	0.79415	0.91382	-1.3951	-1.6242	0.062087	0.48461	0.10434	0.76316
CDNF	5	0.62631	0.91313	0.33898	0.8896	0.36117	0.68873	-0.55744	-0.79311	0.35647	0.89031	0.42771	0.99991
SLC30A3	5	0.88942	1.8776	0.14994	0.74091	0.060436	0.49715	-0.29378	-0.61846	0.71267	0.97067	0.53627	0.99991
DPH3	6	-0.87736	-1.4455	0.10451	0.65804	0.14833	0.62252	-2.0604	-3.3272	0.00044427	0.0181	0.00087723	0.029471
PCNXL2	5	1.3872	1.5539	0.018715	0.29052	0.12022	0.61791	0.20437	0.2282	0.42334	0.91568	0.81949	0.99991
MTRF1L	4	0.45281	0.59331	0.55279	0.95255	0.55298	0.79672	-0.72942	-0.94789	0.25812	0.82236	0.34318	0.99991
PPP1R3F	5	0.92623	2.0673	0.13156	0.71386	0.038706	0.39642	-0.2559	-0.56833	0.78047	0.97679	0.56981	0.99991
SNAI3	5	0.47203	0.83301	0.49481	0.93975	0.40484	0.70914	-0.70996	-1.2443	0.21803	0.78627	0.2134	0.9655
TIGD2	5	0.77131	1.3641	0.22375	0.81761	0.17254	0.62862	-0.41051	-0.72397	0.53263	0.94094	0.46908	0.99991
EEA1	5	0.25079	0.49169	0.77692	0.98625	0.62294	0.83578	-0.93081	-1.7924	0.096129	0.59099	0.073074	0.63792
C1QL1	5	0.9746	1.3388	0.11051	0.67025	0.18065	0.62968	-0.20656	-0.2793	0.87099	0.98791	0.78001	0.99991
POU2F1	5	0.64189	0.98416	0.32454	0.88174	0.32504	0.6699	-0.53831	-0.82019	0.37963	0.89892	0.41211	0.99991
ZMIZ1	5	1.1383	2.0788	0.059477	0.53657	0.037638	0.3901	-0.040464	-0.073521	0.82246	0.98392	0.94139	0.99991
MED12	5	-0.33201	-0.68544	0.5028	0.93975	0.49307	0.76264	-1.5101	-3.052	0.010274	0.16214	0.0022734	0.060315
ZNF777	5	0.46223	1.161	0.50814	0.94087	0.24563	0.64589	-0.71583	-1.7908	0.21253	0.77943	0.073326	0.6391
SLC10A5	5	0.51248	0.87047	0.44927	0.92799	0.38404	0.70002	-0.66408	-1.0767	0.25162	0.81622	0.28162	0.99991
SH3BP5L	5	0.71474	1.2503	0.26262	0.84116	0.21117	0.63671	-0.46177	-0.78708	0.46865	0.92777	0.43124	0.99991
TPRX1	5	1.0563	1.9066	0.081968	0.60662	0.056568	0.48437	-0.12007	-0.2167	0.96568	0.99771	0.82844	0.99991
SNTA1	5	0.57648	1.1407	0.38352	0.89932	0.254	0.64951	-0.59962	-1.1806	0.31182	0.86839	0.23774	0.98312
CCNYL1	5	-0.012172	-0.021511	0.87927	0.99093	0.98284	0.99372	-1.1878	-2.0922	0.035375	0.34866	0.036417	0.42526
CA8	5	1.0393	1.3778	0.087633	0.62141	0.16825	0.62862	-0.13606	-0.17857	0.99711	0.99955	0.85827	0.99991
OTOA	5	0.27598	0.39868	0.74249	0.98272	0.69013	0.86867	-0.89901	-1.2677	0.10779	0.61737	0.20492	0.95839
NIPSNAP3A	5	0.62217	1.2462	0.34214	0.8906	0.21268	0.63671	-0.55239	-1.0896	0.36214	0.89031	0.27589	0.99991
TTLL6	5	-0.012996	-0.021466	0.87799	0.99093	0.98287	0.99372	-1.1875	-1.911	0.035375	0.34866	0.056008	0.54979
SPATA19	5	1.0225	1.8861	0.092686	0.63215	0.059278	0.4929	-0.15195	-0.27819	0.97257	0.99812	0.78087	0.99991
CD5	5	0.83085	1.1788	0.18587	0.78603	0.23848	0.64315	-0.34275	-0.47516	0.63386	0.95971	0.63467	0.99991
SYK	5	0.54194	1.4461	0.418	0.91732	0.14815	0.62244	-0.63135	-1.6701	0.27972	0.84025	0.094907	0.73184
TEX9	5	0.89009	1.3041	0.1495	0.74037	0.1922	0.6343	-0.28299	-0.40944	0.73055	0.97185	0.68221	0.99991
PIGH	5	0.019658	0.049301	0.9197	0.99121	0.96068	0.98519	-1.1528	-2.7897	0.040817	0.38281	0.0052753	0.1114
TSTA3	5	1.2475	1.3949	0.037208	0.43374	0.16303	0.62862	0.075106	0.082872	0.62381	0.95767	0.93395	0.99991
RNF34	5	0.28573	0.52217	0.72938	0.98169	0.60155	0.82461	-0.88605	-1.562	0.11401	0.63195	0.11829	0.80931
ATP5J	6	0.80218	1.2432	0.16116	0.7575	0.21379	0.63671	-0.3696	-0.55732	0.56978	0.95177	0.57731	0.99991
FAM19A1	5	0.63716	1.1181	0.32876	0.8853	0.26352	0.65272	-0.5344	-0.93234	0.38352	0.89899	0.35116	0.99991
GLTPD1	5	1.0116	1.7621	0.096129	0.63982	0.078053	0.54709	-0.15988	-0.27829	0.95841	0.997	0.78079	0.99991
DEFB105B	2	1.0729	1.1454	0.24163	0.82687	0.25203	0.64897	-0.098343	-0.10403	0.94136	0.99559	0.91714	0.99991
SERPINB4	4	1.132	0.85619	0.09463	0.63565	0.39189	0.70463	-0.038901	-0.028756	0.83512	0.98533	0.97706	0.99991
ABHD3	5	1.0929	1.5284	0.071972	0.58031	0.12641	0.61791	-0.077515	-0.10726	0.8901	0.98966	0.91458	0.99991
NCKAP1	5	-1.6675	-2.9579	0.019048	0.29266	0.0030978	0.068027	-2.8377	-4.9855	0.0003332	0.014851	6.18e-07	7.25e-05
DDX59	5	-2.8094	-2.5315	0.0011107	0.0489	0.011356	0.17098	-3.9789	-3.4887	0	0	0.00048542	0.018111
PTBP2	5	1.1373	1.6557	0.059921	0.53728	0.097792	0.58947	-0.031997	-0.045967	0.80658	0.98247	0.96334	0.99991
IL6	5	1.2569	1.0246	0.035819	0.42351	0.30557	0.66273	0.088142	0.070873	0.60182	0.95557	0.9435	0.99991
ARL6IP1	5	0.32409	0.66191	0.67552	0.97267	0.50803	0.77098	-0.84438	-1.6893	0.13339	0.66299	0.091167	0.7156
KIF21B	5	1.2385	1.8507	0.038985	0.44374	0.064211	0.50902	0.070448	0.10459	0.63125	0.95958	0.9167	0.99991
ZCCHC7	5	0.84442	1.1381	0.17732	0.7767	0.25507	0.6497	-0.32358	-0.43042	0.66546	0.96295	0.66689	0.99991
HDAC8	10	0.81348	1.7215	0.068696	0.57381	0.085156	0.56636	-0.35428	-0.73414	0.49381	0.9354	0.46286	0.99991
BTN2A1	5	0.092307	0.18532	0.98367	0.99994	0.85298	0.94041	-1.0754	-2.1207	0.055145	0.45571	0.033949	0.40728
PKM	5	-0.95072	-1.5064	0.11884	0.68988	0.13196	0.62034	-2.1183	-3.2712	0.00099961	0.029079	0.0010708	0.034067
HYKK	5	-0.0098951	-0.015181	0.88277	0.99093	0.98789	0.99591	-1.1773	-1.7225	0.037152	0.36026	0.084974	0.69367
TIGD4	5	0.62775	0.7505	0.33781	0.8896	0.45295	0.7383	-0.53897	-0.61036	0.37863	0.8983	0.54162	0.99991
CAMK1	5	0.94992	1.5778	0.12118	0.69402	0.11461	0.61191	-0.2166	-0.35821	0.85134	0.98729	0.72019	0.99991
EBF1	5	1.0923	1.0771	0.07225	0.5809	0.28144	0.65514	-0.073891	-0.071754	0.88255	0.98886	0.9428	0.99991
KLRC4	4	1.8749	0.7647	0.0046093	0.12557	0.44445	0.73247	0.70896	0.27516	0.083801	0.55146	0.7832	0.99991
HMCES	5	0.49723	0.81939	0.46565	0.933	0.41256	0.71173	-0.66818	-1.0737	0.24874	0.81348	0.28294	0.99991
SAR1B	5	1.0099	1.2509	0.096574	0.64112	0.21098	0.63671	-0.15481	-0.19097	0.96773	0.99771	0.84855	0.99991
PYGO1	5	1.082	1.2139	0.075082	0.58793	0.22477	0.63812	-0.082536	-0.091662	0.89865	0.98998	0.92697	0.99991
GDPD4	5	1.113	1.4335	0.065363	0.55941	0.15171	0.62471	-0.05115	-0.065534	0.84295	0.98656	0.94775	0.99991
ANKFY1	5	0.65101	1.2584	0.31688	0.87775	0.20826	0.63671	-0.51248	-0.97938	0.40779	0.90915	0.32739	0.99991
AKR1B1	5	0.47407	1.0099	0.49259	0.93975	0.31253	0.66526	-0.68914	-1.4581	0.2323	0.79691	0.14482	0.87168
MRPL1	5	1.0719	1.2309	0.077581	0.59371	0.21835	0.63707	-0.090857	-0.10222	0.91398	0.9921	0.91858	0.99991
NDUFA7	5	1.1986	1.4747	0.046704	0.4814	0.14029	0.62071	0.035915	0.044006	0.6879	0.9657	0.9649	0.99991
GALNTL5	5	0.84615	0.98709	0.17654	0.7767	0.3236	0.66946	-0.31653	-0.36333	0.67674	0.96353	0.71636	0.99991
MAATS1	5	0.54902	1.2776	0.4109	0.91591	0.20139	0.63648	-0.61337	-1.4057	0.2975	0.85794	0.15981	0.89839
RARA	5	-0.060246	-0.15841	0.81413	0.98808	0.87413	0.95011	-1.2225	-3.2117	0.03071	0.32264	0.0013195	0.040204
GTF2F1	5	0.093403	0.16976	0.98256	0.99994	0.8652	0.94664	-1.0679	-1.9281	0.056811	0.46185	0.053839	0.53741
C17orf64	5	1.099	1.2201	0.070362	0.57904	0.22242	0.63807	-0.061917	-0.068087	0.86211	0.98753	0.94572	0.99991
UBE2L6	9	0.60904	1.3681	0.21736	0.81321	0.17127	0.62862	-0.55179	-1.2243	0.21941	0.78627	0.22085	0.96943
ZNF839	5	1.82	1.0851	0.0026656	0.086022	0.27789	0.6549	0.65971	0.38353	0.067474	0.50625	0.70133	0.99991
ERCC4	5	-0.033776	-0.055386	0.84934	0.98915	0.95583	0.98268	-1.1934	-1.9209	0.034542	0.34628	0.054743	0.54342
ADSL	5	0.81551	1.8974	0.19559	0.795	0.05778	0.48847	-0.34342	-0.78521	0.63286	0.95971	0.43233	0.99991
C1QTNF4	5	0.85834	1.3918	0.16905	0.76778	0.16398	0.62862	-0.30059	-0.48322	0.70173	0.96865	0.62894	0.99991
CHST15	5	1.1753	1.5628	0.051147	0.49703	0.1181	0.61752	0.016682	0.021953	0.72211	0.97097	0.98249	0.99991
IL17RE	5	1.016	1.5422	0.094741	0.63565	0.12303	0.61791	-0.14229	-0.21555	0.99117	0.99866	0.82934	0.99991
ABCD3	5	0.70407	0.98355	0.27173	0.84977	0.32534	0.6699	-0.45415	-0.61587	0.47854	0.93187	0.53798	0.99991
ME2	5	1.0791	0.88588	0.075915	0.58973	0.37568	0.69578	-0.078848	-0.061516	0.89271	0.98966	0.95095	0.99991
S100A4	3	0.6316	1.5045	0.43594	0.92235	0.13245	0.62034	-0.52622	-1.2532	0.51058	0.93681	0.21013	0.96341
COG2	5	0.8972	1.1728	0.14605	0.73505	0.24089	0.64343	-0.26039	-0.33766	0.77276	0.97668	0.73562	0.99991
GNPTAB	5	0.78317	1.3767	0.21642	0.81175	0.1686	0.62862	-0.37311	-0.652	0.58622	0.95309	0.5144	0.99991
NPC2	5	0.96808	1.3136	0.11312	0.67798	0.18899	0.63287	-0.18805	-0.25482	0.90481	0.99094	0.79887	0.99991
DPH7	5	1.1569	1.272	0.05509	0.51586	0.20337	0.63648	0.0010388	0.0011241	0.74715	0.97289	0.9991	0.99991
RBM33	5	0.27123	0.64459	0.7496	0.98272	0.51919	0.77815	-0.88437	-2.0586	0.11496	0.63361	0.039528	0.44795
EXD3	5	0.41155	1.2033	0.56617	0.95255	0.22885	0.63884	-0.7439	-2.1677	0.19248	0.76042	0.030178	0.37451
TULP1	5	1.1571	1.848	0.05509	0.51586	0.0646	0.51007	0.0017917	0.0028417	0.74599	0.97286	0.99773	0.99991
ABCA13	5	0.93387	1.2526	0.12806	0.70606	0.21033	0.63671	-0.22133	-0.29473	0.84239	0.98647	0.7682	0.99991
MSH6	5	1.1174	1.2121	0.064364	0.55561	0.22546	0.63812	-0.037575	-0.040313	0.81752	0.98392	0.96784	0.99991
LYPD1	7	0.77338	1.6407	0.14772	0.73766	0.10085	0.59501	-0.38077	-0.79874	0.52557	0.94003	0.42444	0.99991
C15orf41	5	-1.4345	-1.5873	0.034709	0.41667	0.11245	0.60961	-2.5877	-2.8014	0.00038874	0.016129	0.0050882	0.10841
PDE9A	5	0.90237	0.96059	0.14328	0.73088	0.33676	0.67536	-0.25045	-0.26255	0.79053	0.97862	0.7929	0.99991
MLLT10	7	1.4378	1.7959	0.0039429	0.11342	0.072504	0.52922	0.28508	0.35346	0.25185	0.81622	0.72374	0.99991
CCDC39	5	1.1342	1.3254	0.060365	0.53892	0.18503	0.63158	-0.018304	-0.021002	0.78208	0.97738	0.98324	0.99991
USP13	5	0.17298	0.35312	0.87838	0.99093	0.724	0.8829	-0.97938	-1.9232	0.080191	0.54184	0.054449	0.54109
PPT2	5	0.3951	1.0388	0.58866	0.9585	0.29891	0.66181	-0.757	-1.9517	0.18321	0.74955	0.05097	0.52201
PCBP1	5	0.37776	1.1216	0.60854	0.9598	0.26203	0.65208	-0.77429	-2.2769	0.17254	0.73181	0.022791	0.31185
NPTXR	5	1.4438	1.1078	0.013939	0.24608	0.26795	0.65293	0.29187	0.22326	0.31371	0.86856	0.82334	0.99991
TEX15	5	0.98546	1.1378	0.10607	0.65999	0.25522	0.64983	-0.1663	-0.18999	0.94613	0.99559	0.84931	0.99991
TC2N	5	0.62172	1.2195	0.34259	0.8906	0.22265	0.63807	-0.52955	-1.0294	0.38757	0.89899	0.3033	0.99991
TNN	5	1.3878	1.6978	0.018659	0.29016	0.089549	0.57571	0.23664	0.28738	0.37846	0.89826	0.77382	0.99991
CAB39	5	1.9151	1.0035	0.0019992	0.073469	0.3156	0.66586	0.76437	0.39539	0.039207	0.37197	0.69256	0.99991
EFTUD2	5	-1.8833	-3.7736	0.010829	0.21242	0.00016094	0.0065714	-3.0338	-6.0022	0.00022214	0.014599	1.95e-09	4.87e-07
SCYL1	5	-0.52719	-1.2933	0.33348	0.8869	0.1959	0.63483	-1.6773	-4.0052	0.0056089	0.10598	6.2e-05	0.0035885
TNFRSF1A	5	0.6237	1.0436	0.34092	0.89052	0.29668	0.66156	-0.52586	-0.87416	0.39218	0.90046	0.38203	0.99991
COPB1	5	-1.651	-2.4749	0.019659	0.29798	0.013327	0.19168	-2.8005	-4.0579	0.0003332	0.014851	4.95e-05	0.0029917
CKS2	4	0.6667	1.0957	0.35136	0.89113	0.27319	0.65418	-0.48254	-0.77772	0.49642	0.9354	0.43673	0.99991
MED8	5	0.1435	0.29509	0.91503	0.99098	0.76792	0.90255	-1.0055	-2.046	0.073027	0.52383	0.040758	0.45304
RNF7	7	1.2574	1.6243	0.012828	0.23333	0.10431	0.60103	0.1088	0.13955	0.49992	0.9354	0.88902	0.99991
ARFGEF1	5	1.4163	1.0579	0.015938	0.26574	0.29012	0.65831	0.26867	0.19694	0.34031	0.88407	0.84387	0.99991
RHBDL2	5	0.50274	0.92994	0.45988	0.93161	0.3524	0.68441	-0.64483	-1.1781	0.26723	0.8298	0.23874	0.98312
RNF135	5	1.0134	1.4622	0.095629	0.63825	0.14369	0.62071	-0.13411	-0.19138	0.99284	0.99894	0.84823	0.99991
TMEM123	5	0.78767	0.91678	0.21342	0.8108	0.35926	0.68728	-0.35899	-0.40465	0.60776	0.95689	0.68574	0.99991
C12orf45	5	-0.6231	-1.114	0.26778	0.84474	0.26527	0.65293	-1.7696	-3.1227	0.0038874	0.080831	0.0017922	0.050467
ZNF107	5	0.50604	0.69639	0.45632	0.9302	0.48618	0.7585	-0.64023	-0.85536	0.27178	0.83475	0.39235	0.99991
DEPDC4	5	-0.024193	-0.048239	0.86394	0.99093	0.96153	0.9856	-1.17	-2.2655	0.038096	0.36562	0.023481	0.31839
MORF4L2	5	0.75983	0.95764	0.23197	0.8205	0.33825	0.67604	-0.38583	-0.47413	0.56967	0.95177	0.63541	0.99991
NLRP10	5	1.2792	1.2169	0.032765	0.40439	0.22363	0.63812	0.1343	0.1272	0.52902	0.94003	0.89878	0.99991
ZNHIT6	5	0.50603	0.71435	0.45632	0.9302	0.47501	0.75193	-0.63837	-0.88595	0.27334	0.83534	0.37565	0.99991
RARRES1	5	1.6381	1.2403	0.0064975	0.15663	0.21488	0.63703	0.49419	0.37024	0.13989	0.67606	0.7112	0.99991
SLC15A4	5	0.36904	0.7244	0.61998	0.96159	0.46882	0.74787	-0.77485	-1.5081	0.17221	0.73085	0.13153	0.84285
CCDC71	5	0.64181	1.4794	0.32465	0.88174	0.13902	0.62069	-0.50176	-1.1461	0.41967	0.91438	0.25174	0.99165
MS4A3	13	0.35742	1.2058	0.46943	0.93385	0.22789	0.63883	-0.78612	-2.6079	0.026212	0.2939	0.0091098	0.16688
HMGCS1	5	-0.3668	-0.67395	0.4696	0.93385	0.50034	0.76673	-1.51	-2.7624	0.010274	0.16214	0.0057379	0.11849
CTNS	5	1.2685	1.1202	0.034264	0.41382	0.26263	0.65246	0.12558	0.10797	0.54179	0.94371	0.91402	0.99991
SMAD3	5	0.61549	1.5102	0.34859	0.89113	0.13099	0.62034	-0.52697	-1.2908	0.39063	0.89986	0.19677	0.95353
C19orf70	5	0.6245	1.7365	0.33998	0.8897	0.082471	0.56007	-0.51795	-1.4377	0.40173	0.90516	0.15052	0.88186
TRIQK	5	0.7079	0.95776	0.26745	0.84474	0.33818	0.67604	-0.43397	-0.55958	0.50153	0.9354	0.57577	0.99991
AMBN	5	0.66964	1.2393	0.29961	0.86778	0.21522	0.63703	-0.47216	-0.85583	0.45477	0.92104	0.39209	0.99991
SDCCAG8	5	-0.23406	-0.34447	0.60621	0.9598	0.73049	0.88595	-1.3758	-1.9709	0.016993	0.22517	0.048731	0.5087
LILRB3	2	1.43	0.72031	0.11929	0.68994	0.47134	0.7495	0.28865	0.14517	0.5243	0.94003	0.88458	0.99991
C14orf182	5	0.76113	1.3186	0.23069	0.8199	0.18729	0.63191	-0.37815	-0.65351	0.5795	0.95247	0.51343	0.99991
TPT1	6	-1.0761	-2.047	0.056978	0.52398	0.040663	0.40633	-2.2145	-4.0902	0.00044427	0.0181	4.31e-05	0.0026676
DTYMK	5	-0.24043	-0.25863	0.5996	0.95865	0.79592	0.91473	-1.3787	-1.4341	0.01666	0.22239	0.15155	0.88284
ACER1	5	0.87764	1.6281	0.15722	0.75053	0.10351	0.60056	-0.26055	-0.47861	0.77231	0.97668	0.63221	0.99991
NTF3	5	1.3476	1.7658	0.02338	0.33254	0.077438	0.54561	0.20966	0.27264	0.41556	0.91278	0.78513	0.99991
SLC48A1	5	0.50729	1.1372	0.45516	0.9302	0.25546	0.64983	-0.62968	-1.4069	0.28139	0.84128	0.15946	0.89798
DESI1	5	0.84091	1.4658	0.1791	0.77885	0.1427	0.62071	-0.2956	-0.51476	0.70934	0.96963	0.60672	0.99991
ODC1	5	0.98456	1.4411	0.10663	0.66047	0.14955	0.62369	-0.15184	-0.21771	0.97273	0.99812	0.82765	0.99991
HSPBAP1	5	-0.17306	-0.23029	0.67579	0.97267	0.81787	0.92307	-1.3089	-1.6695	0.021603	0.25864	0.095014	0.7321
PBK	5	1.1394	1.5208	0.059255	0.53537	0.12832	0.61994	0.0046991	0.0061694	0.74093	0.97286	0.99508	0.99991
RBM7	5	1.1145	1.0392	0.06503	0.55868	0.2987	0.66181	-0.019013	-0.016885	0.78347	0.97763	0.98653	0.99991
NCOA3	5	1.3834	1.2824	0.018993	0.29256	0.19971	0.63573	0.24989	0.22755	0.36236	0.89031	0.82	0.99991
EIF2AK2	5	1.1201	1.0571	0.063531	0.55186	0.29047	0.65831	-0.013403	-0.012177	0.77309	0.97668	0.99028	0.99991
CXADR	5	0.80925	1.4532	0.19898	0.79698	0.14616	0.62101	-0.32397	-0.56891	0.66474	0.96276	0.56942	0.99991
GPC2	5	1.3151	1.2161	0.026934	0.36167	0.22397	0.63812	0.1819	0.16341	0.45671	0.9219	0.8702	0.99991
TAPT1	5	1.2329	0.94513	0.040151	0.45103	0.34459	0.67914	0.099793	0.073187	0.58222	0.95247	0.94166	0.99991
FOXC2	5	0.082995	0.25226	0.99578	0.99994	0.80084	0.91651	-1.0498	-3.1861	0.060754	0.47879	0.0014422	0.042996
ZNF396	5	0.88512	1.4241	0.152	0.74274	0.15443	0.62553	-0.24722	-0.39002	0.79647	0.98018	0.69652	0.99991
TBK1	5	1.3979	1.0502	0.017549	0.28039	0.29363	0.65955	0.26601	0.19313	0.34331	0.88407	0.84685	0.99991
PEX1	5	1.0743	1.4492	0.077081	0.59316	0.14728	0.62181	-0.057487	-0.074614	0.85467	0.98753	0.94052	0.99991
LPCAT3	5	0.58621	1.0867	0.37513	0.8962	0.27717	0.6549	-0.54522	-1.0039	0.37047	0.8946	0.31542	0.99991
CSMD1	5	0.71453	1.3406	0.26279	0.84139	0.18006	0.62968	-0.41687	-0.78074	0.52507	0.94003	0.43496	0.99991
CAPN6	5	1.406	1.1798	0.01666	0.27051	0.23807	0.64315	0.27468	0.23009	0.33237	0.88054	0.81802	0.99991
TNS1	5	0.45148	1.1766	0.51958	0.94475	0.23937	0.64316	-0.67965	-1.7633	0.24013	0.8057	0.077852	0.66169
LCK	5	0.21518	0.49007	0.82335	0.98808	0.62409	0.83584	-0.91581	-2.0632	0.10152	0.60191	0.039098	0.44419
RBPJ	4	0.33691	0.737	0.68229	0.97557	0.46112	0.74295	-0.79385	-1.7296	0.21558	0.78381	0.083708	0.68891
HIST1H2BK	2	-0.35406	-0.60014	0.7165	0.98169	0.54841	0.79332	-1.4841	-2.4906	0.11296	0.62933	0.012751	0.21287
ALDH2	5	1.1363	1.6524	0.059977	0.53728	0.098458	0.59054	0.0063976	0.0092671	0.73899	0.97286	0.99261	0.99991
DSC2	5	0.46441	0.92639	0.50503	0.94022	0.35425	0.6853	-0.66544	-1.324	0.25029	0.81486	0.18551	0.93823
RPL23	5	-3.421	-5.2041	0.00022214	0.01476	1.95e-07	1.91e-05	-4.5506	-6.8819	0	0	5.9e-12	2.8e-09
TONSL	5	-0.80661	-1.3545	0.17177	0.77293	0.17558	0.62897	-1.936	-3.1406	0.0021103	0.051351	0.001686	0.04842
GLE1	5	-0.19558	-0.47238	0.64797	0.9665	0.63666	0.84155	-1.3248	-3.1345	0.020381	0.25	0.0017214	0.049048
DHRS13	5	0.34344	0.99716	0.65141	0.9668	0.31869	0.66687	-0.785	-2.2723	0.16566	0.72048	0.02307	0.31405
BHLHA9	5	0.65796	1.8635	0.3111	0.87463	0.062387	0.50243	-0.47003	-1.3303	0.45743	0.9219	0.1834	0.93326
C9orf173	5	1.342	1.1636	0.024157	0.33852	0.24459	0.64543	0.21413	0.18393	0.4084	0.90915	0.85407	0.99991
ERN2	5	1.2395	1.6486	0.038929	0.44367	0.099229	0.59268	0.11245	0.14951	0.56311	0.95095	0.88115	0.99991
NEK1	5	-0.69325	-1.5484	0.22652	0.81858	0.12152	0.61791	-1.82	-4.0031	0.0033876	0.073671	6.25e-05	0.0036089
QARS	5	-1.0095	-1.0807	0.10296	0.65285	0.27985	0.65514	-2.1361	-2.1718	0.00099961	0.029079	0.029867	0.37213
KRTAP4-4	1	1.329	0.71355	0.24901	0.8352	0.47551	0.75193	0.20259	0.10877	0.67085	0.96353	0.91338	0.99991
NAA40	5	0.63855	1.8026	0.32726	0.88311	0.071458	0.5272	-0.48742	-1.356	0.43783	0.9189	0.17511	0.92481
UBE2S	5	0.59196	1.0933	0.36936	0.89323	0.27427	0.6548	-0.53364	-0.97598	0.38429	0.89899	0.32907	0.99991
RNF128	5	0.26134	0.37586	0.76159	0.98295	0.70702	0.87643	-0.86365	-1.2138	0.12473	0.65064	0.22482	0.9733
ASS1	5	0.39755	0.95386	0.58605	0.9585	0.34016	0.67736	-0.72724	-1.7104	0.20359	0.76987	0.087191	0.70185
TAS2R5	5	1.1015	1.0759	0.069584	0.57769	0.28198	0.6553	-0.023087	-0.021916	0.78947	0.97805	0.98251	0.99991
GEN1	5	0.72442	1.2356	0.25623	0.83747	0.2166	0.63703	-0.39901	-0.67062	0.54945	0.94642	0.50246	0.99991
NUDT4	5	0.38675	0.52286	0.5986	0.95865	0.60108	0.8246	-0.73656	-0.964	0.19765	0.76531	0.33505	0.99991
ZNF679	3	-0.19499	-0.37581	0.75276	0.98272	0.70706	0.87643	-1.3176	-2.5179	0.076137	0.53217	0.011805	0.20206
BOD1L1	5	1.0378	1.3219	0.088243	0.62216	0.18621	0.63158	-0.084205	-0.10332	0.90154	0.9903	0.91771	0.99991
PCDP1	5	0.5512	1.0787	0.40929	0.91591	0.2807	0.65514	-0.57078	-1.1026	0.34087	0.88407	0.27018	0.99991
SPPL2A	5	1.1532	1.1957	0.055812	0.51911	0.23183	0.63963	0.031439	0.032321	0.69712	0.968	0.97422	0.99991
CYP4B1	5	1.4246	1.1425	0.015494	0.26099	0.25324	0.64949	0.30286	0.24245	0.30138	0.86252	0.80843	0.99991
STMN1	5	1.2339	1.2674	0.039929	0.44994	0.205	0.63651	0.11233	0.11478	0.56345	0.95095	0.90862	0.99991
SLC25A19	5	0.40631	0.73493	0.57333	0.95531	0.46238	0.74321	-0.71521	-1.2813	0.21347	0.78082	0.20009	0.95445
TMEM255A	5	0.13073	0.22038	0.93203	0.99333	0.82558	0.92656	-0.99077	-1.6518	0.077081	0.53423	0.098566	0.74639
UCN2	5	0.39429	1.097	0.58938	0.95863	0.27262	0.65332	-0.72714	-2.0091	0.20364	0.76987	0.044522	0.47862
PROC	5	0.79572	1.2306	0.20786	0.80499	0.21848	0.63707	-0.32569	-0.5015	0.66158	0.96228	0.61602	0.99991
SHOX	5	0.20521	0.5492	0.83551	0.98852	0.58287	0.81315	-0.91579	-2.4469	0.10152	0.60191	0.014409	0.23043
ABCB10	3	1.4553	1.1153	0.056034	0.5201	0.26472	0.65286	0.33453	0.25492	0.39135	0.89989	0.79878	0.99991
PORCN	5	1.035	1.4221	0.08891	0.62417	0.15499	0.62626	-0.085557	-0.11607	0.90426	0.99094	0.9076	0.99991
CFI	5	-0.22867	-0.41142	0.6116	0.95999	0.68077	0.86359	-1.3487	-2.3541	0.018493	0.23701	0.018568	0.27023
MKRN2	5	0.012942	0.028383	0.91031	0.99098	0.97736	0.99202	-1.1054	-2.3666	0.049536	0.43216	0.017953	0.26408
GOLGA8M	1	-0.58648	-0.71872	0.74016	0.9821	0.47231	0.74993	-1.7046	-2.089	0.21764	0.78569	0.036705	0.42725
VIL1	5	1.1887	1.5317	0.048648	0.48884	0.12559	0.61791	0.071052	0.091276	0.63042	0.95958	0.92727	0.99991
LDHA	4	0.75064	1.19	0.28761	0.86058	0.23404	0.64135	-0.3668	-0.57998	0.64797	0.95971	0.56193	0.99991
HORMAD2	5	0.83535	0.83658	0.18337	0.78507	0.40283	0.70835	-0.28206	-0.27653	0.73244	0.9725	0.78214	0.99991
RNF133	5	0.75687	1.3135	0.23435	0.82277	0.18901	0.63287	-0.36052	-0.62044	0.60493	0.95689	0.53497	0.99991
PRKG1	5	0.32322	1.0228	0.67685	0.97309	0.30638	0.66319	-0.79395	-2.5042	0.16055	0.71312	0.012274	0.20714
MRPS28	5	0.19072	0.43266	0.85495	0.99016	0.66526	0.85666	-0.92567	-2.0991	0.097795	0.594	0.035805	0.42113
LAMA1	5	0.69606	1.5831	0.27739	0.85094	0.1134	0.60996	-0.42026	-0.9553	0.52041	0.93996	0.33943	0.99991
GTF2A1L	5	0.48092	0.63038	0.48481	0.9374	0.52844	0.78199	-0.63501	-0.81365	0.27611	0.83794	0.41584	0.99991
TNFRSF9	5	0.90191	1.109	0.14361	0.73113	0.26742	0.65293	-0.21335	-0.25656	0.85711	0.98753	0.79752	0.99991
HSD17B10	5	-0.024346	-0.062976	0.86366	0.99093	0.94979	0.98018	-1.1396	-2.9313	0.043205	0.39533	0.0033759	0.081269
VSIG1	5	0.97015	1.4054	0.11173	0.67246	0.15991	0.62862	-0.14509	-0.20933	0.98578	0.99866	0.83419	0.99991
LOC152586	5	0.12339	0.16975	0.94158	0.99507	0.86521	0.94664	-0.99165	-1.3056	0.076803	0.53356	0.19171	0.94543
MZT2B	5	0.97447	1.6046	0.11051	0.67025	0.10858	0.60597	-0.14031	-0.23043	0.99495	0.99939	0.81776	0.99991
EP300	5	1.126	2.0659	0.062309	0.54807	0.038835	0.39702	0.011404	0.020816	0.73038	0.9717	0.98339	0.99991
NT5C1B-RDH14	1	1.4238	0.71176	0.2233	0.81748	0.47661	0.75273	0.30921	0.15457	0.5921	0.95448	0.87716	0.99991
TRABD	5	0.93528	1.7396	0.12728	0.70307	0.081929	0.55881	-0.17918	-0.33312	0.9222	0.99325	0.73904	0.99991
PHF13	5	0.60009	1.4433	0.36136	0.89323	0.14894	0.62271	-0.51408	-1.2348	0.40618	0.90801	0.2169	0.96875
DPY19L1	5	0.089806	0.12947	0.98639	0.99994	0.89699	0.95936	-1.0241	-1.4245	0.067585	0.50666	0.15431	0.88992
KIAA1045	5	0.90212	1.6607	0.1435	0.73113	0.096777	0.58881	-0.21123	-0.38794	0.86155	0.98753	0.69806	0.99991
RCN3	5	1.2609	1.4985	0.035153	0.41893	0.13401	0.62034	0.1479	0.17572	0.50902	0.93681	0.86052	0.99991
CEP70	5	0.64451	1.2392	0.32226	0.88153	0.21526	0.63703	-0.46834	-0.89518	0.45988	0.92381	0.37069	0.99991
USP53	5	2.0327	0.9895	0.0011662	0.050847	0.32242	0.66901	0.92045	0.44405	0.017993	0.23461	0.657	0.99991
SEMG1	5	0.69695	1.0994	0.27678	0.85094	0.27158	0.65301	-0.41514	-0.63994	0.52741	0.94003	0.52221	0.99991
TRAPPC3	6	-1.9583	-3.0527	0.0039429	0.11342	0.0022682	0.0536	-3.0703	-4.6827	0.0001666	0.013825	2.83e-06	0.00027705
ADAL	5	1.0613	1.2134	0.080802	0.60474	0.22496	0.63812	-0.050513	-0.056681	0.84162	0.98633	0.9548	0.99991
UBAP1	5	0.35473	0.63798	0.6382	0.96645	0.52348	0.78001	-0.75707	-1.3278	0.18315	0.74955	0.18425	0.93563
PPAPDC1B	5	0.44552	1.0021	0.52691	0.94725	0.31631	0.66617	-0.66602	-1.4632	0.25012	0.81486	0.14341	0.86801
SRP72	5	-0.53619	-0.96347	0.32765	0.88363	0.33531	0.67415	-1.6475	-2.8754	0.0064975	0.11854	0.0040347	0.092198
ENOPH1	5	0.47774	1.4355	0.48864	0.93928	0.15116	0.62471	-0.63287	-1.8805	0.27828	0.83938	0.060035	0.57168
CCDC171	5	0.84561	1.1319	0.17676	0.7767	0.25767	0.65069	-0.26471	-0.34955	0.7637	0.97637	0.72668	0.99991
KCNS3	5	1.175	1.8622	0.051147	0.49703	0.062574	0.50257	0.064681	0.10168	0.64025	0.95971	0.91901	0.99991
COL24A1	5	1.8099	1.2457	0.0027767	0.088339	0.21286	0.63671	0.69963	0.48007	0.05509	0.45546	0.63118	0.99991
MAPKAPK5	5	0.69174	1.1303	0.28072	0.85521	0.25834	0.651	-0.41811	-0.66445	0.52363	0.94003	0.50641	0.99991
PTTG1	5	0.2188	0.26225	0.81824	0.98808	0.79313	0.9134	-0.88969	-0.99262	0.11196	0.62706	0.3209	0.99991
SPOCK1	5	1.0992	1.708	0.070306	0.57904	0.087634	0.57189	-0.0088602	-0.013733	0.76492	0.97668	0.98904	0.99991
MARS	5	-3.1349	-5.8894	0.00055534	0.03096	3.88e-09	5.54e-07	-4.2428	-7.9361	0	0	2.09e-15	1.71e-12
ISG15	5	0.54331	1.2156	0.41617	0.91668	0.22414	0.63812	-0.56421	-1.2559	0.34886	0.88842	0.20914	0.96262
NFE2	5	1.2086	1.5071	0.045094	0.4763	0.13179	0.62034	0.10179	0.12622	0.57855	0.95246	0.89956	0.99991
MDN1	5	-1.0159	-1.4589	0.10141	0.64867	0.1446	0.62071	-2.1227	-2.9974	0.00099961	0.029079	0.0027227	0.068763
HAUS1	5	-0.80315	-1.4804	0.17321	0.77362	0.13876	0.62064	-1.9098	-3.4103	0.002388	0.056954	0.00064888	0.022866
PKD1	5	0.62188	2.0132	0.34242	0.8906	0.044089	0.42683	-0.48474	-1.5683	0.44077	0.9189	0.1168	0.80179
GPR124	5	0.98283	1.2953	0.10751	0.66324	0.1952	0.63448	-0.12294	-0.16083	0.97112	0.99812	0.87223	0.99991
TSPAN7	5	0.77599	1.1993	0.22097	0.81608	0.23041	0.63884	-0.3295	-0.5057	0.6558	0.96052	0.61307	0.99991
EYA3	5	1.4029	1.2106	0.016716	0.27117	0.22606	0.63812	0.29791	0.25574	0.30721	0.86485	0.79815	0.99991
SLC25A32	5	0.96152	1.5601	0.11612	0.68535	0.11875	0.61752	-0.14324	-0.2298	0.98878	0.99866	0.81825	0.99991
RHBDF2	5	1.2605	1.6492	0.035153	0.41893	0.099105	0.59268	0.15593	0.2034	0.49786	0.9354	0.83882	0.99991
FAM120AOS	4	0.98212	1.6473	0.15255	0.74344	0.099499	0.59268	-0.12184	-0.20416	0.96896	0.99771	0.83823	0.99991
BIRC5	5	-2.7877	-4.6543	0.0011662	0.050847	3.25e-06	0.00023399	-3.8913	-6.427	0	0	1.3e-10	4.6e-08
TEX26	5	0.99874	1.8716	0.10113	0.64827	0.061257	0.5001	-0.10468	-0.19374	0.93869	0.99494	0.84638	0.99991
CACNA1D	5	1.6751	1.5477	0.0054423	0.14121	0.12169	0.61791	0.57175	0.52719	0.10057	0.59868	0.59806	0.99991
SLC6A16	5	1.0186	1.7535	0.093741	0.63363	0.079516	0.5522	-0.083334	-0.14311	0.90021	0.99005	0.88621	0.99991
COBLL1	5	0.74635	1.0772	0.24174	0.82694	0.28138	0.65514	-0.3554	-0.50597	0.61359	0.95689	0.61288	0.99991
SMCO4	3	0.7277	1.5304	0.3603	0.89312	0.12592	0.61791	-0.37353	-0.78329	0.68884	0.96612	0.43346	0.99991
USP44	5	0.1094	0.17968	0.96135	0.99718	0.8574	0.94245	-0.99162	-1.609	0.076803	0.53356	0.10761	0.77595
ZNF208	4	2.0656	0.93375	0.0019992	0.073469	0.35043	0.68344	0.96464	0.4281	0.029155	0.3101	0.66858	0.99991
SLC25A25	5	0.88005	1.169	0.15561	0.74787	0.2424	0.64343	-0.22057	-0.2875	0.84412	0.9866	0.77373	0.99991
C20orf78	5	1.0373	1.6481	0.08841	0.62285	0.099338	0.59268	-0.063288	-0.10033	0.8645	0.98753	0.92008	0.99991
LDOC1	5	1.2526	1.6992	0.036264	0.42596	0.089281	0.57571	0.1521	0.20613	0.50342	0.9354	0.83669	0.99991
COMMD6	5	-0.75925	-1.2753	0.19209	0.79113	0.2022	0.63648	-1.8597	-3.0191	0.0027767	0.06402	0.0025353	0.065405
RTN4IP1	5	0.76076	1.4429	0.23124	0.8202	0.14904	0.62297	-0.33965	-0.62682	0.64008	0.95971	0.53077	0.99991
SLC25A4	5	1.5554	1.4659	0.0086633	0.18182	0.14269	0.62071	0.45519	0.42745	0.16594	0.72048	0.66905	0.99991
RPL13A	4	-1.563	-2.5829	0.046537	0.4808	0.0097987	0.15519	-2.663	-4.1923	0.0013328	0.036419	2.76e-05	0.0018347
STAT2	5	0.64659	0.90293	0.32054	0.88072	0.36657	0.69082	-0.45328	-0.62436	0.47987	0.93282	0.53239	0.99991
UBL5	3	-3.9531	-4.5519	0.0016105	0.064018	5.32e-06	0.00035595	-5.0526	-6.1999	0	0	5.65e-10	1.62e-07
TFF3	5	0.79984	1.7468	0.20459	0.8003	0.080676	0.55536	-0.29961	-0.65334	0.70328	0.96865	0.51354	0.99991
NBN	5	0.061319	0.086404	0.97718	0.99994	0.93115	0.97257	-1.0379	-1.4121	0.063364	0.49054	0.15792	0.89678
HTATSF1	5	-0.47027	-1.0438	0.37741	0.89717	0.29656	0.66148	-1.5694	-3.4075	0.0083856	0.14099	0.00065549	0.023054
CORO1A	5	0.9092	2.0508	0.13978	0.72709	0.040289	0.40478	-0.18946	-0.42681	0.90209	0.99055	0.66952	0.99991
REXO2	5	1.2776	1.8105	0.032987	0.40572	0.070224	0.52592	0.17911	0.24888	0.46093	0.92439	0.80345	0.99991
SKP1	5	-1.3017	-1.9683	0.048259	0.48629	0.049035	0.45249	-2.4001	-3.4472	0.00061087	0.020992	0.00056644	0.0204
ZNF429	5	0.88908	0.89756	0.15011	0.74091	0.36942	0.6925	-0.20888	-0.20339	0.86594	0.98753	0.83883	0.99991
MAP3K7CL	5	1.3052	1.3938	0.028544	0.37455	0.16337	0.62862	0.20725	0.21931	0.4195	0.91438	0.82641	0.99991
ACYP1	5	0.75921	1.3761	0.23213	0.82057	0.16878	0.62862	-0.33789	-0.60588	0.64258	0.95971	0.54459	0.99991
TRAPPC3L	5	0.74856	1.2975	0.2398	0.82555	0.19447	0.6343	-0.34802	-0.58754	0.62559	0.95767	0.55684	0.99991
MAGEE1	5	1.4189	1.396	0.015883	0.26555	0.1627	0.62862	0.32286	0.31428	0.27939	0.84025	0.75331	0.99991
PIK3C3	5	-0.94589	-1.874	0.12018	0.69147	0.060927	0.49914	-2.0418	-3.9176	0.0014994	0.04	8.94e-05	0.0047654
PAX9	5	0.91529	1.6918	0.13661	0.72374	0.090684	0.57686	-0.18058	-0.33272	0.91964	0.99325	0.73935	0.99991
PIK3IP1	5	0.77677	1.4565	0.22053	0.81607	0.14525	0.62071	-0.31892	-0.59651	0.67296	0.96353	0.55083	0.99991
SNRNP48	5	0.46293	0.90323	0.50703	0.94022	0.3664	0.69082	-0.63262	-1.2027	0.2785	0.83938	0.2291	0.9764
GLI4	5	0.62155	1.233	0.34287	0.8906	0.21757	0.63703	-0.4736	-0.93865	0.45316	0.92078	0.34791	0.99991
PLEKHB1	5	-0.18051	-0.39056	0.66707	0.97142	0.69612	0.87116	-1.2752	-2.7112	0.025212	0.28625	0.0067036	0.13207
PRAMEF2	1	1.7142	0.60628	0.15444	0.74658	0.54433	0.79058	0.61963	0.21915	0.39446	0.90167	0.82653	0.99991
ZNF587B	4	0.887	1.7286	0.20037	0.79925	0.083886	0.56387	-0.20747	-0.40002	0.8916	0.98966	0.68914	0.99991
RHOC	5	0.72847	1.2617	0.25357	0.83691	0.20706	0.63671	-0.36551	-0.62604	0.59677	0.95452	0.53129	0.99991
TOB2	5	0.93533	1.3313	0.12723	0.70298	0.18309	0.6304	-0.15863	-0.22482	0.9609	0.99741	0.82212	0.99991
EPHA6	5	-0.01986	-0.025629	0.86955	0.99093	0.97955	0.99267	-1.1138	-1.4036	0.047815	0.42289	0.16044	0.89958
CLDN8	5	1.0947	1.2726	0.071583	0.58031	0.20316	0.63648	0.0020607	0.0023682	0.74554	0.97286	0.99811	0.99991
ETV2	5	0.42663	0.93409	0.54834	0.95174	0.35026	0.68344	-0.66584	-1.4555	0.25012	0.81486	0.14554	0.87184
KIAA1239	5	1.1561	1.2075	0.055256	0.51635	0.22723	0.63856	0.064228	0.06644	0.64092	0.95971	0.94703	0.99991
2023-12-01	3	1.0753	0.90503	0.16327	0.76198	0.36545	0.69042	-0.016468	-0.013549	0.81607	0.98392	0.98919	0.99991
HBB	3	-0.1267	-0.30119	0.81602	0.98808	0.76327	0.90062	-1.2182	-2.8707	0.09885	0.59506	0.004095	0.09287
MAP3K4	5	1.6806	1.4036	0.0051647	0.13616	0.16044	0.62862	0.58922	0.48805	0.09313	0.5831	0.62552	0.99991
SLC35B3	5	0.66717	0.965	0.30172	0.86958	0.33454	0.674	-0.42415	-0.60464	0.51386	0.93768	0.54542	0.99991
LANCL1	5	0.55781	1.2978	0.40262	0.91254	0.19434	0.6343	-0.53327	-1.2361	0.38457	0.89899	0.21642	0.96875
NOL6	5	-1.3917	-1.9869	0.038763	0.44346	0.046929	0.44227	-2.4823	-3.464	0.00055534	0.020992	0.00053222	0.019473
CACNG4	5	0.59289	1.4873	0.36819	0.89323	0.13694	0.62034	-0.49769	-1.2401	0.425	0.91635	0.21494	0.96676
HAAO	5	0.90378	1.5403	0.14228	0.72999	0.12349	0.61791	-0.18663	-0.31548	0.90792	0.99157	0.7524	0.99991
PLAG1	5	1.078	1.9244	0.076082	0.59044	0.05431	0.47647	-0.011399	-0.020202	0.76992	0.97668	0.98388	0.99991
INTS2	5	-2.7562	-4.5286	0.0012773	0.054632	5.94e-06	0.00038606	-3.845	-6.1753	0	0	6.6e-10	1.86e-07
ILDR2	5	1.0918	1.2745	0.072361	0.5809	0.20249	0.63648	0.0030779	0.0035088	0.74399	0.97286	0.9972	0.99991
RFX3	5	1.0617	1.2269	0.080469	0.60366	0.21986	0.63737	-0.026955	-0.030842	0.79719	0.98054	0.9754	0.99991
MNAT1	5	0.39581	0.5347	0.58799	0.9585	0.59286	0.82025	-0.69086	-0.9129	0.2313	0.79648	0.36129	0.99991
PRICKLE4	5	0.52081	1.3685	0.43922	0.92319	0.17114	0.62862	-0.56554	-1.4808	0.34714	0.88731	0.13867	0.85963
FGF9	5	1.0812	1.3102	0.075304	0.58803	0.19011	0.63315	-0.0050838	-0.0061469	0.75826	0.97508	0.9951	0.99991
ZNF85	4	-0.073389	-0.11546	0.8244	0.98808	0.90808	0.9646	-1.1592	-1.7228	0.069251	0.51169	0.08493	0.69367
CTDSP2	5	1.1473	1.297	0.057033	0.52398	0.19461	0.6343	0.061597	0.06907	0.64486	0.95971	0.94493	0.99991
CPLX1	5	1.104	1.8729	0.068251	0.57269	0.061081	0.50004	0.018409	0.031209	0.71922	0.9707	0.9751	0.99991
CEBPZ	5	-1.3382	-2.0623	0.044316	0.47347	0.039181	0.39916	-2.4228	-3.6401	0.00061087	0.020992	0.00027256	0.011388
ID1	5	0.50014	1.1004	0.46254	0.93227	0.27116	0.65293	-0.58436	-1.2776	0.32648	0.87802	0.2014	0.95551
ERGIC3	5	0.18382	0.46515	0.86433	0.99093	0.64183	0.84434	-0.90053	-2.2466	0.10724	0.61619	0.024667	0.32949
IFNA4	2	1.2106	1.1132	0.18376	0.78526	0.26564	0.65293	0.12644	0.11596	0.68879	0.96612	0.90768	0.99991
TARDBP	4	-1.1514	-1.3594	0.11157	0.67168	0.17402	0.62862	-2.2355	-2.5708	0.0037208	0.078089	0.010147	0.1802
CEP89	5	0.75144	1.8521	0.23769	0.82387	0.064009	0.50851	-0.33242	-0.81232	0.65191	0.96006	0.41661	0.99991
NEK2	3	0.42156	0.42021	0.62198	0.96311	0.67434	0.86002	-0.66197	-0.62943	0.37824	0.89826	0.52907	0.99991
KCNQ2	5	1.1842	1.1544	0.049425	0.49144	0.24834	0.64698	0.10117	0.097731	0.58005	0.95247	0.92215	0.99991
GNG7	4	1.383	1.1168	0.038652	0.44303	0.26408	0.65276	0.30019	0.24181	0.36008	0.89031	0.80893	0.99991
RDH16	5	0.5994	1.2109	0.36197	0.89323	0.22595	0.63812	-0.48334	-0.96992	0.44222	0.9189	0.33209	0.99991
PTPRO	10	1.2697	1.5522	0.0018882	0.072805	0.12061	0.61791	0.18719	0.22523	0.29272	0.85289	0.8218	0.99991
TTC3	5	0.76998	1.1331	0.2243	0.81794	0.25719	0.65033	-0.3123	-0.45457	0.68285	0.96364	0.64942	0.99991
OPN1SW	5	1.4951	1.394	0.011384	0.21925	0.16332	0.62862	0.41294	0.38147	0.19759	0.76531	0.70285	0.99991
ERBB3	5	1.0262	1.1613	0.091187	0.62878	0.24552	0.64589	-0.055344	-0.06153	0.85139	0.98729	0.95094	0.99991
CCDC181	5	0.23481	0.44508	0.79736	0.98808	0.65626	0.85183	-0.84664	-1.4952	0.13245	0.66232	0.13486	0.85295
KCNT2	5	1.4094	1.301	0.016494	0.27051	0.19326	0.6343	0.32803	0.30059	0.27356	0.83534	0.76373	0.99991
ANKRD62	5	0.85083	1.3748	0.17354	0.77383	0.1692	0.62862	-0.23039	-0.36861	0.82557	0.98436	0.71242	0.99991
FSCB	5	0.56054	0.94597	0.39984	0.91151	0.34416	0.67876	-0.52047	-0.86312	0.39829	0.90327	0.38807	0.99991
G3BP2	5	-0.18036	-0.28847	0.66741	0.97142	0.77298	0.90519	-1.2611	-1.9996	0.026545	0.29524	0.045544	0.48567
U2SURP	5	0.62262	1.2736	0.34176	0.8906	0.20281	0.63648	-0.45798	-0.92865	0.47332	0.93	0.35307	0.99991
PELP1	5	-0.23251	-0.49038	0.60787	0.9598	0.62387	0.83584	-1.3125	-2.7236	0.021325	0.25684	0.0064581	0.12907
THOC1	5	0.55727	0.8906	0.40345	0.91254	0.37315	0.69435	-0.52239	-0.82404	0.39629	0.90205	0.40992	0.99991
PDZD3	5	0.92281	1.606	0.13284	0.7166	0.10827	0.60538	-0.1568	-0.26801	0.96429	0.99759	0.78869	0.99991
CRKL	5	-1.2661	-1.5418	0.052702	0.50238	0.12313	0.61791	-2.3454	-2.7143	0.00061087	0.020992	0.0066412	0.13141
PBX3	5	0.37624	0.67018	0.6106	0.9598	0.50274	0.76825	-0.70291	-1.2414	0.22225	0.7885	0.21447	0.96676
SCN8A	5	1.4953	1.645	0.011384	0.21925	0.099979	0.59407	0.4163	0.4572	0.19465	0.76295	0.64753	0.99991
SLURP1	5	1.0629	1.8786	0.080247	0.60359	0.060295	0.49684	-0.015868	-0.028015	0.77731	0.97668	0.97765	0.99991
CD99L2	5	1.1828	1.391	0.049758	0.49205	0.16422	0.62862	0.10419	0.12083	0.57539	0.95177	0.90383	0.99991
SLC13A2	5	1.3072	1.5097	0.028378	0.37418	0.13113	0.62034	0.22872	0.26358	0.38807	0.89899	0.7921	0.99991
NRBP1	5	-0.012775	-0.026509	0.87855	0.99093	0.97885	0.99247	-1.0912	-2.1979	0.052257	0.44262	0.027956	0.35906
AGXT	5	0.54865	1.2889	0.41134	0.91591	0.19742	0.63485	-0.52841	-1.2352	0.38857	0.89899	0.21674	0.96875
KLHDC1	5	0.74232	0.99681	0.24529	0.83139	0.31886	0.66687	-0.33417	-0.44182	0.6488	0.95975	0.65862	0.99991
GATA1	5	0.3322	0.95058	0.66569	0.97108	0.34182	0.67768	-0.74425	-2.1167	0.1922	0.76026	0.034287	0.40929
FAM111A	5	0.98919	1.3583	0.1049	0.65819	0.17437	0.62862	-0.087094	-0.1182	0.90698	0.99138	0.90591	0.99991
KIR3DL2	4	1.254	0.9813	0.060588	0.5401	0.32645	0.66997	0.17847	0.13894	0.50458	0.9354	0.8895	0.99991
NPHS1	5	0.66115	1.0986	0.30794	0.87301	0.27196	0.65313	-0.41335	-0.68009	0.52985	0.94003	0.49645	0.99991
UBE3B	5	0.97277	1.5451	0.1109	0.67036	0.12232	0.61791	-0.10166	-0.15766	0.93325	0.99416	0.87472	0.99991
SPTAN1	5	1.7249	1.1833	0.0043316	0.12074	0.23671	0.6428	0.65083	0.4441	0.070528	0.51563	0.65697	0.99991
UXS1	5	1.0263	1.7743	0.091187	0.62878	0.076012	0.54293	-0.047694	-0.081914	0.83562	0.98533	0.93471	0.99991
ORC1	5	-0.71523	-0.63006	0.21442	0.81131	0.52866	0.78204	-1.7892	-1.5104	0.0037208	0.078089	0.13093	0.84258
C11orf86	5	0.90813	1.4629	0.14017	0.72709	0.1435	0.62071	-0.16566	-0.26332	0.94708	0.99559	0.7923	0.99991
LRCH4	5	0.78629	1.5545	0.21431	0.81131	0.12007	0.61791	-0.28739	-0.56733	0.72289	0.97098	0.57049	0.99991
COQ9	5	0.54869	1.4843	0.41134	0.91591	0.13772	0.62034	-0.52495	-1.4008	0.3934	0.90081	0.16128	0.90093
IL33	6	0.39535	0.86368	0.55356	0.95255	0.38777	0.70255	-0.67821	-1.457	0.19181	0.76026	0.14512	0.87184
NET1	5	0.61924	1.2337	0.34514	0.89104	0.21733	0.63703	-0.45412	-0.89787	0.47859	0.93188	0.36925	0.99991
DCDC2B	5	0.50034	0.90058	0.46243	0.93227	0.36781	0.6918	-0.57274	-1.0166	0.33881	0.88343	0.30933	0.99991
AVP	5	0.68962	1.3472	0.28272	0.85635	0.17791	0.62963	-0.38339	-0.74282	0.57267	0.95177	0.45759	0.99991
PSENEN	5	0.12706	0.26946	0.9358	0.99346	0.78758	0.91126	-0.94534	-1.9552	0.090909	0.576	0.050558	0.51874
TRIM55	5	1.3904	1.2063	0.018604	0.28979	0.2277	0.63883	0.31872	0.27508	0.28306	0.84346	0.78325	0.99991
RNF146	5	2.5063	0.75597	0.0001666	0.011321	0.44967	0.73618	1.4353	0.42821	0.00099961	0.029079	0.6685	0.99991
TMEM119	5	0.67866	1.4661	0.2925	0.86377	0.14263	0.62071	-0.39233	-0.84686	0.56006	0.94891	0.39708	0.99991
C2orf44	5	0.71693	1.5749	0.26134	0.84052	0.11527	0.61308	-0.35341	-0.76326	0.61715	0.95689	0.44531	0.99991
MTFMT	5	1.0873	1.3331	0.07336	0.58154	0.18251	0.63016	0.017112	0.020683	0.72144	0.97071	0.9835	0.99991
CLK3	5	0.36226	0.75085	0.62937	0.96445	0.45274	0.7383	-0.70759	-1.4655	0.21969	0.78627	0.14279	0.86652
TMEM52B	6	0.87053	1.3312	0.12467	0.69894	0.18313	0.6304	-0.19932	-0.30203	0.87555	0.98828	0.76263	0.99991
RANBP2	5	0.16967	0.39502	0.88288	0.99093	0.69283	0.86958	-0.89906	-2.0667	0.10779	0.61737	0.038761	0.44194
RGSL1	5	0.96293	1.5377	0.11551	0.68466	0.12413	0.61791	-0.10565	-0.16692	0.9403	0.99536	0.86743	0.99991
DYNLL1	4	0.2657	0.31717	0.76659	0.9832	0.75111	0.89489	-0.80279	-0.927	0.21042	0.77807	0.35393	0.99991
GLP1R	5	1.5649	1.1286	0.0084967	0.17937	0.25905	0.6514	0.4967	0.35564	0.13817	0.67261	0.72211	0.99991
ERI2	5	0.70285	1.34	0.27273	0.85042	0.18023	0.62968	-0.36511	-0.68677	0.59755	0.95452	0.49223	0.99991
ZDHHC20	5	0.99626	1.5441	0.10218	0.65156	0.12257	0.61791	-0.071204	-0.10922	0.87816	0.98856	0.91303	0.99991
PGRMC1	6	0.78125	2.2203	0.17321	0.77362	0.0264	0.31091	-0.286	-0.8096	0.71083	0.97029	0.41817	0.99991
DYNLL2	5	-0.47721	-0.75714	0.37152	0.89323	0.44897	0.73583	-1.544	-2.3539	0.0089965	0.14822	0.018578	0.27023
IER3IP1	5	1.1909	0.9492	0.048203	0.48627	0.34252	0.67815	0.12413	0.096312	0.54418	0.94461	0.92327	0.99991
CCDC15	5	0.82985	1.5019	0.18643	0.78603	0.13313	0.62034	-0.23585	-0.42336	0.81563	0.98392	0.67203	0.99991
CCT8L2	5	0.44005	1.2055	0.53357	0.94922	0.228	0.63883	-0.62557	-1.6926	0.28594	0.84774	0.090529	0.71446
TTC9C	5	0.41656	0.769	0.56067	0.95255	0.4419	0.7313	-0.64897	-1.1715	0.26434	0.82586	0.24141	0.98608
CHD6	5	0.34732	1.0109	0.64675	0.96648	0.31205	0.66526	-0.7178	-2.0833	0.21108	0.77921	0.037228	0.42999
MED9	5	-0.26429	-0.60903	0.57322	0.95531	0.54251	0.78973	-1.3293	-3.0302	0.019937	0.24743	0.0024435	0.063954
ARL5B	5	1.1811	1.2328	0.050092	0.49317	0.21765	0.63703	0.11736	0.12124	0.5544	0.94782	0.9035	0.99991
ARMCX2	5	0.45015	0.89463	0.5213	0.94475	0.37099	0.69276	-0.61342	-1.2152	0.29744	0.85792	0.22429	0.97263
USP21	5	0.097422	0.20792	0.97773	0.99994	0.83529	0.93168	-0.96596	-2.0491	0.083912	0.55146	0.040448	0.45101
LZTFL1	5	0.13681	0.2458	0.92375	0.99231	0.80584	0.91869	-0.92623	-1.6394	0.097573	0.594	0.10112	0.75271
GCNT3	5	1.7019	0.94485	0.0046649	0.12632	0.34474	0.67925	0.63886	0.34459	0.074582	0.52789	0.7304	0.99991
OXSR1	5	0.30506	0.44327	0.70128	0.98043	0.65757	0.85229	-0.75783	-1.0851	0.18265	0.74955	0.2779	0.99991
RXRG	5	0.891	1.5479	0.14889	0.73954	0.12165	0.61791	-0.17184	-0.29751	0.93536	0.99416	0.76608	0.99991
BMPER	5	0.064993	0.11224	0.98217	0.99994	0.91063	0.96577	-0.99773	-1.7094	0.075249	0.52868	0.087382	0.70276
NDUFC1	3	1.2588	1.4659	0.098906	0.64355	0.14267	0.62071	0.19613	0.22748	0.54135	0.94371	0.82005	0.99991
MED17	5	0.54427	0.8783	0.41539	0.91668	0.37978	0.69706	-0.51812	-0.82178	0.40145	0.90514	0.4112	0.99991
UGP2	5	0.70469	0.90875	0.27101	0.84855	0.36348	0.68912	-0.35753	-0.44923	0.61004	0.95689	0.65327	0.99991
PRAMEF13	1	1.535	0.68308	0.19592	0.795	0.49455	0.76376	0.47341	0.21068	0.47854	0.93187	0.83314	0.99991
PRMT8	5	0.41923	0.90538	0.55762	0.95255	0.36526	0.69038	-0.6423	-1.366	0.26973	0.83185	0.17195	0.92084
CCDC59	5	-1.3101	-2.0311	0.047537	0.48444	0.042242	0.41611	-2.3715	-3.4566	0.00061087	0.020992	0.000547	0.019939
STK11IP	5	0.86468	1.4497	0.16527	0.7651	0.14715	0.62181	-0.1965	-0.328	0.8891	0.98966	0.74291	0.99991
PRSS21	5	1.1075	1.9002	0.067085	0.56767	0.057406	0.48783	0.046444	0.079043	0.66968	0.96353	0.937	0.99991
SSFA2	5	0.91723	1.498	0.136	0.72242	0.13414	0.62034	-0.14365	-0.23302	0.988	0.99866	0.81574	0.99991
DNAJC22	5	0.91084	1.4141	0.13922	0.72709	0.15733	0.62789	-0.14961	-0.23206	0.9769	0.99864	0.81649	0.99991
INADL	5	0.49028	0.90285	0.47382	0.93559	0.36661	0.69082	-0.57007	-1.0421	0.34209	0.88407	0.29737	0.99991
KCNJ1	5	1.2142	1.1803	0.043983	0.47227	0.23788	0.64315	0.15434	0.14826	0.50058	0.9354	0.88214	0.99991
GJD2	5	0.97643	1.3638	0.10979	0.66994	0.17262	0.62862	-0.083334	-0.11461	0.90021	0.99005	0.90876	0.99991
NHP2	6	-0.40559	-0.6331	0.37758	0.89717	0.52667	0.7816	-1.4653	-2.2182	0.0059421	0.10997	0.026539	0.3463
RAC3	5	1.081	1.4522	0.075415	0.58813	0.14643	0.62103	0.021445	0.028766	0.71461	0.97067	0.97705	0.99991
DDX18	5	-1.1698	-1.8001	0.068696	0.57381	0.07184	0.52815	-2.2293	-3.3087	0.00072194	0.023173	0.00093745	0.030974
RPS6	3	-4.3	-6.6068	0.00088854	0.042895	3.93e-11	7.77e-09	-5.359	-8.7065	0	0	3.13e-18	4.34e-15
SCO1	5	0.7396	1.5008	0.24696	0.83305	0.1334	0.62034	-0.31939	-0.64583	0.67235	0.96353	0.51839	0.99991
C5orf47	5	1.0532	1.441	0.083301	0.60915	0.14959	0.62369	-0.0053076	-0.007254	0.75876	0.97537	0.99421	0.99991
NLRP4	5	1.4115	1.2686	0.016327	0.26923	0.20457	0.63651	0.35309	0.31581	0.24835	0.81337	0.75215	0.99991
C1orf229	5	0.68223	1.4899	0.28917	0.86239	0.13625	0.62034	-0.3759	-0.81488	0.58227	0.95247	0.41514	0.99991
DACT2	5	1.2167	1.6047	0.043594	0.46953	0.10856	0.60597	0.15858	0.20611	0.49309	0.9354	0.8367	0.99991
CDH10	5	1.0322	1.4641	0.089687	0.62645	0.14317	0.62071	-0.025709	-0.035846	0.79458	0.98017	0.97141	0.99991
PRR14L	5	0.11524	0.16417	0.95274	0.99584	0.8696	0.94793	-0.94204	-1.3047	0.092131	0.58048	0.19198	0.94558
POP1	5	-1.5678	-2.6153	0.024657	0.34259	0.0089151	0.1445	-2.6249	-4.2553	0.0003332	0.014851	2.09e-05	0.0014741
BRS3	5	1.5408	1.5133	0.0094963	0.19344	0.1302	0.62034	0.48374	0.46888	0.14661	0.6902	0.63916	0.99991
MED14	5	-1.8664	-1.3981	0.011329	0.21888	0.16209	0.62862	-2.9233	-2.1723	0.00027767	0.014851	0.029834	0.37213
VAC14	5	0.81347	1.7652	0.19665	0.79574	0.077537	0.54561	-0.24299	-0.52246	0.80319	0.98189	0.60135	0.99991
RPS6KB1	5	-0.064591	-0.068347	0.80924	0.98808	0.94551	0.9788	-1.121	-1.1105	0.046315	0.4139	0.26678	0.99991
HTR2C	5	1.1826	1.5598	0.049758	0.49205	0.11882	0.61752	0.1263	0.16454	0.54085	0.94371	0.86931	0.99991
APLNR	5	1.064	1.2872	0.079969	0.60302	0.19801	0.63511	0.0077028	0.0092727	0.73694	0.97286	0.9926	0.99991
UBA1	5	-1.039	-1.8037	0.094519	0.63565	0.071283	0.5272	-2.0952	-3.4069	0.0011662	0.032609	0.00065706	0.023064
FAXC	5	0.99472	1.8376	0.10274	0.65256	0.066118	0.51385	-0.061464	-0.11236	0.86122	0.98753	0.91054	0.99991
F8A3	5	0.19365	0.5055	0.85034	0.98915	0.61321	0.83088	-0.86242	-2.2353	0.12523	0.65166	0.025398	0.33555
TPRN	5	0.90037	1.2221	0.14455	0.73241	0.22167	0.63807	-0.15554	-0.21106	0.96674	0.99771	0.83284	0.99991
KANK2	5	0.62111	1.4778	0.34314	0.8906	0.13945	0.62071	-0.43442	-1.0298	0.50125	0.9354	0.3031	0.99991
SPSB4	5	1.5416	1.635	0.0094963	0.19344	0.10206	0.59764	0.4861	0.51538	0.145	0.68573	0.60628	0.99991
PLCG1	5	0.75214	1.3276	0.23735	0.82367	0.18431	0.63127	-0.30287	-0.53333	0.69867	0.96815	0.5938	0.99991
GJB2	5	0.20711	0.5319	0.83323	0.98841	0.5948	0.8211	-0.84781	-2.1214	0.13228	0.66232	0.03389	0.40711
TMEM38A	5	0.44391	0.85734	0.52935	0.94799	0.39126	0.70406	-0.61085	-1.1756	0.29988	0.86003	0.23977	0.98416
FCHSD2	5	0.32686	0.61813	0.67246	0.9721	0.53649	0.78636	-0.72783	-1.3561	0.20331	0.76987	0.17508	0.92481
PLEKHN1	5	0.8213	1.1899	0.19176	0.7907	0.23407	0.64135	-0.23315	-0.33533	0.82046	0.98392	0.73738	0.99991
KLHL17	5	1.6009	1.2663	0.0077192	0.16808	0.20541	0.6366	0.54663	0.43213	0.11251	0.62841	0.66565	0.99991
EVI2A	5	1.7091	0.90424	0.0044983	0.12366	0.36587	0.69065	0.65512	0.34184	0.069306	0.51169	0.73247	0.99991
PGM2L1	5	1.1391	1.6656	0.059366	0.53584	0.095787	0.5881	0.085729	0.12483	0.6066	0.95689	0.90066	0.99991
MTHFD1L	5	0.65918	0.92686	0.30977	0.8732	0.354	0.68517	-0.39408	-0.54162	0.55789	0.94891	0.58808	0.99991
H2AFX	4	0.2483	0.48323	0.78847	0.98704	0.62893	0.83878	-0.80488	-1.5561	0.20892	0.77654	0.1197	0.81263
AJAP1	5	0.43471	1.005	0.53918	0.94963	0.31489	0.66586	-0.61746	-1.4237	0.29327	0.85301	0.15452	0.88992
BDP1	5	0.034685	0.05788	0.9408	0.99489	0.95384	0.98159	-1.0174	-1.6343	0.069306	0.51169	0.1022	0.75517
PPP1R8	15	-0.072157	-0.24766	0.61876	0.9611	0.8044	0.91796	-1.1242	-3.7724	0.00077748	0.024348	0.00016171	0.0077036
KIRREL	5	2.7569	0.66657	5.55e-05	0.0055249	0.50504	0.7695	1.7051	0.41158	0.0001666	0.013825	0.68065	0.99991
PXDNL	5	1.0748	1.7738	0.076859	0.59316	0.0761	0.54293	0.023366	0.038444	0.71145	0.97067	0.96933	0.99991
LRFN5	5	1.614	1.0869	0.0074971	0.16605	0.27706	0.6549	0.56273	0.37608	0.10451	0.60867	0.70686	0.99991
RAPGEF1	5	0.73811	1.3719	0.24807	0.83402	0.17009	0.62862	-0.31305	-0.57229	0.68151	0.96353	0.56712	0.99991
BET1L	5	0.90612	2.0017	0.141	0.72709	0.04532	0.43339	-0.14497	-0.31814	0.98589	0.99866	0.75038	0.99991
CYB561A3	5	0.36635	0.66396	0.62304	0.9632	0.50671	0.77037	-0.68467	-1.2252	0.2358	0.80113	0.22049	0.96875
DHRS2	5	0.71853	1.1679	0.26018	0.83991	0.24283	0.64343	-0.33234	-0.53498	0.65202	0.96006	0.59266	0.99991
TAF2	5	0.050446	0.088519	0.96196	0.99735	0.92946	0.97225	-1.0004	-1.7416	0.074471	0.52789	0.081583	0.67858
TGFA	5	0.62252	1.2415	0.34187	0.8906	0.21443	0.63675	-0.42824	-0.84712	0.50941	0.93681	0.39693	0.99991
NME3	5	0.76755	1.6606	0.22586	0.81858	0.096789	0.58881	-0.28255	-0.60581	0.73155	0.9724	0.54464	0.99991
PDZD9	5	0.14926	0.40525	0.9082	0.99098	0.6853	0.86601	-0.90045	-2.4388	0.10724	0.61619	0.014738	0.2332
NCALD	5	0.71636	1.2182	0.26156	0.84052	0.22315	0.63807	-0.3331	-0.56048	0.65102	0.96006	0.57515	0.99991
GLRA4	5	1.0193	1.3431	0.093686	0.63363	0.17923	0.62968	-0.029799	-0.039203	0.8028	0.98189	0.96873	0.99991
PLSCR1	5	0.76151	1.8289	0.23052	0.8199	0.067408	0.51887	-0.28662	-0.67362	0.72422	0.97098	0.50055	0.99991
AKAP5	5	0.5697	1.1142	0.39046	0.90408	0.2652	0.65293	-0.47796	-0.92901	0.44794	0.92039	0.35288	0.99991
USP15	5	0.61976	0.73662	0.34442	0.8906	0.46136	0.74295	-0.42768	-0.4927	0.51008	0.93681	0.62223	0.99991
VCX	1	2.1709	0.44179	0.083523	0.60915	0.65864	0.8527	1.1236	0.22866	0.19698	0.76531	0.81913	0.99991
SIRT1	5	-0.091145	-0.18734	0.7747	0.98517	0.85139	0.93946	-1.1383	-2.3056	0.043539	0.39797	0.021133	0.29499
STAG2	5	0.90191	1.6627	0.14361	0.73113	0.096363	0.5883	-0.14521	-0.2639	0.98573	0.99866	0.79185	0.99991
FOXD3	5	1.4052	1.4037	0.01666	0.27051	0.16042	0.62862	0.3581	0.35751	0.24302	0.80805	0.72071	0.99991
FAIM3	5	0.82657	1.6265	0.18793	0.78603	0.10385	0.60056	-0.21985	-0.4318	0.84523	0.9866	0.66589	0.99991
SMAP1	5	1.4579	1.1885	0.012939	0.23441	0.23463	0.64135	0.41194	0.33254	0.19887	0.76796	0.73948	0.99991
SLC25A13	5	0.19645	0.43807	0.8465	0.98903	0.66133	0.85416	-0.84948	-1.8841	0.13167	0.66232	0.059556	0.56977
GOT2	4	-0.70311	-1.4654	0.28045	0.85506	0.14282	0.62071	-1.7489	-3.5073	0.0097184	0.15597	0.00045273	0.017163
SPZ1	5	0.89412	0.96724	0.14761	0.73751	0.33342	0.67354	-0.15158	-0.16001	0.97318	0.99812	0.87288	0.99991
UBE2O	5	0.78526	1.3914	0.21486	0.81131	0.16411	0.62862	-0.26038	-0.45869	0.77276	0.97668	0.64646	0.99991
INHBB	5	0.82624	1.8838	0.18826	0.78654	0.059594	0.49416	-0.21934	-0.49422	0.84606	0.9866	0.62115	0.99991
PLEKHJ1	5	0.808	1.8196	0.19959	0.79822	0.06882	0.52421	-0.23738	-0.53004	0.8128	0.98347	0.59609	0.99991
DIEXF	5	0.00675	0.012678	0.90226	0.99098	0.98988	0.99671	-1.0386	-1.93	0.063142	0.48945	0.053605	0.53609
FBXO47	5	0.60431	0.89029	0.35769	0.89297	0.37331	0.69442	-0.44093	-0.63885	0.49447	0.9354	0.52292	0.99991
RAD23A	5	0.53778	1.5019	0.42167	0.91747	0.13311	0.62034	-0.50726	-1.4104	0.41356	0.91163	0.15842	0.89748
AMN	5	0.18318	0.52842	0.86516	0.99093	0.59721	0.82238	-0.86173	-2.4582	0.12567	0.65197	0.013963	0.22509
APOL5	5	1.4645	1.3877	0.012606	0.23187	0.16522	0.62862	0.41967	0.39384	0.19204	0.76026	0.6937	0.99991
AKIP1	5	0.48089	0.85631	0.48481	0.9374	0.39183	0.70457	-0.5639	-0.98938	0.34914	0.88842	0.32248	0.99991
TMTC1	5	0.78348	1.4462	0.21614	0.81168	0.14812	0.62244	-0.26111	-0.47904	0.77159	0.97668	0.63191	0.99991
ADORA1	5	0.69895	1.4828	0.2755	0.85094	0.13813	0.62064	-0.34556	-0.72563	0.62931	0.95929	0.46806	0.99991
KLHL34	5	0.8217	1.682	0.19148	0.79064	0.092574	0.5825	-0.22224	-0.45485	0.84095	0.986	0.64922	0.99991
ZFHX2	5	1.0878	1.6755	0.073249	0.58154	0.09384	0.58486	0.044003	0.067515	0.67374	0.96353	0.94617	0.99991
ALS2CR11	5	0.24315	0.44068	0.78653	0.98704	0.65945	0.85294	-0.79969	-1.4275	0.15633	0.704	0.15342	0.88662
EFNA4	5	0.89438	1.6227	0.1475	0.73737	0.10466	0.60186	-0.14816	-0.26768	0.97984	0.99866	0.78895	0.99991
ALOX12B	5	1.0292	1.4804	0.090298	0.6275	0.13876	0.62064	-0.013338	-0.019161	0.77292	0.97668	0.98471	0.99991
ABHD15	5	0.99524	1.3417	0.10252	0.65243	0.17968	0.62968	-0.047241	-0.063622	0.83451	0.98518	0.94927	0.99991
SLC31A2	5	1.2845	1.6958	0.031932	0.4007	0.089922	0.57642	0.24211	0.31795	0.3723	0.8951	0.75052	0.99991
SLC25A42	5	1.1622	1.7738	0.054534	0.51306	0.076101	0.54293	0.12021	0.18245	0.55001	0.94642	0.85523	0.99991
ATF5	5	0.24142	0.55556	0.78836	0.98704	0.57851	0.81079	-0.80042	-1.8276	0.15594	0.704	0.067606	0.61011
ARHGEF15	5	0.99743	1.6665	0.10163	0.64963	0.095619	0.58795	-0.044318	-0.073322	0.8294	0.98457	0.94155	0.99991
CALCOCO2	5	1.549	1.3938	0.0089965	0.18599	0.16337	0.62862	0.50772	0.45062	0.13167	0.66232	0.65226	0.99991
SCGB1D1	5	1.2295	1.5995	0.040484	0.45167	0.10971	0.60736	0.18864	0.24361	0.44622	0.91913	0.80753	0.99991
HMBS	5	1.1374	1.2215	0.059755	0.53728	0.2219	0.63807	0.096663	0.10266	0.58788	0.95404	0.91824	0.99991
SEMA3E	5	0.40411	0.66898	0.57628	0.95625	0.50351	0.7686	-0.63617	-1.0419	0.27534	0.83722	0.29745	0.99991
H2AFY	5	0.82025	1.7557	0.19226	0.79113	0.079137	0.55079	-0.21968	-0.46912	0.84545	0.9866	0.63898	0.99991
SLFN11	5	0.33664	0.55763	0.6613	0.97044	0.5771	0.81015	-0.70316	-1.1433	0.22208	0.7885	0.25291	0.99242
FAM194A	5	0.89121	1.3306	0.14883	0.73954	0.18331	0.63041	-0.14825	-0.21996	0.97967	0.99866	0.82591	0.99991
PDCD10	5	2.4831	0.86694	0.0001666	0.011321	0.38598	0.70129	1.4438	0.50358	0.00083301	0.025641	0.61456	0.99991
PRNP	5	0.71887	1.4347	0.26007	0.83991	0.15137	0.62471	-0.32005	-0.6332	0.67107	0.96353	0.5266	0.99991
ZBTB12	5	0.42115	0.84557	0.55456	0.95255	0.3978	0.707	-0.61739	-1.2233	0.29327	0.85301	0.22122	0.97062
KMT2B	5	-0.016119	-0.036465	0.87472	0.99093	0.97091	0.98948	-1.0527	-2.3752	0.06031	0.47717	0.01754	0.26017
PDLIM1	5	0.048718	0.097877	0.95946	0.99677	0.92203	0.97005	-0.98774	-1.967	0.078025	0.53603	0.049187	0.51007
CTSW	5	1.0349	1.6616	0.08891	0.62417	0.0966	0.58865	-0.0013583	-0.0021798	0.75143	0.9736	0.99826	0.99991
CAAP1	5	1.1361	1.2791	0.060032	0.53728	0.20087	0.63625	0.099855	0.11196	0.58222	0.95247	0.91086	0.99991
ATP11C	5	0.39912	0.8144	0.58344	0.95781	0.41541	0.7141	-0.63679	-1.29	0.27473	0.83691	0.19704	0.95353
ZNF831	5	0.80456	1.6425	0.20153	0.79925	0.10049	0.59426	-0.23124	-0.47138	0.82357	0.98421	0.63737	0.99991
LAMA5	5	1.1733	1.9114	0.051536	0.49812	0.055948	0.48134	0.13754	0.22298	0.52446	0.94003	0.82355	0.99991
CCDC159	5	0.98655	1.5237	0.10563	0.65882	0.12759	0.61912	-0.049009	-0.075621	0.8389	0.98573	0.93972	0.99991
ZNF576	5	0.55555	1.7463	0.40501	0.91254	0.080755	0.55544	-0.47961	-1.5032	0.44549	0.9189	0.1328	0.84682
POLE	5	-0.6419	-1.1228	0.25535	0.83691	0.26151	0.6519	-1.6744	-2.8558	0.0056645	0.10647	0.0042925	0.095826
RILPL2	5	0.28199	0.69923	0.7341	0.98169	0.48441	0.75745	-0.75042	-1.8341	0.1877	0.75463	0.066636	0.60515
CTH	5	0.45319	0.99037	0.51797	0.94475	0.32199	0.66863	-0.57904	-1.2504	0.3322	0.88054	0.21114	0.96341
LIPA	5	1.6897	0.88376	0.0049981	0.13373	0.37683	0.6961	0.65747	0.33862	0.06864	0.51117	0.73489	0.99991
NF2	10	3.5189	0.58705	0	0	0.55717	0.79909	2.4867	0.41476	0	0	0.67832	0.99991
RIC8A	5	-0.40625	-1.0258	0.43322	0.9205	0.30498	0.66273	-1.4384	-3.6253	0.012828	0.1851	0.00028867	0.01195
PECR	5	1.0952	1.5689	0.071417	0.58031	0.11668	0.6156	0.063091	0.089247	0.64258	0.95971	0.92889	0.99991
ICAM5	5	0.71686	1.2528	0.26134	0.84052	0.21026	0.63671	-0.31506	-0.5498	0.67874	0.96353	0.58246	0.99991
ITGB2	5	1.4574	1.6194	0.012939	0.23441	0.10536	0.60344	0.4257	0.47197	0.1872	0.75442	0.63695	0.99991
C4orf48	6	0.96307	1.5925	0.085467	0.61388	0.11128	0.60802	-0.068177	-0.11258	0.86416	0.98753	0.91037	0.99991
APBB1IP	5	0.93479	1.3991	0.12751	0.70386	0.16179	0.62862	-0.096229	-0.14384	0.92364	0.99331	0.88562	0.99991
PPP5C	5	0.49754	1.0858	0.46526	0.933	0.27759	0.6549	-0.53342	-1.1516	0.38446	0.89899	0.24947	0.99051
TMED2	5	-0.1732	-0.5305	0.67563	0.97267	0.59577	0.82152	-1.2041	-3.6012	0.033098	0.33919	0.00031681	0.012936
KRTAP10-9	2	0.51793	0.93738	0.59188	0.95865	0.34856	0.68266	-0.51278	-0.92578	0.60165	0.95557	0.35456	0.99991
ZNF280C	5	1.7376	1.2324	0.004054	0.11587	0.21781	0.63703	0.70694	0.49842	0.052813	0.44522	0.61819	0.99991
LDB1	5	0.65535	1.3675	0.31327	0.87648	0.17148	0.62862	-0.37525	-0.77265	0.58294	0.95247	0.43973	0.99991
PRKX	5	0.75414	1.9579	0.23613	0.82315	0.050243	0.45812	-0.27518	-0.71001	0.74482	0.97286	0.4777	0.99991
OTX2	5	1.0353	1.3883	0.088799	0.62417	0.16504	0.62862	0.0060015	0.0079681	0.73949	0.97286	0.99364	0.99991
RPP25L	5	-1.15	-2.7129	0.071972	0.58031	0.0066706	0.11811	-2.1792	-5.0097	0.00088854	0.026622	5.45e-07	6.63e-05
RTBDN	5	0.73658	1.2949	0.24896	0.8352	0.19534	0.63459	-0.29224	-0.513	0.71522	0.9707	0.60795	0.99991
NOMO2	5	0.78903	1.2158	0.21253	0.80982	0.22407	0.63812	-0.2384	-0.36566	0.81046	0.98269	0.71462	0.99991
POLR2K	2	-2.4221	-0.60364	0.086411	0.6182	0.54608	0.79139	-3.4493	-0.86059	0.010163	0.16095	0.38946	0.99991
RABEP2	5	0.48011	1.0924	0.48598	0.93814	0.27467	0.6549	-0.5469	-1.2281	0.3683	0.89368	0.21939	0.96875
NEK7	5	1.1161	1.0201	0.064697	0.55662	0.30767	0.66382	0.089127	0.079439	0.6001	0.9551	0.93668	0.99991
CDH6	5	1.2034	1.2132	0.045982	0.47986	0.22504	0.63812	0.17646	0.17729	0.46476	0.92591	0.85928	0.99991
PLK3	5	0.41868	1.2692	0.55817	0.95255	0.20438	0.63651	-0.60814	-1.8414	0.30316	0.86337	0.06557	0.59908
ATP5G3	5	0.89833	1.2505	0.14544	0.73402	0.21111	0.63671	-0.12848	-0.1758	0.98167	0.99866	0.86045	0.99991
TPSAB1	4	0.49342	0.81137	0.50991	0.94232	0.41715	0.71541	-0.53317	-0.86332	0.43783	0.9189	0.38796	0.99991
LRRC4C	5	1.0461	1.6808	0.085134	0.61345	0.092803	0.58304	0.020036	0.032006	0.71683	0.9707	0.97447	0.99991
C14orf93	5	0.92065	1.562	0.13389	0.71927	0.1183	0.61752	-0.10522	-0.17835	0.93947	0.99494	0.85845	0.99991
RHBDL3	5	0.8204	1.7796	0.19215	0.79113	0.075137	0.53968	-0.20545	-0.44491	0.87327	0.98827	0.65638	0.99991
MIER3	5	0.44227	0.8255	0.53096	0.94861	0.40909	0.7108	-0.58302	-1.0643	0.32737	0.87802	0.28717	0.99991
FUT6	5	0.94009	1.5335	0.12506	0.69916	0.12516	0.61791	-0.084532	-0.13744	0.90254	0.99079	0.89069	0.99991
C4A	3	0.8426	1.0799	0.28295	0.85659	0.28017	0.65514	-0.18186	-0.22808	0.94319	0.99559	0.81958	0.99991
SIX5	5	0.82541	1.4979	0.18898	0.7881	0.13417	0.62034	-0.19885	-0.36001	0.88493	0.98963	0.71884	0.99991
TEX22	5	0.39815	1.1014	0.58522	0.9585	0.27072	0.65293	-0.62592	-1.7297	0.28572	0.84747	0.083679	0.68891
C12orf74	5	0.90484	1.4536	0.14183	0.7293	0.14606	0.62081	-0.1189	-0.18879	0.96351	0.99753	0.85026	0.99991
TTC1	5	-1.0844	-1.842	0.085078	0.61345	0.065479	0.51161	-2.1075	-3.4771	0.0011107	0.031797	0.00050692	0.018744
PTGES3	9	0.64427	1.3469	0.18421	0.78565	0.17802	0.62963	-0.37875	-0.78466	0.46549	0.9266	0.43265	0.99991
SNF8	5	-2.016	-3.3925	0.0074416	0.16605	0.00069253	0.021688	-3.0382	-4.6194	0.00022214	0.014599	3.85e-06	0.00036092
FBXO28	5	0.51391	1.4419	0.44771	0.92795	0.14932	0.62344	-0.50826	-1.4112	0.41267	0.91145	0.1582	0.89722
IL5RA	5	1.0956	1.7145	0.071361	0.58031	0.086429	0.57042	0.073514	0.11356	0.62637	0.95804	0.90959	0.99991
MCM5	5	-1.1974	-1.6718	0.063697	0.55277	0.094561	0.58575	-2.2194	-3.0108	0.00077748	0.024348	0.0026055	0.06692
TMEM27	5	0.27128	0.51618	0.74954	0.98272	0.60573	0.82738	-0.7507	-1.4013	0.18759	0.75458	0.16113	0.90093
BMP6	5	0.76046	1.1937	0.23135	0.82024	0.23261	0.64026	-0.26141	-0.40382	0.77109	0.97668	0.68634	0.99991
UFD1L	5	-1.0414	-1.808	0.094019	0.63493	0.070608	0.52678	-2.0632	-3.5278	0.0014439	0.038922	0.00041899	0.01626
DIRAS3	5	0.446	1.2231	0.52618	0.94703	0.22131	0.63807	-0.57559	-1.5759	0.33554	0.88198	0.11505	0.79525
FIGLA	5	1.2468	1.4308	0.037541	0.43529	0.15248	0.62471	0.22601	0.25722	0.39213	0.90046	0.79701	0.99991
NKX2-8	5	0.70187	1.799	0.27328	0.85065	0.072013	0.52825	-0.31891	-0.81284	0.67296	0.96353	0.41631	0.99991
TRIM64B	4	0.66891	0.93574	0.34892	0.89113	0.34941	0.68314	-0.35169	-0.48698	0.67091	0.96353	0.62627	0.99991
BTNL3	5	0.20317	0.39966	0.83873	0.98862	0.68941	0.86808	-0.81736	-1.5942	0.14711	0.69074	0.11088	0.7833
RANBP6	5	0.74001	1.4865	0.24674	0.83305	0.13714	0.62034	-0.27988	-0.55608	0.73638	0.97286	0.57816	0.99991
SLC2A12	5	0.86808	1.5051	0.16333	0.76198	0.13229	0.62034	-0.1518	-0.26256	0.97284	0.99812	0.79289	0.99991
TUBB6	5	0.54746	1.1392	0.41251	0.91591	0.25462	0.64958	-0.47236	-0.9807	0.45432	0.92078	0.32674	0.99991
MAP1A	5	0.7039	1.2378	0.27195	0.8502	0.21577	0.63703	-0.31579	-0.5504	0.67774	0.96353	0.58205	0.99991
HS3ST5	5	0.69328	1.5516	0.27956	0.85341	0.12075	0.61791	-0.32637	-0.7253	0.66047	0.962	0.46827	0.99991
ICOSLG	5	1.2858	1.2954	0.03171	0.39986	0.19517	0.63448	0.26638	0.26607	0.34281	0.88407	0.79018	0.99991
ZRANB1	5	0.2912	0.40427	0.72233	0.98169	0.68601	0.86611	-0.72818	-0.99053	0.20314	0.76987	0.32192	0.99991
NDUFA11	5	0.27818	0.5718	0.7386	0.98198	0.56746	0.80446	-0.7406	-1.522	0.19492	0.76326	0.12802	0.83614
ZKSCAN5	5	1.0103	1.1294	0.096518	0.64112	0.25872	0.65125	-0.0083008	-0.009135	0.76409	0.97637	0.99271	0.99991
MOB3C	5	-0.011942	-0.024674	0.87949	0.99093	0.98031	0.99294	-1.0305	-2.1071	0.065752	0.50042	0.035112	0.41597
MS4A7	5	0.82402	1.5963	0.18993	0.7902	0.11043	0.60736	-0.19453	-0.37501	0.89232	0.98966	0.70765	0.99991
KRT10	5	0.47008	0.68056	0.49792	0.93975	0.49615	0.76463	-0.54838	-0.78584	0.36647	0.89224	0.43196	0.99991
PABPC1	5	-0.31369	-0.63055	0.52235	0.94606	0.52833	0.78199	-1.332	-2.5631	0.019715	0.2455	0.010373	0.18286
APPL1	5	0.63987	0.8775	0.32626	0.88241	0.38022	0.69749	-0.37841	-0.50541	0.57916	0.95247	0.61327	0.99991
USP17L13	1	1.7694	0.58058	0.14367	0.7312	0.56152	0.80128	0.7513	0.24652	0.33093	0.87995	0.80528	0.99991
LRRC28	5	0.54307	0.66838	0.41645	0.91668	0.50389	0.76879	-0.47499	-0.57322	0.4516	0.92078	0.56649	0.99991
PHF21A	5	0.74339	1.5714	0.24396	0.82965	0.1161	0.61468	-0.27456	-0.57929	0.74554	0.97286	0.56239	0.99991
SAC3D1	5	0.44676	0.96051	0.52535	0.94657	0.3368	0.67536	-0.57116	-1.2216	0.34059	0.88407	0.22186	0.9721
TAOK1	5	1.8118	1.1813	0.0027767	0.088339	0.23747	0.64315	0.79408	0.51748	0.034153	0.34492	0.60482	0.99991
FAM109A	5	1.3823	1.3548	0.019104	0.29302	0.17547	0.62897	0.36494	0.357	0.23602	0.80128	0.72109	0.99991
ZNF765	4	0.46663	0.70734	0.53807	0.94944	0.47936	0.7546	-0.55056	-0.82311	0.41895	0.91438	0.41044	0.99991
KRTAP4-12	1	-0.30849	-0.35127	0.86738	0.99093	0.72539	0.88348	-1.3254	-1.5092	0.30349	0.86337	0.13125	0.84258
BRWD1	5	0.47639	1.2433	0.48981	0.9394	0.21374	0.63671	-0.54046	-1.4004	0.3768	0.89707	0.16139	0.901
FUT11	5	-0.0267	-0.073109	0.86011	0.99093	0.94172	0.97693	-1.0435	-2.8154	0.062087	0.48461	0.0048716	0.10544
MREG	5	0.32871	0.5165	0.66991	0.97142	0.60551	0.82731	-0.68788	-1.0717	0.23346	0.79818	0.28386	0.99991
KRTAP10-10	4	0.147	0.25887	0.9122	0.99098	0.79574	0.91471	-0.86955	-1.5264	0.17204	0.73085	0.12691	0.83365
LRRC36	5	1.4128	1.4782	0.016327	0.26923	0.13935	0.62069	0.39635	0.41266	0.21047	0.77807	0.67986	0.99991
ZNF878	5	1.0277	1.5037	0.090798	0.62812	0.13267	0.62034	0.011645	0.016987	0.72999	0.97162	0.98645	0.99991
CSRNP2	5	0.95647	1.7488	0.11807	0.6889	0.080328	0.5542	-0.058839	-0.10739	0.85694	0.98753	0.91448	0.99991
DUS1L	5	0.15932	0.50745	0.89499	0.99098	0.61184	0.83043	-0.85596	-2.7117	0.12839	0.65627	0.0066944	0.13203
HEATR3	5	0.14166	0.35747	0.9172	0.991	0.72074	0.88114	-0.87336	-2.1733	0.12068	0.6451	0.02976	0.37163
GORASP2	5	1.4665	1.1338	0.012551	0.23156	0.25687	0.64983	0.45182	0.34693	0.16827	0.72367	0.72864	0.99991
AGO4	5	0.19689	0.59208	0.84589	0.98884	0.5538	0.79695	-0.81769	-2.4273	0.14705	0.69074	0.015212	0.23771
CDADC1	5	1.0513	1.0582	0.083745	0.60979	0.28994	0.65831	0.037377	0.037558	0.68496	0.96495	0.97004	0.99991
RSC1A1	5	0.4533	0.59221	0.5178	0.94475	0.55371	0.79694	-0.56049	-0.72021	0.35314	0.88963	0.47139	0.99991
HECTD1	5	0.62572	1.3674	0.33915	0.8896	0.1715	0.62862	-0.38624	-0.83357	0.56911	0.95177	0.40452	0.99991
NEU1	5	1.1791	1.9837	0.050536	0.49483	0.047287	0.44395	0.16778	0.28117	0.47843	0.93187	0.77858	0.99991
ZC3H13	5	0.57849	0.94058	0.38191	0.89932	0.34692	0.68125	-0.43267	-0.68934	0.50353	0.9354	0.49061	0.99991
GPR128	5	0.02097	0.045219	0.9222	0.99205	0.96393	0.98684	-0.99011	-2.1068	0.077525	0.53548	0.035136	0.41597
CLGN	5	0.93024	1.3877	0.12973	0.70981	0.16523	0.62862	-0.080752	-0.11613	0.89632	0.98998	0.90755	0.99991
TPGS1	5	1.2321	1.7109	0.040318	0.45167	0.087098	0.57142	0.22155	0.30491	0.39835	0.90329	0.76043	0.99991
MAGEC1	5	0.77462	1.4812	0.22219	0.81635	0.13855	0.62064	-0.23583	-0.44362	0.81563	0.98392	0.65732	0.99991
SERPINA6	5	0.59145	1.2345	0.36963	0.89323	0.21703	0.63703	-0.41899	-0.87004	0.52207	0.94001	0.38428	0.99991
DCAF15	5	-0.032297	-0.10764	0.85161	0.98955	0.91428	0.96728	-1.0426	-3.4661	0.062254	0.48528	0.00052816	0.019409
TBC1D28	3	0.30689	0.66809	0.73799	0.98198	0.50408	0.76879	-0.70292	-1.518	0.34487	0.88512	0.12901	0.83929
C7orf26	5	-0.01903	-0.030089	0.87022	0.99093	0.976	0.99164	-1.0286	-1.5786	0.066196	0.50147	0.11442	0.79417
TCERG1	5	0.47488	0.66112	0.49164	0.93975	0.50853	0.77126	-0.53426	-0.73395	0.38368	0.89899	0.46298	0.99991
GLMN	5	-0.71513	-1.1607	0.21442	0.81131	0.24574	0.64589	-1.7242	-2.7387	0.0045538	0.089814	0.0061675	0.12535
[truncated: 16,578 more rows]

## Sheet: Table 2-8
Table 2-8: Untreated screen statistical outputs from downstream analysis of MAGeK MLE read count data for T18 vs T0 in RAD52KO and RAD52WT cells.
[truncated: 18,009 more rows]

[truncated: 1 more sheets: Table 2-9]
