# Supplementary material for: RAD52 and ERCC6L/PICH have a compensatory relationship for genome stability in mitosis
Source: PLoS Genet. 2024 Nov 19;20(11):e1011479. doi: 10.1371/journal.pgen.1011479 (PMC11614213; doi:10.1371/journal.pgen.1011479)
Supplement: S3 Table — (XLSX) [file pgen.1011479.s011.xlsx]

## Sheet: Table 3-1
Table 3-1: List of gene hits selected from GSEA results for siRNA sub-screen.
Gene	Screen(s)a	Groupsb
ACTR5	IR,UN	1,6
BORA	IR,Pt	2
CDC20	Pt	2
CENPE	IR	2
COPS2	IR	1
CTCF	IR	2,3
CUL1	Pt	2
DDX1	UN	3
DDX3X	IR	2,4
DHX9	IR	2,3
DICER1	IR,UN	3
DYNC1H1	IR,Pt	2,5
DYNLL1	IR	2,5
ERCC4	IR	1
ERCC6L	IR	2
EXOSC1	Pt	3
GEMIN7	UN	3
GLE1	IR,Pt	3,4
GTF2H3	UN	1,3
INCENP	IR,UN	2
KANSL1	UN	3
METTL14	UN	3,5
NBN	IR	1,2
NDE1	Pt	2
NEK2	Pt	2
NUP98	IR,Pt	2,3
PABPC1	IR,UN,Pt	3,4,5
PLK4	Pt	2
POLR2C	UN	1,3
PPP1CB	IR,Pt	2,3
PSMC1	Pt	2,3
PTTG1	IR,UN	2
RAD17	IR	1,2
RAD21	IR	2
RAD51D	IR	1,2
RAD9A	UN	1
RPS27A	IR	1,2,3,4,5
RTEL1	IR	1,2
SMC6	UN	1
SUMO2	IR	1,3
USP1	UN	1
UVSSA	Pt	3
XRN2	UN	3,4
YTHDC1	IR	3
GINS2	UN	2
RPA1	UN	1,2
TUBG1	UN	2
MEIOB	Pt	2
CDC6	Pt	2
CDAN1	UN	2
CCNT2	UN	2,3
USP37	UN	2
HAUS1	IR	2
CDC40	UN	3
GTF2F1	IR	3
AQR	IR	3
XAB2	Pt	3
BLM	IR,Pt	1,2
MPHOSPH10	UN	3,4
BRCA2*	NA	NA

## Sheet: Table 3-2
Table 3-2: Filtered and grouped GSEA results from all screens.
Groupa	Treatmentb	IDc	Descriptiond	NESe	FDRf	geneIDsg	geneNamesh	Counti	Selected Genesj
1	IR	GO:0000077	DNA damage checkpoint	2.26163	0.000133	5884/7158/80254/25896/1432/4683/3014	RAD17/TP53BP1/CEP63/INTS7/MAPK14/NBN/H2AFX	7	RAD17	NBN
1	UN	GO:0000722	telomere maintenance via recombination	1.72086	0.00437697	5888/79677	RAD51/SMC6	2	SMC6
1	IR	GO:0000724	double-strand break repair via homologous recombination	2.86277	0.00168	5892/55159/2237/641/10213/2072/4796/4683/3014	RAD51D/RFWD3/FEN1/BLM/PSMD14/ERCC4/TONSL/NBN/H2AFX	9	RAD51D	BLM	ERCC4	NBN
1	UN	GO:0006283	transcription-coupled nucleotide-excision repair	4.21016	6.33e-05	2967/5432/6117/5441/5985/10920/5982/4331/2968	GTF2H3/POLR2C/RPA1/POLR2L/RFC5/COPS8/RFC2/MNAT1/GTF2H4	9	GTF2H3	POLR2C	RPA1
1	UN	GO:0006310	DNA recombination	2.2472	0.00509067	5888/6117/3149/10445/79913	RAD51/RPA1/HMGB3/MCRS1/ACTR5	5	RPA1	ACTR5
1	UN	GO:0042769	DNA damage response, detection of DNA damage	3.05313	0.000726772	6117/5985/7398/5982/60488	RPA1/RFC5/USP1/RFC2/MRPS35	5	RPA1	USP1
1	UN	PID_ATR_PATHWAY	ATR PATHWAY	3.35632	0.000197169	4176/5888/6117/5985/5982/5883	MCM7/RAD51/RPA1/RFC5/RFC2/RAD9A	6	RPA1	RAD9A
1	UN	PID_FANCONI_PATHWAY	FANCONI PATHWAY	3.17956	0.00180098	6117/5985/7398/5982/5883	RPA1/RFC5/USP1/RFC2/RAD9A	5	RPA1	USP1	RAD9A
1	UN	REACTOME_110320	Translesion Synthesis by POLH	2.81908	0.000428082	6117/5985/5982/7353	RPA1/RFC5/RFC2/UFD1L	4	RPA1
1	IR	REACTOME_5685938	HDR through Single Strand Annealing (SSA)	2.37913	0.00827	5884/641/5983/2072/4683	RAD17/BLM/RFC3/ERCC4/NBN	5	RAD17	BLM	ERCC4	NBN
1	IR	REACTOME_5685942	HDR through Homologous Recombination (HRR)	1.25103	0.00627	6233/5892/641/5983/4683/5426	RPS27A/RAD51D/BLM/RFC3/NBN/POLE	6	RPS27A	RAD51D	BLM	NBN
1	IR	REACTOME_5693554	Resolution of D-loop Structures through Synthesis-Dependent Strand Annealing (SDSA)	1.42541	0.00918	5892/51750/641/4683	RAD51D/RTEL1/BLM/NBN	4	RAD51D	RTEL1	BLM	NBN
1	IR	REACTOME_5693607	Processing of DNA double-strand break ends	2.90187	0.000472	6233/6613/8341/5884/7158/5531/641/5983/85236/4683/3014	RPS27A/SUMO2/HIST1H2BN/RAD17/TP53BP1/PPP4C/BLM/RFC3/HIST1H2BK/NBN/H2AFX	11	RPS27A	SUMO2	RAD17	BLM	NBN
1	IR	REACTOME_5696394	DNA Damage Recognition in GG-NER	1.61903	0.00905	6233/51138/9318/10445/79913	RPS27A/COPS4/COPS2/MCRS1/ACTR5	5	RPS27A	COPS2	ACTR5
2	UN	GO:0000212	meiotic spindle organization	2.13878	0.00157345	4627/7283	MYH9/TUBG1	2	TUBG1
2	UN	GO:0000278	mitotic cell cycle	5.13292	0.00418792	3832/220134/9088/7283/79648/9126/85378/1060	KIF11/SKA1/PKMYT1/TUBG1/MCPH1/SMC3/TUBGCP6/CENPC	8	TUBG1
2	UN	GO:0006275	regulation of DNA replication	2.97246	0.00509067	57695/26271/9126	USP37/FBXO5/SMC3	3	USP37
2	IR	GO:0007059	chromosome segregation	2.2807	0.00421	10664/1062/3619/1654/11339/57405/151648/84101	CTCF/CENPE/INCENP/DDX3X/OIP5/SPC25/SGOL1/USP44	8	CTCF	CENPE	INCENP	DDX3X
2	Pt	GO:0007100	mitotic centrosome separation	0.555999	0.00716275	3832/54820	KIF11/NDE1	2	NDE1
2	Pt	GO:0007144	female meiosis I	0.569075	0.00716275	254528/7314	MEIOB/UBB	2	MEIOB
2	UN	GO:0010032	meiotic chromosome condensation	1.66313	0.00230863	3619/10051	INCENP/SMC4	2	INCENP
2	UN	GO:0031497	chromatin assembly	1.95779	0.00230863	8208/146059	CHAF1B/CDAN1	2	CDAN1
2	IR	GO:0032508	DNA duplex unwinding	2.39214	0.00339	1660/51750/1654/54821/1108/641/5983/4683	DHX9/RTEL1/DDX3X/ERCC6L/CHD4/BLM/RFC3/NBN	8	DHX9	RTEL1	DDX3X	ERCC6L	BLM	NBN
2	UN	GO:0045737	positive regulation of cyclin-dependent protein serine/threonine kinase activity	0.538334	0.0080812	905/4331/1164	CCNT2/MNAT1/CKS2	3	CCNT2
2	IR	GO:0045876	positive regulation of sister chromatid cohesion	0.771228	0.00369	5885/2237	RAD21/FEN1	2	RAD21
2	Pt	GO:0046602	regulation of mitotic centrosome separation	0.539726	0.00513933	3832/4751	KIF11/NEK2	2	NEK2
2	IR	GO:0051225	spindle assembly	1.78983	0.000472	54801/342096/93323/80254/55559/653720/115106	HAUS6/GOLGA6A/HAUS8/CEP63/HAUS7/GOLGA8M/HAUS1	7	HAUS1
2	Pt	GO:0051298	centrosome duplication	0.809826	0.00938565	10403/54820/163786	NDC80/NDE1/SASS6	3	NDE1
2	UN	GO:0051321	meiotic cell cycle	3.75019	0.00643451	5888/6117/9088/9126/85378	RAD51/RPA1/PKMYT1/SMC3/TUBGCP6	5	RPA1
2	Pt	GO:0051984	positive regulation of chromosome segregation	0.946244	0.00513933	990/4926	CDC6/NUMA1	2	CDC6
2	Pt	GO:0061820	telomeric D-loop disassembly	0.733546	0.00513933	641/25913	BLM/POT1	2	BLM
2	IR	GO:2000582	positive regulation of ATP-dependent microtubule motor activity, plus-end-directed	1.30912	0	10126/8655/140735	DNAL4/DYNLL1/DYNLL2	3	DYNLL1
2	UN	GO:2000816	negative regulation of mitotic sister chromatid separation	2.08657	0	9232/10744	PTTG1/PTTG2	2	PTTG1
2	IR	PID_PLK1_PATHWAY	PLK1 PATHWAY	2.2789	0.000154	1062/79866/4957/3619/1894/54821/5500/151648	CENPE/BORA/ODF2/INCENP/ECT2/ERCC6L/PPP1CB/SGOL1	8	CENPE	BORA	INCENP	ERCC6L	PPP1CB
2	UN	REACTOME_176974	Unwinding of DNA	1.65291	0.00685183	4176/51659	MCM7/GINS2	2	GINS2
2	Pt	REACTOME_179409	APC-Cdc20 mediated degradation of Nek2A	1.09064	0.00325087	25906/991/4751/7314/27338	ANAPC15/CDC20/NEK2/UBB/UBE2S	5	CDC20	NEK2
2	IR	REACTOME_2467813	Separation of Sister Chromatids	4.83072	8.28e-09	1062/6233/5705/5885/7514/10197/51433/3619/51529/79980/54821/23279/1778/57405/29882/4928/5519/10213/151648/91687/9232/5903/8655/140735	CENPE/RPS27A/PSMC5/RAD21/XPO1/PSME3/ANAPC5/INCENP/ANAPC11/DSN1/ERCC6L/NUP160/DYNC1H1/SPC25/ANAPC2/NUP98/PPP2R1B/PSMD14/SGOL1/CENPL/PTTG1/RANBP2/DYNLL1/DYNLL2	24	CENPE	RPS27A	RAD21	INCENP	ERCC6L	DYNC1H1	NUP98	PTTG1	DYNLL1
2	Pt	REACTOME_2467813	Separation of Sister Chromatids	2.46256	0.000548875	25906/991/1778/10403/54820/57122/4928/5048/5527/5700/5716/5714/5903/7314/27338	ANAPC15/CDC20/DYNC1H1/NDC80/NDE1/NUP107/NUP98/PAFAH1B1/PPP2R5C/PSMC1/PSMD10/PSMD8/RANBP2/UBB/UBE2S	15	CDC20	DYNC1H1	NDE1	NUP98	PSMC1
2	UN	REACTOME_2467813	Separation of Sister Chromatids	5.43464	0.00130814	5701/3619/1058/29945/220134/9232/57122/25936/9126/1060/5714	PSMC2/INCENP/CENPA/ANAPC4/SKA1/PTTG1/NUP107/NSL1/SMC3/CENPC/PSMD8	11	INCENP	PTTG1
2	IR	REACTOME_2565942	Regulation of PLK1 Activity at G2/M Transition	3.03348	1.78e-06	54801/6233/79866/93323/4957/80254/11258/55559/5500/10121/1778/10806/115106/8655	HAUS6/RPS27A/BORA/HAUS8/ODF2/CEP63/DCTN3/HAUS7/PPP1CB/ACTR1A/DYNC1H1/SDCCAG8/HAUS1/DYNLL1	14	RPS27A	BORA	PPP1CB	DYNC1H1	HAUS1	DYNLL1
2	Pt	REACTOME_2565942	Regulation of PLK1 Activity at G2/M Transition	1.79953	0.000548875	79866/8454/1778/93323/54820/4751/5048/10733/5500/7314	BORA/CUL1/DYNC1H1/HAUS8/NDE1/NEK2/PAFAH1B1/PLK4/PPP1CB/UBB	10	BORA	CUL1	DYNC1H1	NDE1	NEK2	PLK4	PPP1CB
2	Pt	REACTOME_380320	Recruitment of NuMA to mitotic centrosomes	1.95633	0.00325087	1778/93323/440145/54820/4751/4926/5048/10733/27175	DYNC1H1/HAUS8/MZT1/NDE1/NEK2/NUMA1/PAFAH1B1/PLK4/TUBG2	9	DYNC1H1	NDE1	NEK2	PLK4
2	IR	REACTOME_5693616	Presynaptic phase of homologous DNA pairing and strand exchange	1.88892	0.00905	5892/5884/641/5983/4683	RAD51D/RAD17/BLM/RFC3/NBN	5	RAD51D	RAD17	BLM	NBN
2	Pt	REACTOME_68949	Orc1 removal from chromatin	1.43675	0.00513933	990/8454/4172/5700/5716/5714/7314	CDC6/CUL1/MCM3/PSMC1/PSMD10/PSMD8/UBB	7	CDC6	CUL1	PSMC1
3	IR	BIOCARTA_CTCF_PATHWAY	CTCF PATHWAY	1.48478	0.00793	10664/2475/5290/6198	CTCF/MTOR/PIK3CA/RPS6KB1	4	CTCF
3	UN	GO:0000245	spliceosomal complex assembly	2.25119	0.00643451	7536/1653/24148	SF1/DDX1/PRPF6	3	DDX1
3	UN	GO:0000375	RNA splicing, via transesterification reactions	2.48532	0.00643451	10199/10946/24148	MPHOSPH10/SF3A3/PRPF6	3	MPHOSPH10
3	UN	GO:0006362	transcription elongation from RNA polymerase I promoter	3.16989	5.5e-07	7343/2967/5441/4331/9013/2968/6908/30834	UBTF/GTF2H3/POLR2L/MNAT1/TAF1C/GTF2H4/TBP/ZNRD1	8	GTF2H3
3	UN	GO:0006378	mRNA polyadenylation	2.05575	0.00891608	11051/53981/26986	NUDT21/CPSF2/PABPC1	3	PABPC1
3	IR	GO:0006406	mRNA export from nucleus	2.68789	0.000744	26019/91746/4116/3267/9939/8189/8563/23279/4928/2733/5903	UPF2/YTHDC1/MAGOH/AGFG1/RBM8A/SYMPK/THOC5/NUP160/NUP98/GLE1/RANBP2	11	YTHDC1	NUP98	GLE1
3	Pt	GO:0006406	mRNA export from nucleus	1.82254	0.00466786	3267/53981/2733/4116/57122/4928/56001/5903/8189	AGFG1/CPSF2/GLE1/MAGOH/NUP107/NUP98/NXF2/RANBP2/SYMPK	9	GLE1	NUP98
3	UN	GO:0016070	RNA metabolic process	2.2149	0.000327474	5432/57721/5441/22803/9589/5093	POLR2C/METTL14/POLR2L/XRN2/WTAP/PCBP1	6	POLR2C	METTL14	XRN2
3	IR	GO:0019083	viral transcription	2.42978	0.00828	6147/6233/6176/6187/6204/6134/23279/4928/5903	RPL23A/RPS27A/RPLP1/RPS2/RPS10/RPL10/NUP160/NUP98/RANBP2	9	RPS27A	NUP98
3	UN	GO:0019083	viral transcription	4.8582	0.000104033	6156/6124/129401/6193/6138/23165/9688/57122/6155/53371	RPL30/RPL4/NUP35/RPS5/RPL15/NUP205/NUP93/NUP107/RPL27/NUP54	10
3	IR	GO:0030423	targeting of mRNA for destruction involved in RNA interference	0.850709	0.00369	1660/23405	DHX9/DICER1	2	DHX9	DICER1
3	IR	GO:0032968	positive regulation of transcription elongation from RNA polymerase II promoter	1.81058	0.00811	6921/79577/2962	TCEB1/CDC73/GTF2F1	3	GTF2F1
3	UN	GO:0042795	snRNA transcription by RNA polymerase II	2.1351	0.00230863	5432/905/5441/23379/6908/5451	POLR2C/CCNT2/POLR2L/KIAA0947/TBP/POU2F1	6	POLR2C	CCNT2
3	Pt	GO:0043488	regulation of mRNA stability	1.89496	0.00325087	328/1981/1994/51013/26986/57060/5700/5716/5714/7314	APEX1/EIF4G1/ELAVL1/EXOSC1/PABPC1/PCBP4/PSMC1/PSMD10/PSMD8/UBB	10	EXOSC1	PABPC1	PSMC1
3	UN	GO:0043981	histone H4-K5 acetylation	2.90487	0.0002425	8473/284058/10445/55683	OGT/KANSL1/MCRS1/KANSL3	4	KANSL1
3	IR	KEGG_hsa03013	RNA transport	2.82632	0.000348	7514/6613/26019/340529/4116/9939/3646/8563/10248/23279/4928/9669/2733/5903/26986	XPO1/SUMO2/UPF2/PABPC1L2A/MAGOH/RBM8A/EIF3E/THOC5/POP7/NUP160/NUP98/EIF5B/GLE1/RANBP2/PABPC1	15	SUMO2	NUP98	GLE1	PABPC1
3	Pt	KEGG_hsa03013	RNA transport	2.13639	0.00961223	1981/2733/4116/57122/4928/56001/26986/5411/5903/96764	EIF4G1/GLE1/MAGOH/NUP107/NUP98/NXF2/PABPC1/PNN/RANBP2/TGS1	10	GLE1	NUP98	PABPC1
3	IR	KEGG_hsa03015	mRNA surveillance pathway	2.1513	0.000384	51585/26019/340529/4116/9939/8189/5500/5519/8731/2733/26986	PCF11/UPF2/PABPC1L2A/MAGOH/RBM8A/SYMPK/PPP1CB/PPP2R1B/RNMT/GLE1/PABPC1	11	PPP1CB	GLE1	PABPC1
3	Pt	KEGG_hsa03015	mRNA surveillance pathway	2.32312	5.35e-05	53981/1479/2107/2733/4116/56001/26986/5411/5499/5500/5527/8189	CPSF2/CSTF3/ETF1/GLE1/MAGOH/NXF2/PABPC1/PNN/PPP1CA/PPP1CB/PPP2R5C/SYMPK	12	GLE1	PABPC1	PPP1CB
3	UN	KEGG_hsa03040	Spliceosome	2.59675	0.00038661	6636/26121/6627/494115/8559/10946/23350/24148/5093/51362	SNRPF/PRPF31/SNRPA1/RBMXL1/PRPF18/SF3A3/U2SURP/PRPF6/PCBP1/CDC40	10	CDC40
3	UN	REACTOME_156827	L13a-mediated translational silencing of Ceruloplasmin expression	3.47383	0.000114001	6156/6124/6193/1968/1973/26986/6138/116832/6155/7458	RPL30/RPL4/RPS5/EIF2S3/EIF4A1/PABPC1/RPL15/RPL39L/RPL27/EIF4H	10	PABPC1
3	UN	REACTOME_167161	HIV Transcription Initiation	4.05564	8.68e-05	2967/5432/5441/4331/2968/6879/6908	GTF2H3/POLR2C/POLR2L/MNAT1/GTF2H4/TAF7/TBP	7	GTF2H3	POLR2C
3	Pt	REACTOME_168325	Viral Messenger RNA Synthesis	1.28241	0.00716275	57122/4928/5433/5438/5903	NUP107/NUP98/POLR2D/POLR2I/RANBP2	5	NUP98
3	UN	REACTOME_168325	Viral Messenger RNA Synthesis	3.94852	7.07e-05	5432/129401/5441/23165/9688/57122/53371	POLR2C/NUP35/POLR2L/NUP205/NUP93/NUP107/NUP54	7	POLR2C
3	UN	REACTOME_191859	snRNP Assembly	4.01917	0.000145744	6636/129401/79760/23165/9688/57122/53371	SNRPF/NUP35/GEMIN7/NUP205/NUP93/NUP107/NUP54	7	GEMIN7
3	UN	REACTOME_203927	MicroRNA (miRNA) biogenesis	2.47735	0.00077248	5432/57510/5441/23405	POLR2C/XPO5/POLR2L/DICER1	4	POLR2C	DICER1
3	Pt	REACTOME_6781827	Transcription-Coupled Nucleotide Excision Repair (TC-NER)	1.34352	0.00823796	5433/5438/7314/57654/56949	POLR2D/POLR2I/UBB/UVSSA/XAB2	5	UVSSA	XAB2
3	IR	REACTOME_6807505	RNA polymerase II transcribes snRNA genes	2.42195	0.00421	51585/58490/2959/23379/2957/55726/25896/2962	PCF11/RPRD1B/GTF2B/KIAA0947/GTF2A1/ASUN/INTS7/GTF2F1	8	GTF2F1
3	IR	REACTOME_72163	mRNA Splicing - Major Pathway	3.90543	0.000964	1660/23658/5356/51585/9716/4116/9939/10285/8189/24148/54883/57794/11325/2962/5093	DHX9/LSM5/PLRG1/PCF11/AQR/MAGOH/RBM8A/SMNDC1/SYMPK/PRPF6/CWC25/SUGP1/DDX42/GTF2F1/PCBP1	15	DHX9	AQR	GTF2F1
3	Pt	REACTOME_72163	mRNA Splicing - Major Pathway	1.9943	0.00513933	53981/1479/1994/4116/5093/5433/5438/10084/9128/8189/23350/56949	CPSF2/CSTF3/ELAVL1/MAGOH/PCBP1/POLR2D/POLR2I/PQBP1/PRPF4/SYMPK/U2SURP/XAB2	12	XAB2
3	UN	REACTOME_72163	mRNA Splicing - Major Pathway	3.88573	6.33e-05	6636/5432/11051/26121/53981/6627/7536/5441/10946/23350/24148/55749/5093/51362	SNRPF/POLR2C/NUDT21/PRPF31/CPSF2/SNRPA1/SF1/POLR2L/SF3A3/U2SURP/PRPF6/CCAR1/PCBP1/CDC40	14	POLR2C	CDC40
3	IR	REACTOME_9010553	Regulation of expression of SLITs and ROBOs	2.34746	0.00129	6147/6233/5705/10197/26019/6176/6187/4116/9939/6921/6204/6134/10213/26986	RPL23A/RPS27A/PSMC5/PSME3/UPF2/RPLP1/RPS2/MAGOH/RBM8A/TCEB1/RPS10/RPL10/PSMD14/PABPC1	14	RPS27A	PABPC1
3	UN	REACTOME_9018519	Estrogen-dependent gene expression	2.74139	0.00643451	5432/5441/4609/6908/9126/1105/5451/8334	POLR2C/POLR2L/MYC/TBP/SMC3/CHD1/POU2F1/HIST1H2AC	8	POLR2C
4	IR	GO:0000027	ribosomal large subunit assembly	1.53016	0.00195	6147/23246/55299/6134/23195	RPL23A/BOP1/BRIX1/RPL10/MDN1	5
4	IR	GO:0000379	tRNA-type intron splice site recognition and cleavage	0.833336	0.00134	283989/80746	TSEN54/TSEN2	2
4	IR	GO:0000466	maturation of 5.8S rRNA from tricistronic rRNA transcript (SSU-rRNA, 5.8S rRNA, LSU-rRNA)	0.825559	0.00369	9875/117246	URB1/FTSJ3	2
4	IR	GO:0006364	rRNA processing	2.14886	0.00627	10969/6187/23246/51096/10528/10200/10248/55661/23195/27043/27042	EBNA1BP2/RPS2/BOP1/UTP18/NOP56/MPHOSPH6/POP7/DDX27/MDN1/PELP1/DIEXF	11
4	UN	GO:0006390	mitochondrial transcription	2.03707	0.00575638	79736/5442	TEFM/POLRMT	2
4	IR	GO:0006413	translational initiation	2.23378	0.00116	6147/6233/6176/6187/84285/1654/3646/6204/6134/10480/9669/26986	RPL23A/RPS27A/RPLP1/RPS2/EIF1AD/DDX3X/EIF3E/RPS10/RPL10/EIF3M/EIF5B/PABPC1	12	RPS27A	DDX3X	PABPC1
4	Pt	GO:0006446	regulation of translational initiation	1.07649	0.00802426	440275/1981/2733/4528	EIF2AK4/EIF4G1/GLE1/MTIF2	4	GLE1
4	UN	GO:0070125	mitochondrial translational elongation	4.08932	0.00643451	84311/60488/65993/64928/28957/51073	MRPL45/MRPS35/MRPS34/MRPL14/MRPS28/MRPL4	6
4	UN	KEGG_hsa03010	Ribosome	4.01118	0.00811984	6156/6124/6193/6138/64928/6155/51073	RPL30/RPL4/RPS5/RPL15/MRPL14/RPL27/MRPL4	7
4	IR	REACTOME_379716	Cytosolic tRNA aminoacylation	1.24909	0.00134	5917/16/10056/2058/2058	RARS/AARS/FARSB/QARS/QARS	5
4	IR	REACTOME_6782315	tRNA modification in the nucleus and cytosol	2.00062	0.000404	134637/60487/79691/51504/54517/2058/2058	ADAT2/TRMT11/QTRTD1/TRMT112/PUS7/QARS/QARS	7
4	IR	REACTOME_6790901	rRNA modification in the nucleus and cytosol	1.41726	0.00504	6187/51096/56902/10528/51504/55651/27042	RPS2/UTP18/PNO1/NOP56/TRMT112/NHP2/DIEXF	7
4	IR	REACTOME_6791226	Major pathway of rRNA processing in the nucleolus and cytosol	2.52795	0.000725	6147/6233/10969/6176/6187/23246/117246/51096/6204/56902/10528/6134/10200/27043/27042	RPL23A/RPS27A/EBNA1BP2/RPLP1/RPS2/BOP1/FTSJ3/UTP18/RPS10/PNO1/NOP56/RPL10/MPHOSPH6/PELP1/DIEXF	15	RPS27A
4	UN	REACTOME_6791226	Major pathway of rRNA processing in the nucleolus and cytosol	4.89435	5.63e-05	6156/6124/10528/6193/88745/10199/6138/116832/22803/9277/6155/117246/11056/51096	RPL30/RPL4/NOP56/RPS5/RRP36/MPHOSPH10/RPL15/RPL39L/XRN2/WDR46/RPL27/FTSJ3/DDX52/UTP18	14	MPHOSPH10	XRN2
5	IR	BIOCARTA_EIF4_PATHWAY	EIF4 PATHWAY	1.0854	0.00165	2475/5290/1432/6198/26986	MTOR/PIK3CA/MAPK14/RPS6KB1/PABPC1	5	PABPC1
5	IR	GO:0006888	ER to Golgi vesicle-mediated transport	2.61092	0.00671	6811/6399/60684/11258/8729/10121/1778/51614/29959/8655/140735/10959/51614	STX5/TRAPPC2/TRAPPC11/DCTN3/GBF1/ACTR1A/DYNC1H1/ERGIC3/NRBP1/DYNLL1/DYNLL2/TMED2/ERGIC3	13	DYNC1H1	DYNLL1
5	UN	GO:0007567	parturition	2.10409	0.00437697	1392/100137049	CRH/PLA2G4B	2
5	IR	GO:0010950	positive regulation of endopeptidase activity	1.45146	0.00536	10197/10213/55851	PSME3/PSMD14/PSENEN	3
5	Pt	GO:0014074	response to purine-containing compound	0.645758	0.00513933	159/3157	ADSS/HMGCS1	2
5	UN	GO:0019827	stem cell population maintenance	1.84677	0.00278461	80306/57721/1656/9126/9412	MED28/METTL14/DDX6/SMC3/MED21	5	METTL14
5	Pt	GO:0031427	response to methotrexate	0.914432	0.00466786	440/1719	ASNS/DHFR	2
5	UN	GO:0031427	response to methotrexate	2.02851	0.000514818	440/1719	ASNS/DHFR	2
5	Pt	GO:0042063	gliogenesis	1.01718	0.00716275	301/1021	ANXA1/CDK6	2
5	Pt	GO:0045656	negative regulation of monocyte differentiation	0.97196	0.00716275	1021/4609	CDK6/MYC	2
5	UN	GO:0045745	positive regulation of G protein-coupled receptor signaling pathway	1.95815	0.00912912	5148/29767	PDE6G/TMOD2	2
5	IR	GO:0051099	positive regulation of binding	1.87448	0.00888	285381/5914	DPH3/RARA	2
5	IR	KEGG_hsa03060	Protein export	1.95969	0.00793	9789/7095/58477/6731	SPCS2/SEC62/SRPRB/SRP72	4
5	UN	PID_MYC_ACTIV_PATHWAY	MYC ACTIV PATHWAY	3.64584	0.00101298	3329/7343/4831/1973/4609/2597/3658	HSPD1/UBTF/NME2/EIF4A1/MYC/GAPDH/IREB2	7
5	IR	PID_RANBP2_PATHWAY	RANBP2 PATHWAY	1.26347	0.00536	7514/9063/5903	XPO1/PIAS2/RANBP2	3
5	IR	REACTOME_168138	Toll Like Receptor 9 (TLR9) Cascade	1.29087	0.00627	8411/5289	EEA1/PIK3C3	2
5	IR	REACTOME_2979096	NOTCH2 Activation and Transmission of Signal to the Nucleus	1.48884	0.00671	6233/23385/4853/55851	RPS27A/NCSTN/NOTCH2/PSENEN	4	RPS27A
5	IR	REACTOME_389357	CD28 dependent PI3K/Akt signaling	1.39561	0.00627	2475/942/5290/3932	MTOR/CD86/PIK3CA/LCK	4
5	IR	REACTOME_446199	Synthesis of Dolichyl-phosphate	1.08237	0.00888	79644/22845	SRD5A3/DOLK	2
6	Pt	GO:0001522	pseudouridine synthesis	1.03653	0.00466786	55505/54517	NOP10/PUS7	2
6	UN	GO:0002098	tRNA wobble uridine modification	1.91539	0.00985329	23587/285381	ELP5/DPH3	2
6	UN	GO:0006891	intra-Golgi vesicle-mediated transport	2.9991	0.00180098	4905/83548/27095/10466	NSF/COG3/TRAPPC3/COG5	4
6	UN	GO:0016050	vesicle organization	0.944214	0.00100573	26271/23607/9765	FBXO5/CD2AP/ZFYVE16	3
6	IR	GO:0018406	protein C-linked glycosylation via 2'-alpha-mannosyl-L-tryptophan	0.926237	0.00627	286148/23333	DPY19L4/DPY19L1	2
6	Pt	GO:0031120	snRNA pseudouridine synthesis	0.712245	0.00325087	55651/55505	NHP2/NOP10	2
6	UN	GO:0045039	protein import into mitochondrial inner membrane	1.46335	0.00336535	26519/26520	TIMM10/TIMM9	2
6	UN	GO:0061621	canonical glycolysis	1.27328	0.00138717	5315/5230/2597/7167	PKM/PGK1/GAPDH/TPI1	4
6	UN	GO:0070979	protein K11-linked ubiquitination	0.658975	0.0080812	29945/7332/51619	ANAPC4/UBE2L3/UBE2D4	3
6	IR	GO:0098734	macromolecule depalmitoylation	1.72436	0.00369	145447/9374	ABHD12B/PPT2	2
6	UN	KEGG_hsa00740	Riboflavin metabolism	2.23326	0.00336535	5169/55312	ENPP3/RFK	2
6	UN	PID_TCR_CALCIUM_PATHWAY	TCR CALCIUM PATHWAY	0.575159	0.0080812	5534/3562/5451	PPP3R1/IL3/POU2F1	3
6	Pt	REACTOME_1482883	Acyl chain remodeling of DAG and TAG	0.725453	0.00895143	158835/347516	AWAT2/DGAT2L6	2
6	Pt	REACTOME_163210	Formation of ATP by chemiosmotic coupling	0.869045	0.00767149	498/518/522	ATP5A1/ATP5G3/ATP5J	3
6	UN	REACTOME_199220	Vitamin B5 (pantothenate) metabolism	1.99044	0.00437697	5169/8875	ENPP3/VNN2	2
6	UN	REACTOME_2408522	Selenoamino acid metabolism	1.72512	0.00575638	3735/51520	KARS/LARS	2
6	UN	REACTOME_2564830	Cytosolic iron-sulfur cluster assembly	1.51322	0.00811984	10101/22	NUBP2/ABCB7	2
6	UN	REACTOME_446193	Biosynthesis of the N-glycan precursor (dolichol lipid-linked oligosaccharide, LLO) and transfer to a nascent protein	2.17002	0.00985329	91869/10195	RFT1/ALG3	2
6	UN	REACTOME_5689603	UCH proteinases	2.38243	0.000879567	5701/8473/8330/10445/5714/8332/8334/79913	PSMC2/OGT/HIST1H2AK/MCRS1/PSMD8/HIST1H2AL/HIST1H2AC/ACTR5	8	ACTR5
6	Pt	REACTOME_8866652	Synthesis of active ubiquitin: roles of E1 and E2 enzymes	0.957262	0.00895143	7314/7332/92912/27338	UBB/UBE2L3/UBE2Q2/UBE2S	4

## Sheet: Table 3-3
Table 3-3: Unfiltered GSEA results from 2Gy Ionizing Radiation (IR) screen.
Treatmentb	IDc	Descriptiond	NESe	FDRf	geneIDsg	geneNamesh	Counti
IR	GO:2000582	positive regulation of ATP-dependent microtubule motor activity, plus-end-directed	1.30912	0	10126/8655/140735	DNAL4/DYNLL1/DYNLL2	3
IR	REACTOME_2467813	Separation of Sister Chromatids	4.83072	8.28e-09	1062/6233/5705/5885/7514/10197/51433/3619/51529/79980/54821/23279/1778/57405/29882/4928/5519/10213/151648/91687/9232/5903/8655/140735	CENPE/RPS27A/PSMC5/RAD21/XPO1/PSME3/ANAPC5/INCENP/ANAPC11/DSN1/ERCC6L/NUP160/DYNC1H1/SPC25/ANAPC2/NUP98/PPP2R1B/PSMD14/SGOL1/CENPL/PTTG1/RANBP2/DYNLL1/DYNLL2	24
IR	REACTOME_2565942	Regulation of PLK1 Activity at G2/M Transition	3.03348	1.78e-06	54801/6233/79866/93323/4957/80254/11258/55559/5500/10121/1778/10806/115106/8655	HAUS6/RPS27A/BORA/HAUS8/ODF2/CEP63/DCTN3/HAUS7/PPP1CB/ACTR1A/DYNC1H1/SDCCAG8/HAUS1/DYNLL1	14
IR	GO:0000077	DNA damage checkpoint	2.26163	0.000133	5884/7158/80254/25896/1432/4683/3014	RAD17/TP53BP1/CEP63/INTS7/MAPK14/NBN/H2AFX	7
IR	PID_PLK1_PATHWAY	PLK1 PATHWAY	2.2789	0.000154	1062/79866/4957/3619/1894/54821/5500/151648	CENPE/BORA/ODF2/INCENP/ECT2/ERCC6L/PPP1CB/SGOL1	8
IR	KEGG_hsa03013	RNA transport	2.82632	0.000348	7514/6613/26019/340529/4116/9939/3646/8563/10248/23279/4928/9669/2733/5903/26986	XPO1/SUMO2/UPF2/PABPC1L2A/MAGOH/RBM8A/EIF3E/THOC5/POP7/NUP160/NUP98/EIF5B/GLE1/RANBP2/PABPC1	15
IR	KEGG_hsa03015	mRNA surveillance pathway	2.1513	0.000384	51585/26019/340529/4116/9939/8189/5500/5519/8731/2733/26986	PCF11/UPF2/PABPC1L2A/MAGOH/RBM8A/SYMPK/PPP1CB/PPP2R1B/RNMT/GLE1/PABPC1	11
IR	REACTOME_6782315	tRNA modification in the nucleus and cytosol	2.00062	0.000404	134637/60487/79691/51504/54517/2058/2058	ADAT2/TRMT11/QTRTD1/TRMT112/PUS7/QARS/QARS	7
IR	GO:0051225	spindle assembly	1.78983	0.000472	54801/342096/93323/80254/55559/653720/115106	HAUS6/GOLGA6A/HAUS8/CEP63/HAUS7/GOLGA8M/HAUS1	7
IR	REACTOME_5693607	Processing of DNA double-strand break ends	2.90187	0.000472	6233/6613/8341/5884/7158/5531/641/5983/85236/4683/3014	RPS27A/SUMO2/HIST1H2BN/RAD17/TP53BP1/PPP4C/BLM/RFC3/HIST1H2BK/NBN/H2AFX	11
IR	REACTOME_6791226	Major pathway of rRNA processing in the nucleolus and cytosol	2.52795	0.000725	6147/6233/10969/6176/6187/23246/117246/51096/6204/56902/10528/6134/10200/27043/27042	RPL23A/RPS27A/EBNA1BP2/RPLP1/RPS2/BOP1/FTSJ3/UTP18/RPS10/PNO1/NOP56/RPL10/MPHOSPH6/PELP1/DIEXF	15
IR	GO:0006406	mRNA export from nucleus	2.68789	0.000744	26019/91746/4116/3267/9939/8189/8563/23279/4928/2733/5903	UPF2/YTHDC1/MAGOH/AGFG1/RBM8A/SYMPK/THOC5/NUP160/NUP98/GLE1/RANBP2	11
IR	REACTOME_72163	mRNA Splicing - Major Pathway	3.90543	0.000964	1660/23658/5356/51585/9716/4116/9939/10285/8189/24148/54883/57794/11325/2962/5093	DHX9/LSM5/PLRG1/PCF11/AQR/MAGOH/RBM8A/SMNDC1/SYMPK/PRPF6/CWC25/SUGP1/DDX42/GTF2F1/PCBP1	15
IR	GO:0006413	translational initiation	2.23378	0.00116	6147/6233/6176/6187/84285/1654/3646/6204/6134/10480/9669/26986	RPL23A/RPS27A/RPLP1/RPS2/EIF1AD/DDX3X/EIF3E/RPS10/RPL10/EIF3M/EIF5B/PABPC1	12
IR	REACTOME_9010553	Regulation of expression of SLITs and ROBOs	2.34746	0.00129	6147/6233/5705/10197/26019/6176/6187/4116/9939/6921/6204/6134/10213/26986	RPL23A/RPS27A/PSMC5/PSME3/UPF2/RPLP1/RPS2/MAGOH/RBM8A/TCEB1/RPS10/RPL10/PSMD14/PABPC1	14
IR	GO:0000379	tRNA-type intron splice site recognition and cleavage	0.833336	0.00134	283989/80746	TSEN54/TSEN2	2
IR	REACTOME_379716	Cytosolic tRNA aminoacylation	1.24909	0.00134	5917/16/10056/2058/2058	RARS/AARS/FARSB/QARS/QARS	5
IR	BIOCARTA_EIF4_PATHWAY	EIF4 PATHWAY	1.0854	0.00165	2475/5290/1432/6198/26986	MTOR/PIK3CA/MAPK14/RPS6KB1/PABPC1	5
IR	GO:0000724	double-strand break repair via homologous recombination	2.86277	0.00168	5892/55159/2237/641/10213/2072/4796/4683/3014	RAD51D/RFWD3/FEN1/BLM/PSMD14/ERCC4/TONSL/NBN/H2AFX	9
IR	GO:0010501	RNA secondary structure unwinding	0.117187	0.00183	1660/1654/192670	DHX9/DDX3X/AGO4	3
IR	GO:0000027	ribosomal large subunit assembly	1.53016	0.00195	6147/23246/55299/6134/23195	RPL23A/BOP1/BRIX1/RPL10/MDN1	5
IR	GO:0032508	DNA duplex unwinding	2.39214	0.00339	1660/51750/1654/54821/1108/641/5983/4683	DHX9/RTEL1/DDX3X/ERCC6L/CHD4/BLM/RFC3/NBN	8
IR	GO:0098734	macromolecule depalmitoylation	1.72436	0.00369	145447/9374	ABHD12B/PPT2	2
IR	GO:0030423	targeting of mRNA for destruction involved in RNA interference	0.850709	0.00369	1660/23405	DHX9/DICER1	2
IR	GO:0000466	maturation of 5.8S rRNA from tricistronic rRNA transcript (SSU-rRNA, 5.8S rRNA, LSU-rRNA)	0.825559	0.00369	9875/117246	URB1/FTSJ3	2
IR	GO:0045876	positive regulation of sister chromatid cohesion	0.771228	0.00369	5885/2237	RAD21/FEN1	2
IR	GO:0090400	stress-induced premature senescence	-0.201747	0.00369	1432/23411	MAPK14/SIRT1	2
IR	REACTOME_6807505	RNA polymerase II transcribes snRNA genes	2.42195	0.00421	51585/58490/2959/23379/2957/55726/25896/2962	PCF11/RPRD1B/GTF2B/KIAA0947/GTF2A1/ASUN/INTS7/GTF2F1	8
IR	GO:0007059	chromosome segregation	2.2807	0.00421	10664/1062/3619/1654/11339/57405/151648/84101	CTCF/CENPE/INCENP/DDX3X/OIP5/SPC25/SGOL1/USP44	8
IR	REACTOME_6790901	rRNA modification in the nucleus and cytosol	1.41726	0.00504	6187/51096/56902/10528/51504/55651/27042	RPS2/UTP18/PNO1/NOP56/TRMT112/NHP2/DIEXF	7
IR	GO:0010950	positive regulation of endopeptidase activity	1.45146	0.00536	10197/10213/55851	PSME3/PSMD14/PSENEN	3
IR	PID_RANBP2_PATHWAY	RANBP2 PATHWAY	1.26347	0.00536	7514/9063/5903	XPO1/PIAS2/RANBP2	3
IR	REACTOME_389357	CD28 dependent PI3K/Akt signaling	1.39561	0.00627	2475/942/5290/3932	MTOR/CD86/PIK3CA/LCK	4
IR	GO:0006364	rRNA processing	2.14886	0.00627	10969/6187/23246/51096/10528/10200/10248/55661/23195/27043/27042	EBNA1BP2/RPS2/BOP1/UTP18/NOP56/MPHOSPH6/POP7/DDX27/MDN1/PELP1/DIEXF	11
IR	REACTOME_5685942	HDR through Homologous Recombination (HRR)	1.25103	0.00627	6233/5892/641/5983/4683/5426	RPS27A/RAD51D/BLM/RFC3/NBN/POLE	6
IR	REACTOME_168138	Toll Like Receptor 9 (TLR9) Cascade	1.29087	0.00627	8411/5289	EEA1/PIK3C3	2
IR	GO:0018406	protein C-linked glycosylation via 2'-alpha-mannosyl-L-tryptophan	0.926237	0.00627	286148/23333	DPY19L4/DPY19L1	2
IR	GO:0090335	regulation of brown fat cell differentiation	-0.400975	0.00627	2475/23411	MTOR/SIRT1	2
IR	BIOCARTA_DICER_PATHWAY	DICER PATHWAY	-0.156616	0.00627	23405/192670	DICER1/AGO4	2
IR	GO:0000731	DNA synthesis involved in DNA repair	-0.629741	0.00643	5983/23411/5426	RFC3/SIRT1/POLE	3
IR	GO:0006888	ER to Golgi vesicle-mediated transport	2.61092	0.00671	6811/6399/60684/11258/8729/10121/1778/51614/29959/8655/140735/10959/51614	STX5/TRAPPC2/TRAPPC11/DCTN3/GBF1/ACTR1A/DYNC1H1/ERGIC3/NRBP1/DYNLL1/DYNLL2/TMED2/ERGIC3	13
IR	REACTOME_2979096	NOTCH2 Activation and Transmission of Signal to the Nucleus	1.48884	0.00671	6233/23385/4853/55851	RPS27A/NCSTN/NOTCH2/PSENEN	4
IR	KEGG_hsa03060	Protein export	1.95969	0.00793	9789/7095/58477/6731	SPCS2/SEC62/SRPRB/SRP72	4
IR	BIOCARTA_CTCF_PATHWAY	CTCF PATHWAY	1.48478	0.00793	10664/2475/5290/6198	CTCF/MTOR/PIK3CA/RPS6KB1	4
IR	GO:0032968	positive regulation of transcription elongation from RNA polymerase II promoter	1.81058	0.00811	6921/79577/2962	TCEB1/CDC73/GTF2F1	3
IR	REACTOME_5685938	HDR through Single Strand Annealing (SSA)	2.37913	0.00827	5884/641/5983/2072/4683	RAD17/BLM/RFC3/ERCC4/NBN	5
IR	GO:0019083	viral transcription	2.42978	0.00828	6147/6233/6176/6187/6204/6134/23279/4928/5903	RPL23A/RPS27A/RPLP1/RPS2/RPS10/RPL10/NUP160/NUP98/RANBP2	9
IR	GO:0051099	positive regulation of binding	1.87448	0.00888	285381/5914	DPH3/RARA	2
IR	REACTOME_446199	Synthesis of Dolichyl-phosphate	1.08237	0.00888	79644/22845	SRD5A3/DOLK	2
IR	GO:0021930	cerebellar granule cell precursor proliferation	-0.332032	0.00888	8624/22809	PSMG1/ATF5	2
IR	GO:0044648	histone H3-K4 dimethylation	-0.292449	0.00888	9739/9757	SETD1A/KMT2B	2
IR	GO:0040029	regulation of gene expression, epigenetic	0.280583	0.00903	10664/27136/11146	CTCF/MORC1/GLMN	3
IR	REACTOME_5693616	Presynaptic phase of homologous DNA pairing and strand exchange	1.88892	0.00905	5892/5884/641/5983/4683	RAD51D/RAD17/BLM/RFC3/NBN	5
IR	REACTOME_5696394	DNA Damage Recognition in GG-NER	1.61903	0.00905	6233/51138/9318/10445/79913	RPS27A/COPS4/COPS2/MCRS1/ACTR5	5
IR	REACTOME_5693554	Resolution of D-loop Structures through Synthesis-Dependent Strand Annealing (SDSA)	1.42541	0.00918	5892/51750/641/4683	RAD51D/RTEL1/BLM/NBN	4
IR	REACTOME_5632684	Hedgehog 'on' state	2.28233	0.01	6233/5705/10197/64750/79577/339745/10213	RPS27A/PSMC5/PSME3/SMURF2/CDC73/SPOPL/PSMD14	7
IR	REACTOME_2173788	Downregulation of TGF-beta receptor signaling	1.40575	0.0106	6233/7514/64750/5500	RPS27A/XPO1/SMURF2/PPP1CB	4
IR	KEGG_hsa03008	Ribosome biogenesis in eukaryotes	2.05529	0.0114	102157402/7514/51096/10528/10248/23195/55651	AK6/XPO1/UTP18/NOP56/POP7/MDN1/NHP2	7
IR	GO:0045630	positive regulation of T-helper 2 cell differentiation	1.51996	0.0114	942/5914	CD86/RARA	2
IR	BIOCARTA_RARRXR_PATHWAY	RARRXR PATHWAY	1.4881	0.0114	2957/5914	GTF2A1/RARA	2
IR	GO:0017183	peptidyl-diphthamide biosynthetic process from peptidyl-histidine	1.32211	0.0114	51611/285381	DPH5/DPH3	2
IR	GO:0048820	hair follicle maturation	0.806033	0.0114	64434/3516	NOM1/RBPJ	2
IR	GO:0016458	gene silencing	-0.351051	0.0114	10847/9757	SRCAP/KMT2B	2
IR	PID_NFKAPPAB_ATYPICAL_PATHWAY	NFKAPPAB ATYPICAL PATHWAY	1.3223	0.012	5290/1432/3932	PIK3CA/MAPK14/LCK	3
IR	GO:0051642	centrosome localization	1.231	0.012	4682/55726/5903	NUBP1/ASUN/RANBP2	3
IR	REACTOME_68827	CDT1 association with the CDC6:ORC:origin complex	1.93177	0.0122	6233/5705/10197/51053/10213/4998	RPS27A/PSMC5/PSME3/GMNN/PSMD14/ORC1	6
IR	GO:0031297	replication fork processing	1.36593	0.0123	55159/51750/641/4796	RFWD3/RTEL1/BLM/TONSL	4
IR	REACTOME_3108214	SUMOylation of DNA damage response and repair proteins	2.33907	0.0123	5885/6613/9063/23279/4928/641/5903	RAD21/SUMO2/PIAS2/NUP160/NUP98/BLM/RANBP2	7
IR	GO:0031124	mRNA 3'-end processing	1.71859	0.0123	51585/58490/4116/9939/8189/8563	PCF11/RPRD1B/MAGOH/RBM8A/SYMPK/THOC5	6
IR	REACTOME_3359462	Defective AMN causes hereditary megaloblastic anemia 1	-0.97299	0.0123	81693	AMN	1
IR	GO:0099518	vesicle cytoskeletal trafficking	0.885991	0.0123	474384	F8A3	1
IR	GO:0060309	elastin catabolic process	0.860234	0.0123	1990	CELA1	1
IR	GO:0006226	dUMP biosynthetic process	0.524598	0.0123	1635	DCTD	1
IR	GO:0072011	glomerular endothelium development	0.477532	0.0123	2303	FOXC2	1
IR	GO:0006378	mRNA polyadenylation	0.619253	0.013	51585/8189/79577/26986	PCF11/SYMPK/CDC73/PABPC1	4
IR	GO:0019886	antigen processing and presentation of exogenous peptide antigen via MHC class II	2.48786	0.013	1062/164/11258/10121/1778/22920/8655/140735	CENPE/AP1G1/DCTN3/ACTR1A/DYNC1H1/KIFAP3/DYNLL1/DYNLL2	8
IR	GO:2000767	positive regulation of cytoplasmic translation	1.3483	0.0143	1660/5315	DHX9/PKM	2
IR	GO:0032790	ribosome disassembly	0.994794	0.0143	28985/92399	MCTS1/MRRF	2
IR	GO:0060711	labyrinthine layer development	-0.0287708	0.0143	57448/54583	BIRC6/EGLN1	2
IR	REACTOME_4615885	SUMOylation of DNA replication proteins	1.87448	0.0146	6613/3619/23279/4928/5903	SUMO2/INCENP/NUP160/NUP98/RANBP2	5
IR	REACTOME_68962	Activation of the pre-replicative complex	0.639332	0.0174	10926/51053/4998/5426	DBF4/GMNN/ORC1/POLE	4
IR	REACTOME_110320	Translesion Synthesis by POLH	1.45018	0.0174	6233/55666/5983	RPS27A/NPLOC4/RFC3	3
IR	REACTOME_1236382	Constitutive Signaling by Ligand-Responsive EGFR Cancer Variants	1.15947	0.0174	6233/11140/5290	RPS27A/CDC37/PIK3CA	3
IR	GO:0039694	viral RNA genome replication	2.11477	0.0174	8411/5093	EEA1/PCBP1	2
IR	GO:0006613	cotranslational protein targeting to membrane	1.73034	0.0174	7095/23204	SEC62/ARL6IP1	2
IR	GO:0006620	posttranslational protein targeting to endoplasmic reticulum membrane	1.35651	0.0174	439/7095	ASNA1/SEC62	2
IR	GO:0036297	interstrand cross-link repair	1.75802	0.0174	6233/5892/55159/91442/2072	RPS27A/RAD51D/RFWD3/C19orf40/ERCC4	5
IR	GO:0034063	stress granule assembly	1.36803	0.0174	1654/1778/9908	DDX3X/DYNC1H1/G3BP2	3
IR	REACTOME_3232118	SUMOylation of transcription factors	1.19	0.0174	6613/7158/9063	SUMO2/TP53BP1/PIAS2	3
IR	GO:0060716	labyrinthine layer blood vessel development	0.212858	0.0174	26259/3516/10959	FBXW8/RBPJ/TMED2	3
IR	GO:1902036	regulation of hematopoietic stem cell differentiation	1.98595	0.0174	5705/10197/9739/54517/10213/2623	PSMC5/PSME3/SETD1A/PUS7/PSMD14/GATA1	6
IR	GO:0050775	positive regulation of dendrite morphogenesis	1.53335	0.0174	23011/26259/29882	RAB21/FBXW8/ANAPC2	3
IR	GO:0051252	regulation of RNA metabolic process	1.69113	0.0174	57060/5093	PCBP4/PCBP1	2
IR	GO:1902808	positive regulation of cell cycle G1/S phase transition	1.31937	0.0174	79577/252983	CDC73/STXBP4	2
IR	GO:0035148	tube formation	0.854231	0.0174	23405/10806	DICER1/SDCCAG8	2
IR	GO:0043486	histone exchange	0.728715	0.0174	10847/64431	SRCAP/ACTR6	2
IR	GO:0021680	cerebellar Purkinje cell layer development	0.712958	0.0174	16/27089	AARS/UQCRQ	2
IR	GO:1904378	maintenance of unfolded protein involved in ERAD pathway	1.63317	0.0174	8975	USP13	1
IR	GO:0090245	axis elongation involved in somitogenesis	1.12513	0.0174	9968	MED12	1
IR	GO:0006532	aspartate biosynthetic process	-1.0032	0.0174	2806	GOT2	1
IR	REACTOME_190704	Oligomerization of connexins into connexons	0.985059	0.0174	2706	GJB2	1
IR	GO:1903445	protein transport from ciliary membrane to plasma membrane	-0.922622	0.0174	196383	RILPL2	1
IR	GO:1990456	mitochondrion-endoplasmic reticulum membrane tethering	-0.841005	0.0174	118987	PDZD8	1
IR	GO:0006505	GPI anchor metabolic process	0.819794	0.0174	284098	PIGW	1
IR	GO:0034140	negative regulation of toll-like receptor 3 signaling pathway	0.809881	0.0174	2150	F2RL1	1
IR	GO:0038146	chemokine (C-X-C motif) ligand 12 signaling pathway	0.799883	0.0174	9943	OXSR1	1
IR	GO:0099625	ventricular cardiac muscle cell membrane repolarization	0.777781	0.0174	3762	KCNJ5	1
IR	GO:0006546	glycine catabolic process	0.68778	0.0174	2653	GCSH	1
IR	GO:0030185	nitric oxide transport	0.649746	0.0174	3043	HBB	1
IR	GO:0019276	UDP-N-acetylgalactosamine metabolic process	0.646306	0.0174	2135	EXTL2	1
IR	REACTOME_8964041	LDL remodeling	0.617573	0.0174	319	APOF	1
IR	GO:0018171	peptidyl-cysteine oxidation	0.58632	0.0174	10935	PRDX3	1
IR	GO:0036018	cellular response to erythropoietin	0.58599	0.0174	4502	MT2A	1
IR	GO:0097745	mitochondrial tRNA 5'-end processing	0.547203	0.0174	3028	HSD17B10	1
IR	GO:0032232	negative regulation of actin filament bundle assembly	0.532528	0.0174	5216	PFN1	1
IR	GO:0034766	negative regulation of ion transmembrane transport	0.495677	0.0174	51185	CRBN	1
IR	GO:0034421	post-translational protein acetylation	0.493808	0.0174	157570	ESCO2	1
IR	REACTOME_163560	Triglyceride catabolism	1.47153	0.0194	2171/2173/5500	FABP5/FABP7/PPP1CB	3
IR	REACTOME_5675482	Regulation of necroptotic cell death	0.986113	0.0194	6233/8473/11140	RPS27A/OGT/CDC37	3
IR	GO:0045089	positive regulation of innate immune response	0.451206	0.0214	1660/56832/661	DHX9/IFNK/POLR3D	3
IR	GO:0045830	positive regulation of isotype switching	1.03212	0.0214	7158/149840	TP53BP1/C20orf196	2
IR	REACTOME_6805567	Keratinization	1.37035	0.0214	83901/386674/337959/440051/85280/3868/386679/353333/3887	KRTAP9-8/KRTAP10-6/KRTAP13-2/KRTAP5-11/KRTAP9-4/KRT16/KRTAP10-2/KRTAP10-10/KRT81	9
IR	GO:0006310	DNA recombination	1.94116	0.0214	5885/10445/283677/79913/641	RAD21/MCRS1/C15orf60/ACTR5/BLM	5
IR	GO:0002943	tRNA dihydrouridine synthesis	-0.866204	0.0214	64118	DUS1L	1
IR	GO:1900825	regulation of membrane depolarization during cardiac muscle cell action potential	-0.845612	0.0214	7871	SLMAP	1
IR	GO:0006490	oligosaccharide-lipid intermediate biosynthetic process	0.813083	0.0214	29929	ALG6	1
IR	GO:0060393	regulation of pathway-restricted SMAD protein phosphorylation	0.798159	0.0214	168667	BMPER	1
IR	GO:0009051	pentose-phosphate shunt, oxidative branch	0.690599	0.0214	25796	PGLS	1
IR	GO:0009812	flavonoid metabolic process	0.6498	0.0214	6817	SULT1A1	1
IR	REACTOME_6807047	Cholesterol biosynthesis via desmosterol	0.62293	0.0214	6309	SC5D	1
IR	GO:0006610	ribosomal protein import into nucleus	0.593912	0.0214	51194	IPO11	1
IR	GO:0045629	negative regulation of T-helper 2 cell differentiation	0.55749	0.0214	9655	SOCS5	1
IR	GO:0071543	diphosphoinositol polyphosphate metabolic process	0.502073	0.0214	11163	NUDT4	1
IR	GO:0042036	negative regulation of cytokine biosynthetic process	0.493735	0.0214	79589	RNF128	1
IR	GO:0006235	dTTP biosynthetic process	0.460815	0.0214	1841	DTYMK	1
IR	REACTOME_427975	Proton/oligopeptide cotransporters	0.457858	0.0214	121260	SLC15A4	1
IR	GO:0032434	regulation of proteasomal ubiquitin-dependent protein catabolic process	-0.273753	0.0214	7514/11146	XPO1/GLMN	2
IR	GO:0050434	positive regulation of viral transcription	1.55173	0.0214	1660/2959/2962	DHX9/GTF2B/GTF2F1	3
IR	REACTOME_168325	Viral Messenger RNA Synthesis	2.20731	0.0214	23279/4928/2962/5903	NUP160/NUP98/GTF2F1/RANBP2	4
IR	GO:0006110	regulation of glycolytic process	1.69442	0.0214	8473/23279/4928/5903	OGT/NUP160/NUP98/RANBP2	4
IR	GO:0002098	tRNA wobble uridine modification	1.41308	0.0273	26610/285381	ELP4/DPH3	2
IR	GO:1904504	positive regulation of lipophagy	0.996255	0.0273	9517	SPTLC2	1
IR	GO:0048496	maintenance of animal organ identity	0.986862	0.0273	9657	IQCB1	1
IR	GO:0030950	establishment or maintenance of actin cytoskeleton polarity	-0.934091	0.0273	9124	PDLIM1	1
IR	GO:0032273	positive regulation of protein polymerization	0.921011	0.0273	11076	TPPP	1
IR	GO:0051495	positive regulation of cytoskeleton organization	0.776833	0.0273	5202	PFDN2	1
IR	REACTOME_1483226	Synthesis of PI	0.487967	0.0273	10423	CDIPT	1
IR	GO:0099536	synaptic signaling	0.469948	0.0273	56888	KCMF1	1
IR	GO:0014074	response to purine-containing compound	0.456865	0.0273	3157	HMGCS1	1
IR	GO:0031167	rRNA methylation	1.0099	0.0296	117246/51504	FTSJ3/TRMT112	2
IR	GO:0048024	regulation of mRNA splicing, via spliceosome	0.966447	0.0296	91746/6651	YTHDC1/SON	2
IR	GO:0043044	ATP-dependent chromatin remodeling	1.29887	0.0327	10847/1108/79913	SRCAP/CHD4/ACTR5	3
IR	GO:0003158	endothelium development	1.11029	0.0327	2701	GJA4	1
IR	GO:1904753	negative regulation of vascular associated smooth muscle cell migration	0.546353	0.0327	5592	PRKG1	1
IR	GO:0007023	post-chaperonin tubulin folding pathway	0.474772	0.0327	6902	TBCA	1
IR	REACTOME_606279	Deposition of new CENPA-containing nucleosomes at the centromere	1.93666	0.033	8341/11339/91687/85236/3014	HIST1H2BN/OIP5/CENPL/HIST1H2BK/H2AFX	5
IR	GO:0000381	regulation of alternative mRNA splicing, via spliceosome	1.52862	0.033	55234/91746/4116/9939/4154	SMU1/YTHDC1/MAGOH/RBM8A/MBNL1	5
IR	GO:0008156	negative regulation of DNA replication	1.01312	0.0346	5884/51053	RAD17/GMNN	2
IR	GO:0030150	protein import into mitochondrial matrix	0.825455	0.0346	131118/10452	DNAJC19/TOMM40	2
IR	GO:0045859	regulation of protein kinase activity	1.03044	0.0386	1894/26610	ECT2/ELP4	2
IR	GO:0045162	clustering of voltage-gated sodium channels	0.839619	0.0393	375790	AGRN	1
IR	GO:0007198	adenylate cyclase-inhibiting serotonin receptor signaling pathway	0.54423	0.0393	3355	HTR1F	1
IR	REACTOME_427413	NoRC negatively regulates rRNA expression	1.87951	0.0459	8341/29115/79595/64426/85236/3014	HIST1H2BN/SAP30BP/SAP130/SUDS3/HIST1H2BK/H2AFX	6
IR	GO:0022898	regulation of transmembrane transporter activity	-0.919811	0.0459	57393	TMEM27	1
IR	GO:0008037	cell recognition	-0.821527	0.0459	79937	CNTNAP3	1
IR	GO:0010898	positive regulation of triglyceride catabolic process	0.675761	0.0528	13	AADAC	1
IR	GO:1903818	positive regulation of voltage-gated potassium channel activity	0.665223	0.0528	219527	LRRC55	1
IR	REACTOME_5666185	RHO GTPases Activate Rhotekin and Rhophilins	0.641262	0.0528	30851	TAX1BP3	1
IR	GO:0032784	regulation of DNA-templated transcription, elongation	0.604347	0.0528	27336	HTATSF1	1
IR	GO:0033622	integrin activation	0.457354	0.0528	10979	FERMT2	1
IR	GO:0043484	regulation of RNA splicing	1.57996	0.0528	6651/4154/389677	SON/MBNL1/RBM12B	3
IR	REACTOME_5419276	Mitochondrial translation termination	1.79866	0.0551	29088/92399/64928/10884/28957	MRPL15/MRRF/MRPL14/MRPS30/MRPS28	5
IR	GO:0034629	cellular protein-containing complex localization	0.737148	0.0597	54468	MIOS	1
IR	REACTOME_167160	RNA Pol II CTD phosphorylation and interaction with CE during HIV infection	1.80146	0.0623	8731/2962	RNMT/GTF2F1	2
IR	GO:0042273	ribosomal large subunit biogenesis	-0.290685	0.0663	10969/55027	EBNA1BP2/HEATR3	2
IR	REACTOME_76066	RNA Polymerase III Transcription Initiation From Type 2 Promoter	0.138112	0.0663	55814/661	BDP1/POLR3D	2
IR	REACTOME_8851680	Butyrophilin (BTN) family interactions	1.2814	0.0663	11120	BTN2A1	1
IR	GO:0051013	microtubule severing	1.21772	0.0663	284076	TTLL6	1
IR	GO:0036065	fucosylation	-0.87194	0.0663	170384	FUT11	1
IR	REACTOME_1475029	Reversible hydration of carbon dioxide	0.880952	0.0736	763	CA5A	1
IR	GO:0051014	actin filament severing	-0.837377	0.0736	2314	FLII	1
IR	GO:0097502	mannosylation	0.474251	0.0736	200810	ALG1L	1
IR	GO:0033146	regulation of intracellular estrogen receptor signaling pathway	1.08771	0.094	55325	UFSP2	1
IR	GO:0042574	retinal metabolic process	0.478773	0.094	147015	DHRS13	1
IR	GO:2001237	negative regulation of extrinsic apoptotic signaling pathway	0.977967	0.0988	10197/57448	PSME3/BIRC6	2
IR	GO:0035036	sperm-egg recognition	0.816396	0.102	246777	SPESP1	1
IR	GO:0022904	respiratory electron transport chain	0.459974	0.102	144363	LYRM5	1
IR	GO:0019226	transmission of nerve impulse	1.22761	0.125	146183	OTOA	1
IR	PID_CONE_PATHWAY	CONE PATHWAY	0.781965	0.147	131890	GRK7	1
IR	GO:2001235	positive regulation of apoptotic signaling pathway	-0.827074	0.154	388324	INCA1	1
IR	REACTOME_5620922	BBSome-mediated cargo-targeting to cilium	0.781974	0.154	54585	LZTFL1	1
IR	GO:0000387	spliceosomal snRNP assembly	0.780287	0.181	8161	COIL	1
IR	GO:0045737	positive regulation of cyclin-dependent protein serine/threonine kinase activity	1.20576	0.198	151195	CCNYL1	1
IR	GO:0006958	complement activation, classical pathway	0.533354	0.24	3426	CFI	1

## Sheet: Table 3-4
Table 3-4: Unfiltered GSEA results from Untreated (UN) screen.
Treatmentb	IDc	Descriptiond	NESe	FDRf	geneIDsg	geneNamesh	Counti
UN	GO:2000816	negative regulation of mitotic sister chromatid separation	2.08657	0	9232/10744	PTTG1/PTTG2	2
UN	GO:0006362	transcription elongation from RNA polymerase I promoter	3.16989	5.5e-07	7343/2967/5441/4331/9013/2968/6908/30834	UBTF/GTF2H3/POLR2L/MNAT1/TAF1C/GTF2H4/TBP/ZNRD1	8
UN	REACTOME_6791226	Major pathway of rRNA processing in the nucleolus and cytosol	4.89435	5.63e-05	6156/6124/10528/6193/88745/10199/6138/116832/22803/9277/6155/117246/11056/51096	RPL30/RPL4/NOP56/RPS5/RRP36/MPHOSPH10/RPL15/RPL39L/XRN2/WDR46/RPL27/FTSJ3/DDX52/UTP18	14
UN	GO:0006283	transcription-coupled nucleotide-excision repair	4.21016	6.33e-05	2967/5432/6117/5441/5985/10920/5982/4331/2968	GTF2H3/POLR2C/RPA1/POLR2L/RFC5/COPS8/RFC2/MNAT1/GTF2H4	9
UN	REACTOME_72163	mRNA Splicing - Major Pathway	3.88573	6.33e-05	6636/5432/11051/26121/53981/6627/7536/5441/10946/23350/24148/55749/5093/51362	SNRPF/POLR2C/NUDT21/PRPF31/CPSF2/SNRPA1/SF1/POLR2L/SF3A3/U2SURP/PRPF6/CCAR1/PCBP1/CDC40	14
UN	REACTOME_168325	Viral Messenger RNA Synthesis	3.94852	7.07e-05	5432/129401/5441/23165/9688/57122/53371	POLR2C/NUP35/POLR2L/NUP205/NUP93/NUP107/NUP54	7
UN	REACTOME_167161	HIV Transcription Initiation	4.05564	8.68e-05	2967/5432/5441/4331/2968/6879/6908	GTF2H3/POLR2C/POLR2L/MNAT1/GTF2H4/TAF7/TBP	7
UN	GO:0019083	viral transcription	4.8582	0.000104033	6156/6124/129401/6193/6138/23165/9688/57122/6155/53371	RPL30/RPL4/NUP35/RPS5/RPL15/NUP205/NUP93/NUP107/RPL27/NUP54	10
UN	REACTOME_156827	L13a-mediated translational silencing of Ceruloplasmin expression	3.47383	0.000114001	6156/6124/6193/1968/1973/26986/6138/116832/6155/7458	RPL30/RPL4/RPS5/EIF2S3/EIF4A1/PABPC1/RPL15/RPL39L/RPL27/EIF4H	10
UN	REACTOME_191859	snRNP Assembly	4.01917	0.000145744	6636/129401/79760/23165/9688/57122/53371	SNRPF/NUP35/GEMIN7/NUP205/NUP93/NUP107/NUP54	7
UN	PID_ATR_PATHWAY	ATR PATHWAY	3.35632	0.000197169	4176/5888/6117/5985/5982/5883	MCM7/RAD51/RPA1/RFC5/RFC2/RAD9A	6
UN	GO:0043981	histone H4-K5 acetylation	2.90487	0.0002425	8473/284058/10445/55683	OGT/KANSL1/MCRS1/KANSL3	4
UN	GO:1990120	messenger ribonucleoprotein complex assembly	-0.445396	0.0002425	11051/11052	NUDT21/CPSF6	2
UN	GO:0044346	fibroblast apoptotic process	-0.291919	0.0002425	4609/578	MYC/BAK1	2
UN	GO:0016070	RNA metabolic process	2.2149	0.000327474	5432/57721/5441/22803/9589/5093	POLR2C/METTL14/POLR2L/XRN2/WTAP/PCBP1	6
UN	KEGG_hsa03040	Spliceosome	2.59675	0.00038661	6636/26121/6627/494115/8559/10946/23350/24148/5093/51362	SNRPF/PRPF31/SNRPA1/RBMXL1/PRPF18/SF3A3/U2SURP/PRPF6/PCBP1/CDC40	10
UN	REACTOME_110320	Translesion Synthesis by POLH	2.81908	0.000428082	6117/5985/5982/7353	RPA1/RFC5/RFC2/UFD1L	4
UN	GO:0031427	response to methotrexate	2.02851	0.000514818	440/1719	ASNS/DHFR	2
UN	GO:1905166	negative regulation of lysosomal protein catabolic process	-0.293029	0.000514818	55737/23400	VPS35/ATP13A2	2
UN	GO:0042769	DNA damage response, detection of DNA damage	3.05313	0.000726772	6117/5985/7398/5982/60488	RPA1/RFC5/USP1/RFC2/MRPS35	5
UN	REACTOME_203927	MicroRNA (miRNA) biogenesis	2.47735	0.00077248	5432/57510/5441/23405	POLR2C/XPO5/POLR2L/DICER1	4
UN	REACTOME_5689603	UCH proteinases	2.38243	0.000879567	5701/8473/8330/10445/5714/8332/8334/79913	PSMC2/OGT/HIST1H2AK/MCRS1/PSMD8/HIST1H2AL/HIST1H2AC/ACTR5	8
UN	GO:1904714	regulation of chaperone-mediated autophagy	0.451961	0.000979057	1917/23400	EEF1A2/ATP13A2	2
UN	GO:0016050	vesicle organization	0.944214	0.00100573	26271/23607/9765	FBXO5/CD2AP/ZFYVE16	3
UN	PID_MYC_ACTIV_PATHWAY	MYC ACTIV PATHWAY	3.64584	0.00101298	3329/7343/4831/1973/4609/2597/3658	HSPD1/UBTF/NME2/EIF4A1/MYC/GAPDH/IREB2	7
UN	REACTOME_2467813	Separation of Sister Chromatids	5.43464	0.00130814	5701/3619/1058/29945/220134/9232/57122/25936/9126/1060/5714	PSMC2/INCENP/CENPA/ANAPC4/SKA1/PTTG1/NUP107/NSL1/SMC3/CENPC/PSMD8	11
UN	GO:0061621	canonical glycolysis	1.27328	0.00138717	5315/5230/2597/7167	PKM/PGK1/GAPDH/TPI1	4
UN	GO:0000212	meiotic spindle organization	2.13878	0.00157345	4627/7283	MYH9/TUBG1	2
UN	GO:1903543	positive regulation of exosomal secretion	0.443963	0.00157345	7879/7251/23400	RAB7A/TSG101/ATP13A2	3
UN	GO:0006891	intra-Golgi vesicle-mediated transport	2.9991	0.00180098	4905/83548/27095/10466	NSF/COG3/TRAPPC3/COG5	4
UN	PID_FANCONI_PATHWAY	FANCONI PATHWAY	3.17956	0.00180098	6117/5985/7398/5982/5883	RPA1/RFC5/USP1/RFC2/RAD9A	5
UN	GO:0042795	snRNA transcription by RNA polymerase II	2.1351	0.00230863	5432/905/5441/23379/6908/5451	POLR2C/CCNT2/POLR2L/KIAA0947/TBP/POU2F1	6
UN	GO:0071549	cellular response to dexamethasone stimulus	-0.00901767	0.00230863	1392/9101/5106/114907	CRH/USP8/PCK2/FBXO32	4
UN	GO:0043032	positive regulation of macrophage activation	0.224493	0.00230863	3329/3735/124912	HSPD1/KARS/SPACA3	3
UN	GO:0031497	chromatin assembly	1.95779	0.00230863	8208/146059	CHAF1B/CDAN1	2
UN	GO:0010032	meiotic chromosome condensation	1.66313	0.00230863	3619/10051	INCENP/SMC4	2
UN	GO:0051798	positive regulation of hair follicle development	-0.0948725	0.00230863	3872/10468	KRT17/FST	2
UN	GO:0019827	stem cell population maintenance	1.84677	0.00278461	80306/57721/1656/9126/9412	MED28/METTL14/DDX6/SMC3/MED21	5
UN	REACTOME_70263	Gluconeogenesis	-0.172022	0.0028713	5230/2597/5106/7167	PGK1/GAPDH/PCK2/TPI1	4
UN	KEGG_hsa00740	Riboflavin metabolism	2.23326	0.00336535	5169/55312	ENPP3/RFK	2
UN	GO:0045039	protein import into mitochondrial inner membrane	1.46335	0.00336535	26519/26520	TIMM10/TIMM9	2
UN	GO:1904046	negative regulation of vascular endothelial growth factor production	0.929698	0.00373042	10204	NUTF2	1
UN	GO:0000278	mitotic cell cycle	5.13292	0.00418792	3832/220134/9088/7283/79648/9126/85378/1060	KIF11/SKA1/PKMYT1/TUBG1/MCPH1/SMC3/TUBGCP6/CENPC	8
UN	GO:0007567	parturition	2.10409	0.00437697	1392/100137049	CRH/PLA2G4B	2
UN	REACTOME_199220	Vitamin B5 (pantothenate) metabolism	1.99044	0.00437697	5169/8875	ENPP3/VNN2	2
UN	GO:0000722	telomere maintenance via recombination	1.72086	0.00437697	5888/79677	RAD51/SMC6	2
UN	GO:0006310	DNA recombination	2.2472	0.00509067	5888/6117/3149/10445/79913	RAD51/RPA1/HMGB3/MCRS1/ACTR5	5
UN	GO:0006275	regulation of DNA replication	2.97246	0.00509067	57695/26271/9126	USP37/FBXO5/SMC3	3
UN	GO:0006390	mitochondrial transcription	2.03707	0.00575638	79736/5442	TEFM/POLRMT	2
UN	REACTOME_2408522	Selenoamino acid metabolism	1.72512	0.00575638	3735/51520	KARS/LARS	2
UN	GO:0000245	spliceosomal complex assembly	2.25119	0.00643451	7536/1653/24148	SF1/DDX1/PRPF6	3
UN	GO:0070125	mitochondrial translational elongation	4.08932	0.00643451	84311/60488/65993/64928/28957/51073	MRPL45/MRPS35/MRPS34/MRPL14/MRPS28/MRPL4	6
UN	GO:0051321	meiotic cell cycle	3.75019	0.00643451	5888/6117/9088/9126/85378	RAD51/RPA1/PKMYT1/SMC3/TUBGCP6	5
UN	GO:0000375	RNA splicing, via transesterification reactions	2.48532	0.00643451	10199/10946/24148	MPHOSPH10/SF3A3/PRPF6	3
UN	GO:0006506	GPI anchor biosynthetic process	-0.747081	0.00643451	284098/100996939/8818	PIGW/PYURF/DPM2	3
UN	REACTOME_9018519	Estrogen-dependent gene expression	2.74139	0.00643451	5432/5441/4609/6908/9126/1105/5451/8334	POLR2C/POLR2L/MYC/TBP/SMC3/CHD1/POU2F1/HIST1H2AC	8
UN	GO:0030204	chondroitin sulfate metabolic process	1.74734	0.00643451	29940	DSE	1
UN	GO:0030185	nitric oxide transport	1.74367	0.00643451	3043	HBB	1
UN	GO:0018343	protein farnesylation	1.71228	0.00643451	2342	FNTB	1
UN	GO:0002357	defense response to tumor cell	1.53103	0.00643451	27303	RBMS3	1
UN	GO:0051938	L-glutamate import	-1.49341	0.00643451	57030	SLC17A7	1
UN	GO:0043686	co-translational protein modification	-1.40712	0.00643451	3703	STT3A	1
UN	GO:0019284	L-methionine salvage from S-adenosylmethionine	-1.37615	0.00643451	58478	ENOPH1	1
UN	GO:0010693	negative regulation of alkaline phosphatase activity	1.14483	0.00643451	10507	SEMA4D	1
UN	GO:0046471	phosphatidylglycerol metabolic process	1.09602	0.00643451	8399	PLA2G10	1
UN	GO:0010871	negative regulation of receptor biosynthetic process	1.01701	0.00643451	5465	PPARA	1
UN	GO:0008612	peptidyl-lysine modification to peptidyl-hypusine	1.00519	0.00643451	1725	DHPS	1
UN	REACTOME_176974	Unwinding of DNA	1.65291	0.00685183	4176/51659	MCM7/GINS2	2
UN	GO:0070979	protein K11-linked ubiquitination	0.658975	0.0080812	29945/7332/51619	ANAPC4/UBE2L3/UBE2D4	3
UN	PID_TCR_CALCIUM_PATHWAY	TCR CALCIUM PATHWAY	0.575159	0.0080812	5534/3562/5451	PPP3R1/IL3/POU2F1	3
UN	GO:0045737	positive regulation of cyclin-dependent protein serine/threonine kinase activity	0.538334	0.0080812	905/4331/1164	CCNT2/MNAT1/CKS2	3
UN	KEGG_hsa03020	RNA polymerase	0.407462	0.0080812	5432/5441/30834	POLR2C/POLR2L/ZNRD1	3
UN	KEGG_hsa03010	Ribosome	4.01118	0.00811984	6156/6124/6193/6138/64928/6155/51073	RPL30/RPL4/RPS5/RPL15/MRPL14/RPL27/MRPL4	7
UN	REACTOME_2564830	Cytosolic iron-sulfur cluster assembly	1.51322	0.00811984	10101/22	NUBP2/ABCB7	2
UN	GO:0006378	mRNA polyadenylation	2.05575	0.00891608	11051/53981/26986	NUDT21/CPSF2/PABPC1	3
UN	GO:0045745	positive regulation of G protein-coupled receptor signaling pathway	1.95815	0.00912912	5148/29767	PDE6G/TMOD2	2
UN	GO:0006121	mitochondrial electron transport, succinate to ubiquinone	2.06895	0.00912912	6392	SDHD	1
UN	GO:0000303	response to superoxide	1.97305	0.00912912	6648	SOD2	1
UN	GO:0071709	membrane assembly	1.93607	0.00912912	116238	TLCD1	1
UN	GO:0006235	dTTP biosynthetic process	1.88163	0.00912912	1841	DTYMK	1
UN	GO:0032053	ciliary basal body organization	1.74076	0.00912912	9696	CROCC	1
UN	GO:0070445	regulation of oligodendrocyte progenitor proliferation	-1.64696	0.00912912	5803	PTPRZ1	1
UN	GO:1990785	response to water-immersion restraint stress	1.64504	0.00912912	5967	REG1A	1
UN	GO:0001522	pseudouridine synthesis	-1.46807	0.00912912	54517	PUS7	1
UN	GO:0051562	negative regulation of mitochondrial calcium ion concentration	1.21174	0.00912912	3954	LETM1	1
UN	GO:0000154	rRNA modification	1.18264	0.00912912	51106	TFB1M	1
UN	REACTOME_6807047	Cholesterol biosynthesis via desmosterol	1.03344	0.00912912	6309	SC5D	1
UN	REACTOME_446193	Biosynthesis of the N-glycan precursor (dolichol lipid-linked oligosaccharide, LLO) and transfer to a nascent protein	2.17002	0.00985329	91869/10195	RFT1/ALG3	2
UN	GO:0002098	tRNA wobble uridine modification	1.91539	0.00985329	23587/285381	ELP5/DPH3	2
UN	GO:1901800	positive regulation of proteasomal protein catabolic process	-0.368452	0.00985329	5701/160418	PSMC2/TMTC3	2
UN	PID_ATM_PATHWAY	ATM PATHWAY	3.04666	0.0112916	7158/5883/9126	TP53BP1/RAD9A/SMC3	3
UN	GO:0030490	maturation of SSU-rRNA	1.75925	0.0115169	153443/11056	SRFBP1/DDX52	2
UN	GO:1904263	positive regulation of TORC1 signaling	1.95006	0.0120327	9894/51520	TELO2/LARS	2
UN	GO:0007250	activation of NF-kappaB-inducing kinase activity	-0.327374	0.0120327	10920/8795	COPS8/TNFRSF10B	2
UN	BIOCARTA_DC_PATHWAY	DC PATHWAY	-0.0591764	0.0120327	3562/3439	IL3/IFNA1	2
UN	GO:0006798	polyphosphate catabolic process	1.37716	0.0120327	149428	BNIPL	1
UN	GO:0014074	response to purine-containing compound	0.966087	0.0120327	3157	HMGCS1	1
UN	BIOCARTA_MTA3_PATHWAY	MTA3 PATHWAY	-0.0995424	0.0135672	2597/3316	GAPDH/HSPB2	2
UN	REACTOME_390471	Association of TriC/CCT with target proteins during biosynthesis	2.27765	0.0151592	10528/7203/22803	NOP56/CCT3/XRN2	3
UN	GO:0007167	enzyme linked receptor protein signaling pathway	1.85644	0.0152264	51206	GP6	1
UN	REACTOME_392154	Nitric oxide stimulates guanylate cyclase	-1.48239	0.0152264	2983	GUCY1B3	1
UN	GO:0014842	regulation of skeletal muscle satellite cell proliferation	1.44235	0.0152264	94104	PAXBP1	1
UN	GO:0048205	COPI coating of Golgi vesicle	-1.42736	0.0152264	26286	ARFGAP3	1
UN	REACTOME_193144	Estrogen biosynthesis	1.16645	0.0152264	441282	AKR1B15	1
UN	GO:0070358	actin polymerization-dependent cell motility	1.196	0.0187323	10109	ARPC2	1
UN	GO:0000055	ribosomal large subunit export from nucleus	1.12981	0.0187323	55153	SDAD1	1
UN	GO:0016458	gene silencing	1.02932	0.0187323	10847	SRCAP	1
UN	GO:0043297	apical junction assembly	1.02347	0.0187323	7414	VCL	1
UN	REACTOME_3656225	Defective CHST6 causes MCDC1	1.81312	0.0221683	4969	OGN	1
UN	GO:0000480	endonucleolytic cleavage in 5'-ETS of tricistronic rRNA transcript (SSU-rRNA, 5.8S rRNA, LSU-rRNA)	1.02608	0.0221683	84294	UTP23	1
UN	REACTOME_209822	Glycoprotein hormones	1.55753	0.0260091	83729	INHBE	1
UN	GO:0007021	tubulin complex assembly	-1.55265	0.0260091	7411	VBP1	1
UN	GO:0000492	box C/D snoRNP assembly	1.53217	0.0260091	26747	NUFIP1	1
UN	GO:0003094	glomerular filtration	-1.65694	0.0294477	57156	TMEM63C	1
UN	GO:0060294	cilium movement involved in cell motility	-1.48183	0.0324337	81492	RSPH6A	1
UN	GO:0036065	fucosylation	1.30462	0.0324337	170384	FUT11	1
UN	GO:0010950	positive regulation of endopeptidase activity	1.2189	0.0324337	55122	AKIRIN2	1
UN	GO:0006301	postreplication repair	1.14054	0.0324337	389898	UBE2NL	1
UN	GO:0048681	negative regulation of axon regeneration	1.11382	0.0324337	29956	CERS2	1
UN	GO:0034472	snRNA 3'-end processing	0.924438	0.0324337	441521	CT45A5	1
UN	GO:0000460	maturation of 5.8S rRNA	1.05177	0.0363719	10412	NSA2	1
UN	GO:1903358	regulation of Golgi organization	1.28885	0.0405152	79591	C10orf76	1
UN	GO:0009968	negative regulation of signal transduction	-0.00981255	0.0490657	26575/6000	RGS17/RGS7	2
UN	GO:0032781	positive regulation of ATPase activity	1.93494	0.0538289	23234/2968	DNAJC9/GTF2H4	2
UN	REACTOME_8863795	Downregulation of ERBB2 signaling	-1.69934	0.0907449	4145	MATK	1
UN	GO:0050873	brown fat cell differentiation	1.48233	0.116232	10124	ARL4A	1
UN	GO:0003333	amino acid transmembrane transport	1.59131	0.126089	55089	SLC38A4	1
UN	GO:0030218	erythrocyte differentiation	1.10261	0.210263	84529	C15orf41	1
UN	GO:0035176	social behavior	1.03619	0.215867	54584	GNB1L	1

## Sheet: Table 3-5
Table 3-5: Unfiltered GSEA results from 1µM Cisplatin (Pt) screen.
Treatmentb	IDc	Descriptiond	NESe	FDRf	geneIDsg	geneNamesh	Counti
Pt	KEGG_hsa03015	mRNA surveillance pathway	2.32312	5.35e-05	53981/1479/2107/2733/4116/56001/26986/5411/5499/5500/5527/8189	CPSF2/CSTF3/ETF1/GLE1/MAGOH/NXF2/PABPC1/PNN/PPP1CA/PPP1CB/PPP2R5C/SYMPK	12
Pt	REACTOME_2467813	Separation of Sister Chromatids	2.46256	0.000548875	25906/991/1778/10403/54820/57122/4928/5048/5527/5700/5716/5714/5903/7314/27338	ANAPC15/CDC20/DYNC1H1/NDC80/NDE1/NUP107/NUP98/PAFAH1B1/PPP2R5C/PSMC1/PSMD10/PSMD8/RANBP2/UBB/UBE2S	15
Pt	REACTOME_2565942	Regulation of PLK1 Activity at G2/M Transition	1.79953	0.000548875	79866/8454/1778/93323/54820/4751/5048/10733/5500/7314	BORA/CUL1/DYNC1H1/HAUS8/NDE1/NEK2/PAFAH1B1/PLK4/PPP1CB/UBB	10
Pt	GO:0031120	snRNA pseudouridine synthesis	0.712245	0.00325087	55651/55505	NHP2/NOP10	2
Pt	REACTOME_179409	APC-Cdc20 mediated degradation of Nek2A	1.09064	0.00325087	25906/991/4751/7314/27338	ANAPC15/CDC20/NEK2/UBB/UBE2S	5
Pt	GO:0043488	regulation of mRNA stability	1.89496	0.00325087	328/1981/1994/51013/26986/57060/5700/5716/5714/7314	APEX1/EIF4G1/ELAVL1/EXOSC1/PABPC1/PCBP4/PSMC1/PSMD10/PSMD8/UBB	10
Pt	REACTOME_380320	Recruitment of NuMA to mitotic centrosomes	1.95633	0.00325087	1778/93323/440145/54820/4751/4926/5048/10733/27175	DYNC1H1/HAUS8/MZT1/NDE1/NEK2/NUMA1/PAFAH1B1/PLK4/TUBG2	9
Pt	GO:0006406	mRNA export from nucleus	1.82254	0.00466786	3267/53981/2733/4116/57122/4928/56001/5903/8189	AGFG1/CPSF2/GLE1/MAGOH/NUP107/NUP98/NXF2/RANBP2/SYMPK	9
Pt	GO:0001522	pseudouridine synthesis	1.03653	0.00466786	55505/54517	NOP10/PUS7	2
Pt	GO:0031427	response to methotrexate	0.914432	0.00466786	440/1719	ASNS/DHFR	2
Pt	REACTOME_72163	mRNA Splicing - Major Pathway	1.9943	0.00513933	53981/1479/1994/4116/5093/5433/5438/10084/9128/8189/23350/56949	CPSF2/CSTF3/ELAVL1/MAGOH/PCBP1/POLR2D/POLR2I/PQBP1/PRPF4/SYMPK/U2SURP/XAB2	12
Pt	REACTOME_68949	Orc1 removal from chromatin	1.43675	0.00513933	990/8454/4172/5700/5716/5714/7314	CDC6/CUL1/MCM3/PSMC1/PSMD10/PSMD8/UBB	7
Pt	GO:0051984	positive regulation of chromosome segregation	0.946244	0.00513933	990/4926	CDC6/NUMA1	2
Pt	GO:0061820	telomeric D-loop disassembly	0.733546	0.00513933	641/25913	BLM/POT1	2
Pt	GO:0014074	response to purine-containing compound	0.645758	0.00513933	159/3157	ADSS/HMGCS1	2
Pt	GO:0046602	regulation of mitotic centrosome separation	0.539726	0.00513933	3832/4751	KIF11/NEK2	2
Pt	GO:0042063	gliogenesis	1.01718	0.00716275	301/1021	ANXA1/CDK6	2
Pt	GO:0045656	negative regulation of monocyte differentiation	0.97196	0.00716275	1021/4609	CDK6/MYC	2
Pt	GO:0007144	female meiosis I	0.569075	0.00716275	254528/7314	MEIOB/UBB	2
Pt	GO:0007100	mitotic centrosome separation	0.555999	0.00716275	3832/54820	KIF11/NDE1	2
Pt	REACTOME_168325	Viral Messenger RNA Synthesis	1.28241	0.00716275	57122/4928/5433/5438/5903	NUP107/NUP98/POLR2D/POLR2I/RANBP2	5
Pt	REACTOME_163210	Formation of ATP by chemiosmotic coupling	0.869045	0.00767149	498/518/522	ATP5A1/ATP5G3/ATP5J	3
Pt	GO:0006446	regulation of translational initiation	1.07649	0.00802426	440275/1981/2733/4528	EIF2AK4/EIF4G1/GLE1/MTIF2	4
Pt	REACTOME_6781827	Transcription-Coupled Nucleotide Excision Repair (TC-NER)	1.34352	0.00823796	5433/5438/7314/57654/56949	POLR2D/POLR2I/UBB/UVSSA/XAB2	5
Pt	REACTOME_1482883	Acyl chain remodeling of DAG and TAG	0.725453	0.00895143	158835/347516	AWAT2/DGAT2L6	2
Pt	REACTOME_8866652	Synthesis of active ubiquitin: roles of E1 and E2 enzymes	0.957262	0.00895143	7314/7332/92912/27338	UBB/UBE2L3/UBE2Q2/UBE2S	4
Pt	GO:0051298	centrosome duplication	0.809826	0.00938565	10403/54820/163786	NDC80/NDE1/SASS6	3
Pt	KEGG_hsa03013	RNA transport	2.13639	0.00961223	1981/2733/4116/57122/4928/56001/26986/5411/5903/96764	EIF4G1/GLE1/MAGOH/NUP107/NUP98/NXF2/PABPC1/PNN/RANBP2/TGS1	10
Pt	GO:0007052	mitotic spindle organization	1.23111	0.0102286	1778/3832/285643/10403/27175	DYNC1H1/KIF11/KIF4B/NDC80/TUBG2	5
Pt	GO:0001824	blastocyst development	1.06886	0.0107318	84072/4751/56949	HORMAD1/NEK2/XAB2	3
Pt	GO:0032790	ribosome disassembly	0.686034	0.0111162	28985/4528	MCTS1/MTIF2	2
Pt	GO:0038114	interleukin-21-mediated signaling pathway	0.621658	0.0111162	59067/6772	IL21/STAT1	2
Pt	GO:0016267	O-glycan processing, core 1	0.865847	0.0111162	29071	C1GALT1C1	1
Pt	REACTOME_9636667	Manipulation of host energy metabolism	0.628228	0.0111162	2023	ENO1	1
Pt	GO:0106016	positive regulation of inflammatory response to wounding	0.598562	0.0111162	2896	GRN	1
Pt	GO:0072011	glomerular endothelium development	0.500248	0.0111162	2303	FOXC2	1
Pt	GO:1900087	positive regulation of G1/S transition of mitotic cell cycle	1.04208	0.0112055	301/328/1981/5962	ANXA1/APEX1/EIF4G1/RDX	4
Pt	REACTOME_1236382	Constitutive Signaling by Ligand-Responsive EGFR Cancer Variants	0.934728	0.0114783	11140/2885/7314	CDC37/GRB2/UBB	3
Pt	REACTOME_1169408	ISG15 antiviral mechanism	1.39961	0.0121305	1981/57122/4928/5903/6772/7314	EIF4G1/NUP107/NUP98/RANBP2/STAT1/UBB	6
Pt	BIOCARTA_CTLA4_PATHWAY	CTLA4 PATHWAY	0.800657	0.0128783	919/2885/3122	CD247/GRB2/HLA-DRA	3
Pt	GO:0051782	negative regulation of cell division	0.815942	0.0128783	641/4609	BLM/MYC	2
Pt	GO:0090656	t-circle formation	0.792676	0.0128783	641/9156	BLM/EXO1	2
Pt	GO:0090129	positive regulation of synapse maturation	0.65757	0.0128783	991/9148	CDC20/NEURL1	2
Pt	REACTOME_5689603	UCH proteinases	1.44931	0.0128783	8332/125476/5700/5716/5714/7314/51377	HIST1H2AL/INO80C/PSMC1/PSMD10/PSMD8/UBB/UCHL5	7
Pt	REACTOME_9665686	Signaling by ERBB2 TMD/JMD mutants	1.16776	0.0128783	685/11140/2885	BTC/CDC37/GRB2	3
Pt	REACTOME_167242	Abortive elongation of HIV-1 transcript in the absence of Tat	1.04699	0.0128783	7469/5433/5438	NELFA/POLR2D/POLR2I	3
Pt	REACTOME_912631	Regulation of signaling by CBL	0.818968	0.0128783	2885/2889/7314	GRB2/RAPGEF1/UBB	3
Pt	REACTOME_2979096	NOTCH2 Activation and Transmission of Signal to the Nucleus	0.79623	0.0128783	9148/55851/7314	NEURL1/PSENEN/UBB	3
Pt	GO:0045792	negative regulation of cell size	2.31926	0.0128783	5962/7349	RDX/UCN	2
Pt	GO:0043030	regulation of macrophage activation	0.707522	0.0128783	9867/8399	PJA2/PLA2G10	2
Pt	GO:0001961	positive regulation of cytokine-mediated signaling pathway	0.698734	0.0128783	3574/5048	IL7/PAFAH1B1	2
Pt	GO:0051252	regulation of RNA metabolic process	0.696517	0.0128783	5093/57060	PCBP1/PCBP4	2
Pt	BIOCARTA_SET_PATHWAY	SET PATHWAY	0.678513	0.0128783	328/3001	APEX1/GZMA	2
Pt	GO:2000234	positive regulation of rRNA processing	0.632778	0.0128783	83732/84135	RIOK1/UTP15	2
Pt	KEGG_hsa03040	Spliceosome	1.8193	0.0128783	4116/5093/10084/8559/9128/494115/23350/56949	MAGOH/PCBP1/PQBP1/PRPF18/PRPF4/RBMXL1/U2SURP/XAB2	8
Pt	GO:0050482	arachidonic acid secretion	0.930346	0.0128783	301/1815/8399	ANXA1/DRD4/PLA2G10	3
Pt	BIOCARTA_GLEEVEC_PATHWAY	GLEEVEC PATHWAY	0.781735	0.0128783	2885/4609/6772	GRB2/MYC/STAT1	3
Pt	REACTOME_174430	Telomere C-strand synthesis initiation	0.645887	0.0128783	23649/25913	POLA2/POT1	2
Pt	GO:1904385	cellular response to angiotensin	0.614779	0.0128783	83990/990	BRIP1/CDC6	2
Pt	GO:0051123	RNA polymerase II preinitiation complex assembly	0.580663	0.0128783	1810/6908	DR1/TBP	2
Pt	REACTOME_8863795	Downregulation of ERBB2 signaling	1.1612	0.0128783	685/11140/7314	BTC/CDC37/UBB	3
Pt	GO:0006665	sphingolipid metabolic process	0.930682	0.0128783	125981/64801/9524	ACER1/ARV1/TECR	3
Pt	GO:0006435	threonyl-tRNA aminoacylation	0.849465	0.0128783	6897	TARS	1
Pt	GO:0034769	basement membrane disassembly	0.749115	0.0128783	1520	CTSS	1
Pt	REACTOME_173599	Formation of the active cofactor, UDP-glucuronate	0.696637	0.0128783	7358	UGDH	1
Pt	GO:0036018	cellular response to erythropoietin	0.523036	0.0128783	4502	MT2A	1
Pt	GO:0034421	post-translational protein acetylation	0.463664	0.0128783	157570	ESCO2	1
Pt	GO:0071934	thiamine transmembrane transport	0.426472	0.0128783	80704	SLC19A3	1
Pt	GO:0042942	D-serine transport	0.422775	0.0128783	94081	SFXN1	1
Pt	GO:0097116	gephyrin clustering involved in postsynaptic density assembly	0.412163	0.0128783	9379	NRXN2	1
Pt	GO:0051795	positive regulation of timing of catagen	0.39263	0.0128783	51083	GAL	1
Pt	REACTOME_162699	Synthesis of dolichyl-phosphate mannose	0.390542	0.0128783	8818	DPM2	1
Pt	GO:1902626	assembly of large subunit precursor of preribosome	0.362562	0.0128783	51187	RSL24D1	1
Pt	REACTOME_2395516	Electron transport from NADPH to Ferredoxin	0.341588	0.0128783	112812	FDX1L	1
Pt	GO:0072520	seminiferous tubule development	0.565765	0.0149976	83990/7314	BRIP1/UBB	2
Pt	GO:0022008	neurogenesis	1.30309	0.0157966	53339/2173/63976/79641	BTBD1/FABP7/PRDM16/ROGDI	4
Pt	GO:0016070	RNA metabolic process	1.05639	0.0157966	57062/5093/5433/5438	DDX24/PCBP1/POLR2D/POLR2I	4
Pt	GO:0045741	positive regulation of epidermal growth factor-activated receptor activity	0.902965	0.0162862	685/9148	BTC/NEURL1	2
Pt	REACTOME_167161	HIV Transcription Initiation	0.900117	0.0162862	2960/5433/5438/6908	GTF2E1/POLR2D/POLR2I/TBP	4
Pt	GO:0050873	brown fat cell differentiation	1.39495	0.0162862	10124/116844/63976	ARL4A/LRG1/PRDM16	3
Pt	GO:1902685	positive regulation of receptor localization to synapse	0.792759	0.0162862	51304	ZDHHC3	1
Pt	GO:0045048	protein insertion into ER membrane	0.775406	0.0162862	133022	TRAM1L1	1
Pt	GO:0045604	regulation of epidermal cell differentiation	0.742984	0.0162862	4097	MAFG	1
Pt	GO:0003413	chondrocyte differentiation involved in endochondral bone morphogenesis	0.685043	0.0162862	9321	TRIP11	1
Pt	GO:0010735	positive regulation of transcription via serum response element binding	0.665868	0.0162862	57591	MKL1	1
Pt	GO:0009994	oocyte differentiation	0.524241	0.0162862	9757	KMT2B	1
Pt	GO:0042361	menaquinone catabolic process	0.455982	0.0162862	57834	CYP4F11	1
Pt	GO:0098734	macromolecule depalmitoylation	0.448573	0.0162862	9374	PPT2	1
Pt	GO:0007035	vacuolar acidification	0.837351	0.0162862	51606/79641	ATP6V1H/ROGDI	2
Pt	GO:0007175	negative regulation of epidermal growth factor-activated receptor activity	0.716962	0.0162862	23624/9052	CBLC/GPRC5A	2
Pt	GO:0060134	prepulse inhibition	0.571072	0.0189948	2173/2895	FABP7/GRID2	2
Pt	GO:0006370	7-methylguanosine mRNA capping	0.741872	0.019348	55783/5433/5438	CMTR2/POLR2D/POLR2I	3
Pt	GO:0043981	histone H4-K5 acetylation	0.639556	0.019348	284058/54934	KANSL1/KANSL2	2
Pt	GO:0030490	maturation of SSU-rRNA	0.540973	0.019348	11056/83732	DDX52/RIOK1	2
Pt	GO:0060351	cartilage development involved in endochondral bone morphogenesis	0.920403	0.019348	3207	HOXA11	1
Pt	GO:0060537	muscle tissue development	0.606782	0.019348	1466	CSRP2	1
Pt	GO:0051546	keratinocyte migration	0.453426	0.019348	3868	KRT16	1
Pt	GO:0045053	protein retention in Golgi apparatus	0.400379	0.019348	55187	VPS13D	1
Pt	GO:0030950	establishment or maintenance of actin cytoskeleton polarity	0.384871	0.019348	253260	RICTOR	1
Pt	REACTOME_9037629	Lewis blood group biosynthesis	0.795524	0.0231806	8707/170384	B3GALT2/FUT11	2
Pt	GO:0071397	cellular response to cholesterol	0.657485	0.0231806	54762/3157	GRAMD1C/HMGCS1	2
Pt	GO:2000253	positive regulation of feeding behavior	0.607013	0.0232232	339403	RXFP4	1
Pt	GO:0043615	astrocyte cell migration	0.550619	0.0232232	3074	HEXB	1
Pt	GO:0071816	tail-anchored membrane protein insertion into ER membrane	0.415992	0.0232232	439	ASNA1	1
Pt	GO:0006333	chromatin assembly or disassembly	0.409478	0.0232232	9031	BAZ1B	1
Pt	GO:0050792	regulation of viral process	0.401733	0.0232232	51652	CHMP3	1
Pt	GO:0035520	monoubiquitinated protein deubiquitination	0.387082	0.0232232	7398	USP1	1
Pt	KEGG_hsa00440	Phosphonate and phosphinate metabolism	0.348373	0.0232232	10390	CEPT1	1
Pt	REACTOME_5628897	TP53 Regulates Metabolic Genes	1.86478	0.0234103	116228/2821/389541/4697/6341	COX20/GPI/LAMTOR4/NDUFA4/SCO1	5
Pt	GO:0032006	regulation of TOR signaling	1.24143	0.0263535	2768/55654	GNA12/TMEM127	2
Pt	GO:0045162	clustering of voltage-gated sodium channels	0.641825	0.0275264	375790	AGRN	1
Pt	REACTOME_8937144	Aryl hydrocarbon receptor signalling	0.56629	0.0275264	9915	ARNT2	1
Pt	GO:0035973	aggrephagy	0.468864	0.0275264	124997	WDR81	1
Pt	GO:0035095	behavioral response to nicotine	0.395435	0.0275264	1138	CHRNA5	1
Pt	GO:2000210	positive regulation of anoikis	0.374211	0.0275264	51651	PTRH2	1
Pt	GO:0048026	positive regulation of mRNA splicing, via spliceosome	0.984621	0.0302714	4928/494115	NUP98/RBMXL1	2
Pt	GO:0021762	substantia nigra development	1.12725	0.0304698	522/64426/284612	ATP5J/SUDS3/SYPL2	3
Pt	GO:0043484	regulation of RNA splicing	0.877174	0.0304698	1195/1198/10084	CLK1/CLK3/PQBP1	3
Pt	GO:0045039	protein import into mitochondrial inner membrane	0.512394	0.0319738	26520	TIMM9	1
Pt	GO:0036353	histone H2A-K119 monoubiquitination	0.343376	0.0319738	84333	PCGF5	1
Pt	GO:0090277	positive regulation of peptide hormone secretion	0.651038	0.0364554	286676	ILDR1	1
Pt	GO:0006198	cAMP catabolic process	0.622576	0.0364554	5150	PDE7A	1
Pt	REACTOME_8951936	RUNX3 regulates p14-ARF	0.603942	0.0364554	6046	BRD2	1
Pt	GO:0006613	cotranslational protein targeting to membrane	0.537989	0.0364554	6745	SSR1	1
Pt	GO:0045446	endothelial cell differentiation	0.591463	0.0413084	80274	SCUBE1	1
Pt	GO:0043486	histone exchange	0.434028	0.0413084	64431	ACTR6	1
Pt	GO:0048193	Golgi vesicle transport	0.381142	0.0447868	9265	CYTH3	1
Pt	GO:0034453	microtubule anchoring	1.75327	0.0488192	283726	FAM154B	1
Pt	GO:1902475	L-alpha-amino acid transmembrane transport	0.545055	0.0488192	8501	SLC43A1	1
Pt	GO:0048096	chromatin-mediated maintenance of transcription	0.438774	0.0533623	9792	SERTAD2	1
Pt	REACTOME_5368286	Mitochondrial translation initiation	1.25936	0.0544802	64949/28957/92259/4528	MRPS26/MRPS28/MRPS36/MTIF2	4
Pt	REACTOME_419408	Lysosphingolipid and LPA receptors	0.532778	0.0583052	9890	LPPR4	1
Pt	GO:0008380	RNA splicing	1.57188	0.0610081	4116/84081/8559/9128/494115/9406	MAGOH/NSRP1/PRPF18/PRPF4/RBMXL1/ZRANB2	6
Pt	GO:0035435	phosphate ion transmembrane transport	0.678253	0.0629731	6574	SLC20A1	1
Pt	REACTOME_446193	Biosynthesis of the N-glycan precursor (dolichol lipid-linked oligosaccharide, LLO) and transfer to a nascent protein	0.419409	0.0629731	84920	ALG10	1
Pt	GO:0009566	fertilization	0.936881	0.0640698	254528/83639	MEIOB/TEX101	2
Pt	GO:0006939	smooth muscle contraction	0.745437	0.0683358	6525	SMTN	1
Pt	GO:0015711	organic anion transport	0.363303	0.0683358	387775	SLC22A10	1
Pt	GO:0006342	chromatin silencing	0.850451	0.0782957	474382/8332	H2AFB1/HIST1H2AL	2
Pt	BIOCARTA_CASPASE_PATHWAY	CASPASE PATHWAY	0.78444	0.0998015	84823	LMNB2	1
Pt	GO:0071157	negative regulation of cell cycle arrest	0.72381	0.0998015	79366	HMGN5	1
Pt	GO:0006397	mRNA processing	1.37834	0.111709	474382/84081/8559/494115/9406	H2AFB1/NSRP1/PRPF18/RBMXL1/ZRANB2	5
Pt	GO:0048706	embryonic skeletal system development	0.52825	0.146688	54799	MBTD1	1
Pt	GO:0031032	actomyosin structure organization	0.346446	0.146688	64097	EPB41L4A	1
Pt	REACTOME_163125	Post-translational modification: synthesis of GPI-anchored proteins	1.20732	0.150319	503542/83639	SPRN/TEX101	2
Pt	GO:0046034	ATP metabolic process	0.385877	0.152845	29789	OLA1	1
Pt	GO:0032147	activation of protein kinase activity	0.554375	0.171079	79866/9052	BORA/GPRC5A	2
Pt	GO:0016192	vesicle-mediated transport	1.03119	0.176158	10124/10123/51622/201158	ARL4A/ARL4C/CCZ1/TVP23C	4
Pt	GO:0008104	protein localization	0.624765	0.20743	54953/987	C1orf27/LRBA	2
Pt	GO:1901998	toxin transport	0.647375	0.21777	9364	RAB28	1
