# Supplementary material for: RAD52 and ERCC6L/PICH have a compensatory relationship for genome stability in mitosis
Source: PLoS Genet. 2024 Nov 19;20(11):e1011479. doi: 10.1371/journal.pgen.1011479 (PMC11614213; doi:10.1371/journal.pgen.1011479)
Supplement: S4 Table — (XLSX) [file pgen.1011479.s012.xlsx]

## Sheet: Table 4-1
Table 4-1: Summary of statistics for 53BP1 secondary screen results.
				Cyclin A negative (G1-phase)a								Cyclin A positive (S/G2-phase)b
						Mean		Kolmogorov-Smirnov test						Mean		Kolmogorov-Smirnov test
Experiment Numberc	Cell line	siRNAd	Total nuclei analyzed (n)e	Mean 53BP1 foci	Number of nucleif	Fold-increase (siRNA vs siCTRL)	Fold-increase (RAD52KO vs RAD52WT)	p-value (siRNA vs siCTRL)	Symbolg	p-value (RAD52KO vs RAD52WT)	Symbol	Mean 53BP1 foci	Number of nucleih	Fold-increase (siRNA vs siCTRL)	Fold-increase (RAD52KO vs RAD52WT)	p-value (siRNA vs siCTRL)	Symbol	p-value (RAD52KO vs RAD52WT)	Symbol
0	Rad52WT	CTRL	205	1.075	106							1.98	99
	Rad52WT	BLM	86	1.863	51	1.73302		5.83969e-05	****			3.6	35	1.81818		4.27e-08	****
	Rad52WT	AQR	190	3.982	86	3.70419		4.9639e-06	****			11.28	104	5.69697		1e-15	****
	Rad52WT	XAB2	204	3.725	91	3.46512		9.163e-07	****			4.655	113	2.35101		4.05303e-07	****
	Rad52KO	CTRL	104	2.889	63		2.68744			4.594e-07	****	3.732	41		1.88485			0.000192604	***
	Rad52KO	BLM	52	1.655	29	0.572863	0.888352	0.10581	ns	0.521528	ns	3.696	23	0.990354	1.02667	0.919159	ns	0.604309	ns
	Rad52KO	AQR	149	6.739	69	2.33264	1.69237	0.000192359	***	0.00119725	**	11.3	80	3.02787	1.00177	2.39739e-09	****	0.145625	ns
	Rad52KO	XAB2	135	4.493	67	1.55521	1.20617	0.124321	ns	0.19388	ns	8.5	68	2.2776	1.82599	0.000914177	***	0.00684397	**
1	Rad52WT	CTRL	331	0.815	227							0.8269	104
	Rad52WT	ACTR5	131	1.556	63	1.9092		0.6027	ns			2.015	68	2.43681		0.0135	*
	Rad52WT	BORA	141	2.408	98	2.9546		0.0012	**			3.209	43	3.88076		0.0008	***
	Rad52WT	CDC20	18	1.25	8	1.53374		0.9999	ns			4.9	10	5.92575		0.4683	ns
	Rad52WT	CENPE	105	0.7143	56	0.876442		0.999998	ns			0.7959	49	0.962511		0.999969	ns
	Rad52WT	COPS2	139	0.4125	80	0.506135		0.0312	*			0.7288	59	0.881364		0.9572	ns
	Rad52KO	CTRL	136	0.8852	61		1.08613			0.5917	ns	2.507	75		3.03181			0.0004	***
	Rad52KO	ACTR5	131	0.7015	67	0.792476	0.450835	0.5501	ns	0.5609	ns	1.844	64	0.73554	0.915136	0.0287	*	0.0972	ns
	Rad52KO	BORA	136	1.443	88	1.63014	0.599252	0.5633	ns	0.3404	ns	1.938	48	0.773036	0.603926	0.1452	ns	0.1253	ns
	Rad52KO	CDC20	13	2.857	7	3.22752	2.2856	0.2364	ns	0.5105	ns	13.67	6	5.45273	2.7898	0.1778	ns	0.162	ns
	Rad52KO	CENPE	119	2.016	63	2.27745	2.82234	0.1447	ns	0.0181	*	2.5	56	0.997208	3.1411	0.5428	ns	0.0003	***
	Rad52KO	COPS2	117	0.697	66	0.787393	1.6897	0.5306	ns	0.1941	ns	1.294	51	0.516155	1.77552	0.0775	ns	0.5449	ns
2	Rad52WT	CTRL	179	4.027	37							7.923	142
	Rad52WT	CTCF	180	3.763	38	0.934443		0.8112	ns			7.275	142	0.918213		0.4066	ns
	Rad52WT	CUL1	181	3.365	63	0.83561		0.7946	ns			7.178	118	0.90597		0.157	ns
	Rad52WT	DDX1	110	4.538	39	1.12689		0.8899	ns			8.761	71	1.10577		0.9998	ns
	Rad52WT	DDX3X	79	5.806	36	1.44177		0.2942	ns			8.465	43	1.06841		0.2853	ns
	Rad52WT	DHX9	174	5.588	80	1.38763		0.132	ns			8.5	94	1.07283		0.9915	ns
	Rad52KO	CTRL	186	3.571	42		0.886764			0.8212	ns	6.646	144		0.838824			0.1302	ns
	Rad52KO	CTCF	109	3.654	52	1.02324	0.971034	0.9589	ns	0.9521	ns	6.579	57	0.989919	0.90433	0.608	ns	0.2228	ns
	Rad52KO	CUL1	177	3.063	79	0.857743	0.910253	0.9993	ns	0.9998	ns	5.48	98	0.824556	0.763444	0.6181	ns	0.4802	ns
	Rad52KO	DDX1	98	4.816	49	1.34864	1.06126	0.7713	ns	0.8546	ns	10.39	49	1.56335	1.18594	0.4135	ns	0.9762	ns
	Rad52KO	DDX3X	86	5.977	43	1.67376	1.02945	0.3707	ns	0.8481	ns	10.77	43	1.62052	1.2723	0.0368	*	0.0702	ns
	Rad52KO	DHX9	66	8.933	45	2.50154	1.5986	4.10769e-05	****	0.0188	*	9.429	21	1.41875	1.10929	0.4792	ns	0.9955	ns
3	Rad52WT	CTRL	147	2.138	29							5.763	118
	Rad52WT	DICER1	54	2.727	22	1.27549		0.9769	ns			4.313	32	0.748395		0.145	ns
	Rad52WT	DYNC1H1	114	5.565	46	2.6029		0.0008	***			12.18	68	2.11348		0.0004	***
	Rad52WT	DYNLL1	116	1.229	35	0.574836		0.079	ns			2.16	81	0.374805		2.04528e-09	****
	Rad52WT	ERCC4	114	8.302	53	3.88307		2.12021e-07	****			8.951	61	1.55318		0.0157	*
	Rad52WT	ERCC6L	179	2.613	75	1.22217		0.6687	ns			5.74	104	0.996009		0.9872	ns
	Rad52KO	CTRL	151	2.306	49		1.07858			0.999998	ns	6.157	102		1.06837			0.786	ns
	Rad52KO	DICER1	78	2.5	32	1.08413	0.916758	0.9111	ns	0.999982	ns	8.804	46	1.42992	2.04127	0.609	ns	0.1132	ns
	Rad52KO	DYNC1H1	105	8.413	46	3.64831	1.51177	1.09301e-05	****	0.342	ns	9.017	59	1.46451	0.740312	0.1151	ns	0.2009	ns
	Rad52KO	DYNLL1	95	2.364	44	1.02515	1.92352	0.4915	ns	0.2428	ns	6.078	51	0.987169	2.81389	0.1888	ns	6.87573e-05	****
	Rad52KO	ERCC4	112	4.755	53	2.06201	0.572754	0.0069	**	0.0022	**	9.017	59	1.46451	1.00737	0.1151	ns	0.8649	ns
	Rad52KO	ERCC6L	107	4.25	60	1.84302	1.62648	0.0147	*	0.0875	ns	8.809	47	1.43073	1.53467	0.086	ns	0.02	*
4	Rad52WT	CTRL	118	0.6078	51							1.119	67
	Rad52WT	GEMIN7	103	1.865	52	3.06844		0.0606332	ns			7.647	51	6.83378		1.07556e-05	****
	Rad52WT	GLE1	120	1.348	69	2.21783		0.487448	ns			3.549	51	3.17158		0.0204915	*
	Rad52KO	CTRL	117	0.92	50		0.389171			0.999569	ns	3.134	67		0.51563			0.0695921	ns
	Rad52KO	GEMIN7	68	3.488	43	3.7913	0.733544	0.0073118	**	0.0542337	ns	10.08	25	3.21634	1.11789	0.15299	ns	0.994916	ns
	Rad52KO	GLE1	115	1.851	67	2.01196	0.435529	0.0240008	*	0.632887	ns	4.438	48	1.41608	0.503803	0.0436454	*	0.23342	ns
5	Rad52WT	CTRL	101	2.294	68							6.97	33
	Rad52WT	EXOSC1	51	13.04	23	5.68439		6.24009e-08	****			24.64	28	3.53515		0.005934	**
	Rad52WT	GTF2H3	99	2.75	56	1.19878		0.173086	ns			3.279	43	0.470445		0.316313	ns
	Rad52WT	INCENP	78	12.71	31	5.54054		3.35845e-09	****			22.34	47	3.20516		9.13594e-08	****
	Rad52WT	KANSL1	84	2.765	34	1.20532		0.593371	ns			3.2	50	0.45911		0.0762134	ns
	Rad52WT	METTL14	103	4.239	46	1.84786		0.00199468	**			8.246	57	1.18307		0.220253	ns
	Rad52KO	CTRL	112	7.348	66		3.20314			3.25297e-06	****	9.478	46		1.35983			0.140538	ns
	Rad52KO	EXOSC1	91	4.735	49	0.644393	0.363113	0.0251693	*	0.00112511	**	10.4	42	1.09728	0.422078	0.452445	ns	0.036457	*
	Rad52KO	GTF2H3	126	1.872	78	0.254763	0.680727	7.31039e-10	****	0.00482963	**	2.188	48	0.23085	0.667277	1.07473e-07	****	0.159964	ns
	Rad52KO	INCENP	60	14.65	37	1.99374	1.15264	0.00581801	**	0.975413	ns	14.91	23	1.57312	0.667413	0.0489472	*	0.400678	ns
	Rad52KO	KANSL1	114	6.049	61	0.823217	2.1877	0.969485	ns	0.000290776	***	9.962	53	1.05107	3.11312	0.216203	ns	7.19856e-07	****
	Rad52KO	METTL14	137	5.743	74	0.781573	1.3548	0.363716	ns	0.573157	ns	7.81	63	0.824014	0.947126	0.0964354	ns	0.219179	ns
6	Rad52WT	CTRL	185	1.98	99							2.372	86
	Rad52WT	NBN	152	0.9651	86	0.487424		0.000306677	***			2.667	66	1.12437		0.189549	ns
	Rad52WT	NDE1	99	3.532	47	1.78384		0.370998	ns			10.23	52	4.31282		3.98088e-07	****
	Rad52WT	NEK2	132	1.192	78	0.60202		0.013958	*			2.611	54	1.10076		0.321446	ns
	Rad52WT	NUP98	120	1.6	70	0.808081		0.0332301	*			4.4	50	1.85497		0.0338759	*
	Rad52WT	PABPC1	148	1.57	79	0.792929		0.151538	ns			1.986	69	0.837268		0.732522	ns
	Rad52KO	CTRL	118	2	59		1.0101			0.139108	ns	2.644	59		1.11467			0.561684	ns
	Rad52KO	NBN	104	0.9194	62	0.4597	0.952647	0.239594	ns	1	ns	4.5	42	1.70197	1.68729	0.901705	ns	0.901087	ns
	Rad52KO	NDE1	96	10.12	52	5.06	2.86523	3.41933e-09	****	5.34207e-06	****	15.11	44	5.71483	1.47703	2.70499e-10	****	0.0754052	ns
	Rad52KO	NEK2	110	1.169	71	0.5845	0.980705	0.372762	ns	1	ns	4.026	39	1.52269	1.54194	0.83499	ns	0.801269	ns
	Rad52KO	NUP98	102	1.041	49	0.5205	0.650625	0.451714	ns	0.924977	ns	2.755	53	1.04198	0.626136	0.362275	ns	0.633081	ns
	Rad52KO	PABPC1	117	1.76	50	0.88	1.12102	0.940763	ns	0.997125	ns	4.239	67	1.60325	2.13444	0.274195	ns	0.0061231	**
7	Rad52WT	CTRL	258	3.482	114							7.049	144
	Rad52WT	PLK4	243	4.027	112	1.15652		0.795788	ns			7.649	131	1.08512		0.604473	ns
	Rad52WT	POLR2C	141	7.608	51	2.18495		0.103904	ns			15.02	90	2.1308		9.45922e-10	****
	Rad52WT	PPP1CB	160	1.947	76	0.559161		0.000599669	***			4.94	84	0.700809		0.00154121	**
	Rad52KO	CTRL	209	4.058	103		1.16542			0.618934	ns	5.434	106		0.770889			0.215126	ns
	Rad52KO	PLK4	160	2.898	49	0.714145	0.719642	0.469644	ns	0.525202	ns	4.667	111	0.858852	0.610145	0.0124697	**	0.0123412	*
	Rad52KO	POLR2C	155	8.125	72	2.00222	1.06795	0.000104818	***	0.051521	ns	15.71	83	2.89106	1.04594	4.4455e-11	****	0.604414	ns
	Rad52KO	PPP1CB	143	2.514	70	0.619517	1.29122	0.0457349	*	0.433371	ns	6.164	73	1.13434	1.24777	0.925602	ns	0.547376	ns
8	Rad52WT	CTRL	153	5.727	77							10.43	76
	Rad52WT	PSMC1	103	7.66	47	1.33752		0.975725	ns			9.946	56	0.953595		0.020884	*
	Rad52WT	PTTG1	145	5.271	59	0.920377		0.990221	ns			10.7	86	1.02589		0.778108	ns
	Rad52WT	RAD17	123	5.264	53	0.919155		0.790829	ns			11.91	70	1.1419		0.830905	ns
	Rad52WT	RAD21	100	6.73	37	1.17514		0.199041	ns			13.33	63	1.27804		0.258109	ns
	Rad52WT	RAD51D	99	4.302	43	0.751179		0.408918	ns			11.61	56	1.11314		0.334168	ns
	Rad52KO	CTRL	115	5.813	48		1.01502			0.999997	ns	10.25	67		0.982742			0.181083	ns
	Rad52KO	PSMC1	98	9.386	44	1.61466	1.22533	0.928266	ns	0.912254	ns	11.56	54	1.1278	1.16228	0.961803	ns	0.424779	ns
	Rad52KO	PTTG1	106	6.047	43	1.04025	1.14722	1	ns	0.997821	ns	11.38	63	1.11024	1.06355	0.58775	ns	0.317432	ns
	Rad52KO	RAD17	106	8.261	46	1.42113	1.56934	0.374867	ns	0.0484806	*	17.37	60	1.69463	1.45844	0.00178118	**	0.0683771	ns
	Rad52KO	RAD21	110	8.545	55	1.46998	1.26969	0.370145	ns	0.863098	ns	15.31	55	1.49366	1.14854	0.0298995	*	0.183117	ns
	Rad52KO	RAD51D	104	5.218	55	0.897643	1.21292	0.0227839	*	0.922365	ns	8.918	49	0.870049	0.768131	0.941563	ns	0.594597	ns
9	Rad52WT	CTRL	150	3.061	49							4.446	101
	Rad52WT	RAD9A	112	4.522	46	1.4773		0.108	ns			9.455	66	2.12663		3.00191e-06	****
	Rad52WT	RPS27A	95	3.477	44	1.1359		0.866254	ns			8.549	51	1.92285		0.0125489	*
	Rad52WT	RTEL1	108	5.396	53	1.76282		0.173433	ns			9.927	55	2.23279		0.261917	ns
	Rad52WT	SMC6	106	3.977	44	1.29925		0.00710067	**			3.339	62	0.751012		0.116779	ns
	Rad52WT	SUMO2	121	6.81	58	2.22476		0.000246047	***			7.762	63	1.74584		0.00822799	**
	Rad52KO	CTRL	107	2.917	48		0.952957			0.599874		4.288	59		0.964462			0.413992	ns
	Rad52KO	RAD9A	138	4.736	87	1.62359	1.04732	0.367075	ns	0.985753		7.667	51	1.78801	0.810894	0.0895181	ns	0.00953486	**
	Rad52KO	RPS27A	90	7.741	54	2.65375	2.22634	0.00370233	**	0.0176714	*	14.39	36	3.35588	1.68324	0.000199872	***	0.0713126	ns
	Rad52KO	RTEL1	106	5.317	63	1.82276	0.98536	0.363477	ns	0.59688		9.419	43	2.1966	0.948826	0.0154976	*	0.234906	ns
	Rad52KO	SMC6	105	6.097	62	2.09016	1.53307	0.122583	ns	0.214491		7.395	43	1.72458	2.21473	0.000558435	***	7.28823e-05	****
	Rad52KO	SUMO2	104	4.059	51	1.3915	0.596035	0.257779	ns	0.0341607	*	8.792	53	2.05037	1.1327	0.11892	ns	0.718305	ns
10	Rad52WT	CTRL	100	4.723	47							5.283	53
	Rad52WT	USP1	111	6.936	47	1.46856		0.674377	ns			5.766	64	1.09143		0.908603	ns
	Rad52WT	UVSSA	108	6.619	42	1.40144		0.069708	ns			13.64	66	2.58187		4.03729e-05	****
	Rad52WT	XRN2	130	6.557	61	1.38831		0.268941	ns			12.83	69	2.42854		0.000256173	***
	Rad52WT	YTHDC1	106	5.122	41	1.08448		0.997996	ns			6.785	65	1.28431		0.680528	ns
	Rad52WT	GINS2	133	3.75	48	0.793987		0.48022	ns			5.188	85	0.982018		0.549887	ns
	Rad52KO	CTRL	136	6.619	63		1.40144			0.000569929	***	17.33	73		3.28033			3.68642e-06	****
	Rad52KO	USP1	92	12.46	37	1.88246	1.79642	0.0162405	*	0.0103593	*	22.85	55	1.31852	3.96289	0.54984	ns	1.20536e-08	****
	Rad52KO	UVSSA	93	7.308	39	1.10409	1.10409	0.000222744	***	0.0285197	*	10.11	54	0.583381	0.741202	0.00797255	**	0.0204415	*
	Rad52KO	XRN2	135	10.45	55	1.57879	1.59372	0.047267	*	0.0246268	*	17.91	80	1.03347	1.39595	0.305908	ns	0.00236261	**
	Rad52KO	YTHDC1	127	3.667	45	0.554011	0.715931	4.65196e-05	****	0.419248	ns	10.01	82	0.577611	1.47531	0.000124049	***	0.96142	ns
	Rad52KO	GINS2	135	6.623	53	1.0006	1.76613	0.0024937	**	0.647691	ns	12.28	82	0.708598	2.367	0.0166986	*	0.00171802	**
11	Rad52WT	CTRL	130	1.222	90							4.6	40
	Rad52WT	CDAN1	115	3.493	75	2.85843		0.000199564	***			10.43	40	2.26739		0.164079	ns
	Rad52WT	CDC6	110	2.097	62	1.71604		0.0255199	*			5.375	48	1.16848		0.832733	ns
	Rad52WT	MEIOB	108	3.41	61	2.79051		0.000148795	***			9.191	47	1.99804		0.483378	ns
	Rad52WT	RPA1	165	9.795	44	8.01555		0.000415022	***			14.94	121	3.24783		3.00994e-05	****
	Rad52WT	TUBG1	133	4.171	70	3.41326		2.76709e-08	****			8.937	63	1.94283		0.248501	ns
	Rad52KO	CTRL	121	1.746	59		1.42881			0.263417	ns	1.113	62		0.241957			1.61762e-06	****
	Rad52KO	CDAN1	103	2.796	49	1.60137	0.800458	0.7898	ns	0.753936	ns	5.074	54	4.55885	0.486481	9.31822e-06	****	0.125677	ns
	Rad52KO	CDC6	109	5.589	56	3.20103	2.66524	0.0470569	*	0.08522	ns	9.057	53	8.13747	1.68502	4.67452e-10	****	0.105291	ns
	Rad52KO	MEIOB	118	2.541	74	1.45533	0.745161	0.755246	ns	0.0333154	*	2.477	44	2.22552	0.269503	0.000539849	***	9.06296e-06	****
	Rad52KO	RPA1	131	6.623	61	3.79324	0.676161	0.000190494	***	0.880116	ns	5.114	70	4.59479	0.342303	0.000541032	***	1.66545e-06	****
	Rad52KO	TUBG1	121	2.36	75	1.35166	0.565812	0.79306	ns	0.00073511	***	6.783	46	6.09434	0.75898	0.000944485	***	0.00827322	**
12	Rad52WT	CTRL	151	9.783	60							16.7	91
	Rad52WT	CCNT2	168	6.779	68	0.692937		0.00554237	**			10.74	100	0.643114		7.3479e-05	****
	Rad52WT	USP37	134	11.67	46	1.19289		0.405098	ns			21.52	88	1.28862		0.0851778	ns
	Rad52WT	HAUS1	103	19.1	41	1.95237		0.0255458	*			32.37	62	1.93832		2.89669e-05	****
	Rad52WT	CDC40	106	18.36	45	1.87672		0.000424082	***			28.92	61	1.73174		2.56293e-05	****
	Rad52WT	GTF2F1	116	6.41	39	0.655218		0.00515029	**			14.4	77	0.862275		0.108806	ns
	Rad52WT	MPHOSPH10	117	9	31	0.919963		0.289815	ns			15.62	86	0.935329		0.0623064	ns
	Rad52KO	CTRL	115	8.224	49		0.840642			0.141966	ns	14.3	66		0.856287			0.0217526	ns
	Rad52KO	CCNT2	133	4.709	55	0.572592	0.694645	0.0183126	*	0.284903	ns	10.46	78	0.731469	0.973929	0.0517014	ns	0.0134082	ns
	Rad52KO	USP37	121	10.59	44	1.28769	0.907455	0.307076	ns	0.32594	ns	21.86	77	1.52867	1.0158	0.0441844	*	0.815447	ns
	Rad52KO	HAUS1	183	8.274	73	1.00608	0.433194	0.552739	ns	0.00348604	**	18.07	110	1.26364	0.558233	0.372708	ns	2.53654e-06	****
	Rad52KO	CDC40	106	20.29	48	2.46717	1.10512	1.29872e-07	****	0.78272	ns	24.86	58	1.73846	0.859613	0.000156599	***	0.335919	ns
	Rad52KO	GTF2F1	129	7.326	43	0.890807	1.1429	0.997839	ns	0.636805	ns	10.72	86	0.74965	0.744444	0.270975	ns	0.00165625	**
	Rad52KO	MPHOSPH10	98	12.03	39	1.46279	1.33667	0.0486471	*	0.599384	ns	14.39	59	1.00629	0.921255	0.941179	ns	0.0884744	ns
13	Rad52WT	CTRL	157	3.95	60							6.01	97
	Rad52WT	BRCA2	144	7.381	63	1.86861		0.00317816	**			11.28	81	1.87687		1.21229e-06	****
	Rad52KO	CTRL	113	3.469	49		0.878228			0.540908	ns	7.156	64		1.19068			0.869336	ns
	Rad52KO	BRCA2	156	4.183	71	1.20582	0.566725	0.0862869	ns	0.0126325	*	8.188	85	1.14421	0.725887	0.39778	ns	0.0119171	*
