# Supplementary material for: RAD52 and ERCC6L/PICH have a compensatory relationship for genome stability in mitosis
Source: PLoS Genet. 2024 Nov 19;20(11):e1011479. doi: 10.1371/journal.pgen.1011479 (PMC11614213; doi:10.1371/journal.pgen.1011479)
Supplement: S5 Table — (XLSX) [file pgen.1011479.s013.xlsx]

## Sheet: Table 5-1
Table 5-1: Summary of clonogenic survival assay results.
Experiment numbera	Cell Line	treatment(s)b	Number of cells seededc	Number of colonies formedd			Average PE (siCTRL/sgCTRL/DMSO)e	SF (normalized to siCTRL/sgCTRL/DMSO=1)f
				Well 1	Well 2	Well 3		Well 1	Well 2	Well 3
1	RPE-1 RAD52WT	siCTRL	100	54	41	53	0.493333	1.09459	0.831081	1.07432
	RPE-1 RAD52WT	siAQR	3000	1	1	0		0.000675676	0.000675676	0
	RPE-1 RAD52WT	siBLM	100	80	70	67		1.62162	1.41892	1.35811
	RPE-1 RAD52KO	siCTRL	300	32	39	33	0.115556	0.923077	1.125	0.951923
	RPE-1 RAD52KO	siAQR	3000	0	0	0		0	0	0
	RPE-1 RAD52KO	siBLM	300	32	36	39		0.923077	1.03846	1.125
2	RPE-1 RAD52WT	siCTRL	100	55	52	51	0.526667	1.0443	0.987342	0.968354
	RPE-1 RAD52WT	siCDC40	3000	2	0	1		0.00126582	0	0.000632911
	RPE-1 RAD52WT	siCDC6	300	40	53	35		0.253165	0.335443	0.221519
	RPE-1 RAD52WT	siDHX9	300	39	35	35		0.246835	0.221519	0.221519
	RPE-1 RAD52KO	siCTRL	100	44	36	32	0.373333	1.17857	0.964286	0.857143
	RPE-1 RAD52KO	siCDC40	3000	0	0	1		0	0	0.000892857
	RPE-1 RAD52KO	siCDC6	1000	1	3	2		0.00267857	0.00803571	0.00535714
	RPE-1 RAD52KO	siDHX9	1000	28	31	22		0.075	0.0830357	0.0589286
3	RPE-1 RAD52WT	siCTRL	100	56	61	48	0.55	1.01818	1.10909	0.872727
	RPE-1 RAD52WT	siDYNC1H1	300	32	23	27		0.193939	0.139394	0.163636
	RPE-1 RAD52WT	siERCC4	100	44	54	61		0.8	0.981818	1.10909
	RPE-1 RAD52WT	siERCC6L	100	54	59	74		0.981818	1.07273	1.34545
	RPE-1 RAD52WT	siGEMIN7	300	19	21	18		0.115152	0.127273	0.109091
	RPE-1 RAD52KO	siCTRL	100	38	29	40	0.356667	1.06542	0.813084	1.1215
	RPE-1 RAD52KO	siDYNC1H1	300	39	49	41		0.364486	0.457944	0.383178
	RPE-1 RAD52KO	siERCC4	300	60	63	65		0.560748	0.588785	0.607477
	RPE-1 RAD52KO	siERCC6L	300	49	41	43		0.457944	0.383178	0.401869
	RPE-1 RAD52KO	siGEMIN7	1000	35	38	31		0.0981308	0.106542	0.0869159
4	RPE-1 RAD52WT	siCTRL	100	52	55	54	0.536667	0.968944	1.02484	1.00621
	RPE-1 RAD52WT	siGLE1	100	51	47	45		0.950311	0.875776	0.838509
	RPE-1 RAD52WT	siINCENP	3000	0	0	0		0	0	0
	RPE-1 RAD52KO	siCTRL	100	35	31	35	0.336667	1.0396	0.920792	1.0396
	RPE-1 RAD52KO	siGLE1	300	33	40	39		0.326733	0.39604	0.386139
	RPE-1 RAD52KO	siINCENP	1000	0	1	1		0	0.0029703	0.0029703
5	RPE-1 RAD52WT	siCTRL	100	41	45	48	0.446667	0.91791	1.00746	1.07463
	RPE-1 RAD52WT	siNDE1	3000	1	0	1		0.000746269	0	0.000746269
	RPE-1 RAD52WT	siPOLR2C	3000	0	2	1		0	0.00149254	0.000746269
	RPE-1 RAD52WT	siRPA1	3000	0	0	0		0	0	0
	RPE-1 RAD52WT	siRPS27A	3000	0	0	0		0	0	0
	RPE-1 RAD52KO	siCTRL	100	22	29	27	0.26	0.846154	1.11538	1.03846
	RPE-1 RAD52KO	siNDE1	3000	1	0	1		0.00128205	0	0.00128205
	RPE-1 RAD52KO	siPOLR2C	3000	1	0	1		0.00128205	0	0.00128205
	RPE-1 RAD52KO	siRPA1	3000	0	0	0		0	0	0
	RPE-1 RAD52KO	siRPS27A	3000	0	0	0		0	0	0
6	RPE-1 RAD52WT	siCTRL	100	66	71	63	0.666667	0.99	1.065	0.945
	RPE-1 RAD52WT	siUSP1	100	43	44	38		0.645	0.66	0.57
	RPE-1 RAD52WT	siXRN2	300	58	49	54		0.29	0.245	0.27
	RPE-1 RAD52KO	siCTRL	100	33	34	40	0.356667	0.925234	0.953271	1.1215
	RPE-1 RAD52KO	siUSP1	300	43	48	44		0.401869	0.448598	0.411215
	RPE-1 RAD52KO	siXRN2	1000	46	42	39		0.128972	0.117757	0.109346
7	RPE-1 RAD52WT	siCTRL	100	48	44	40	0.44	1.09091	1	0.909091
	RPE-1 RAD52WT	siCDC6	1000	27	26	27		0.0613636	0.0590909	0.0613636
	RPE-1 RAD52WT	siDHX9	100	22	31	23		0.5	0.704545	0.522727
	RPE-1 RAD52WT	siDYNC1H1	300	21	30	23		0.159091	0.227273	0.174242
	RPE-1 RAD52WT	siERCC4	100	36	27	32		0.818182	0.613636	0.727273
	RPE-1 RAD52WT	siERCC6L	100	44	43	38		1	0.977273	0.863636
	RPE-1 RAD52KO	siCTRL	100	31	21	27	0.263333	1.17722	0.797468	1.02532
	RPE-1 RAD52KO	siCDC6	3000	1	3	1		0.00126582	0.00379747	0.00126582
	RPE-1 RAD52KO	siDHX9	300	20	23	24		0.253165	0.291139	0.303797
	RPE-1 RAD52KO	siDYNC1H1	300	25	20	18		0.316456	0.253165	0.227848
	RPE-1 RAD52KO	siERCC4	100	24	23	25		0.911392	0.873418	0.949367
	RPE-1 RAD52KO	siERCC6L	300	35	32	39		0.443038	0.405063	0.493671
8	RPE-1 RAD52WT	siCTRL	100	44	50	58	0.506667	0.868421	0.986842	1.14474
	RPE-1 RAD52WT	siGLE1	100	44	44	39		0.868421	0.868421	0.769737
	RPE-1 RAD52WT	siUSP1	100	53	48	43		1.04605	0.947368	0.848684
	RPE-1 RAD52WT	siXRN2	100	45	43	34		0.888158	0.848684	0.671053
	RPE-1 RAD52KO	siCTRL	100	22	13	24	0.196667	1.11864	0.661017	1.22034
	RPE-1 RAD52KO	siGLE1	1000	23	27	28		0.116949	0.137288	0.142373
	RPE-1 RAD52KO	siUSP1	300	33	18	25		0.559322	0.305085	0.423729
	RPE-1 RAD52KO	siXRN2	300	23	19	29		0.389831	0.322034	0.491525
9	RPE-1 RAD52WT	siCTRL DMSO	100	36	40	36	0.373333	0.964286	1.07143	0.964286
	RPE-1 RAD52WT	siCTRL 50nM ICRF193	300	70	68	79		0.625	0.607143	0.705357
	RPE-1 RAD52WT	siCTRL200nM ICRF193	100	25	33	29		0.669643	0.883929	0.776786
	RPE-1 RAD52WT	siPICH DMSO	100	28	29	33		0.75	0.776786	0.883929
	RPE-1 RAD52WT	siPICH 50nM ICRF193	300	36	33	38		0.321429	0.294643	0.339286
	RPE-1 RAD52WT	siPICH 200nM ICRF193	1000	44	49	48		0.117857	0.13125	0.128571
	RPE-1 RAD52KO	siCTRL DMSO	100	34	31	30	0.316667	1.07368	0.978947	0.947368
	RPE-1 RAD52KO	siCTRL 50nM ICRF193	100	34	32	32		1.07368	1.01053	1.01053
	RPE-1 RAD52KO	siCTRL 200nM ICRF193	100	30	20	26		0.947368	0.631579	0.821053
	RPE-1 RAD52KO	siPICH DMSO	300	38	35	37		0.4	0.368421	0.389474
	RPE-1 RAD52KO	siPICH 50nM ICRF193	300	22	24	24		0.231579	0.252632	0.252632
	RPE-1 RAD52KO	siPICH 200nM ICRF193	1000	25	29	27		0.0789474	0.0915789	0.0852632
10	RPE-1 RAD52WT	siCTRL DMSO	100	55	59	50	0.546667	1.0061	1.07927	0.914634
	RPE-1 RAD52WT	siCTRL 50nM ICRF193	100	59	60	61		1.07927	1.09756	1.11585
	RPE-1 RAD52WT	siCTRL200nM ICRF193	100	39	51	42		0.713415	0.932927	0.768293
	RPE-1 RAD52WT	siPICH DMSO	100	47	50	56		0.859756	0.914634	1.02439
	RPE-1 RAD52WT	siPICH 50nM ICRF193	300	60	56	52		0.365854	0.341463	0.317073
	RPE-1 RAD52WT	siPICH 200nM ICRF193	300	33	31	33		0.20122	0.189024	0.20122
	RPE-1 RAD52KO	siCTRL DMSO	100	28	20	26	0.246667	1.13514	0.810811	1.05405
	RPE-1 RAD52KO	siCTRL 50nM ICRF193	100	33	30	34		1.33784	1.21622	1.37838
	RPE-1 RAD52KO	siCTRL 200nM ICRF193	300	40	29	31		0.540541	0.391892	0.418919
	RPE-1 RAD52KO	siPICH DMSO	1000	34	42	37		0.137838	0.17027	0.15
	RPE-1 RAD52KO	siPICH 50nM ICRF193	1000	22	26	30		0.0891892	0.105405	0.121622
	RPE-1 RAD52KO	siPICH 200nM ICRF193	3000	30	34	37		0.0405405	0.0459459	0.05
11	RPE-1 RAD52WT	siCTRL	100	43	41	45	0.43	1	0.953488	1.04651
	RPE-1 RAD52WT	siBRCA2	100	38	39	33		0.883721	0.906977	0.767442
	RPE-1 RAD52KO	siCTRL	100	29	40	36	0.35	0.828571	1.14286	1.02857
	RPE-1 RAD52KO	siBRCA2	100	17	21	27		0.485714	0.6	0.771429
12	RPE-1 RAD52WT	siCTRL	100	50	44	55	0.496667	1.00671	0.885906	1.10738
	RPE-1 RAD52WT	siBRCA2	100	48	49	49		0.966443	0.986577	0.986577
	RPE-1 RAD52KO	siCTRL	100	53	42	51	0.486667	1.08904	0.863014	1.04795
	RPE-1 RAD52KO	siBRCA2	100	26	29	32		0.534247	0.59589	0.657534
13	RPE-1 RAD52WT	siCTRL DMSO	100	45	39	48	0.44	1.02273	0.886364	1.09091
	RPE-1 RAD52WT	siCTRL 1μM RO3306	100	43	46	38		0.977273	1.04545	0.863636
	RPE-1 RAD52WT	siCTRL 3μM RO3306	300	43	46	40		0.325758	0.348485	0.30303
	RPE-1 RAD52WT	siERCC6L DMSO	100	43	35	46		0.977273	0.795455	1.04545
	RPE-1 RAD52WT	siERCC6L 1μM RO3306	100	23	25	30		0.522727	0.568182	0.681818
	RPE-1 RAD52WT	siERCC6L 3μM RO3306	1000	58	67	60		0.131818	0.152273	0.136364
	RPE-1 RAD52KO	siCTRL DMSO	100	20	24	23	0.223333	0.895522	1.07463	1.02985
	RPE-1 RAD52KO	siCTRL 1μM RO3306	300	43	45	42		0.641791	0.671642	0.626866
	RPE-1 RAD52KO	siCTRL 3μM RO3306	1000	24	26	32		0.107463	0.116418	0.143284
	RPE-1 RAD52KO	siERCC6L DMSO	300	28	32	29		0.41791	0.477612	0.432836
	RPE-1 RAD52KO	siERCC6L 1μM RO3306	300	21	26	23		0.313433	0.38806	0.343284
	RPE-1 RAD52KO	siERCC6L 3μM RO3306	3000	18	20	23		0.0268657	0.0298507	0.0343284
14	RPE-1 RAD52WT	siCTRL DMSO	100	68	65	70	0.676667	1.00493	0.960591	1.03448
	RPE-1 RAD52WT	siCTRL 1μM RO3306	100	58	62	65		0.857143	0.916256	0.960591
	RPE-1 RAD52WT	siCTRL 3μM RO3306	100	35	29	36		0.517241	0.428571	0.53202
	RPE-1 RAD52WT	siERCC6L DMSO	100	58	55	62		0.857143	0.812808	0.916256
	RPE-1 RAD52WT	siERCC6L 1μM RO3306	100	52	58	51		0.768473	0.857143	0.753695
	RPE-1 RAD52WT	siERCC6L 3μM RO3306	300	43	49	40		0.211823	0.241379	0.197044
	RPE-1 RAD52KO	siCTRL DMSO	100	18	14	24	0.186667	0.964286	0.75	1.28571
	RPE-1 RAD52KO	siCTRL 1μM RO3306	100	22	18	12		1.17857	0.964286	0.642857
	RPE-1 RAD52KO	siCTRL 3μM RO3306	1000	40	36	34		0.214286	0.192857	0.182143
	RPE-1 RAD52KO	siERCC6L DMSO	300	34	34	42		0.607143	0.607143	0.75
	RPE-1 RAD52KO	siERCC6L 1μM RO3306	300	29	26	34		0.517857	0.464286	0.607143
	RPE-1 RAD52KO	siERCC6L 3μM RO3306	1000	21	22	24		0.1125	0.117857	0.128571
15	U2OS RAD52WT	siCTRL	100	40	45	44	0.43	0.930233	1.04651	1.02326
	U2OS RAD52WT	siERCC6L	300	88	74	78		0.682171	0.573643	0.604651
	U2OS RAD52KO	siCTRL	100	23	28	26	0.256667	0.896104	1.09091	1.01299
	U2OS RAD52KO	siERCC6L	300	20	25	29		0.25974	0.324675	0.376623
16	U2OS RAD52WT	siCTRL	300	30	33	43	0.117778	0.849057	0.933962	1.21698
	U2OS RAD52WT	siERCC6L	300	22	32	25		0.622642	0.90566	0.707547
	U2OS RAD52KO	siCTRL	1000	70	64	73	0.069	1.01449	0.927536	1.05797
	U2OS RAD52KO	siERCC6L	1000	40	28	37		0.57971	0.405797	0.536232
17	RPE-1 RAD52WT	sgCTRL	100	41	31	41	0.376667	1.0885	0.823009	1.0885
	RPE-1 RAD52WT	sgERCC6L	100	24	23	30		0.637168	0.610619	0.79646
	RPE-1 RAD52KO	sgCTRL	100	58	44	49	0.503333	1.15232	0.874172	0.97351
	RPE-1 RAD52KO	sgERCC6L	300	35	21	28		0.231788	0.139073	0.18543
18	RPE-1 RAD52WT	sgCTRL	100	31	31	33	0.316667	0.978947	0.978947	1.04211
	RPE-1 RAD52WT	sgERCC6L	300	25	21	25		0.263158	0.221053	0.263158
	RPE-1 RAD52KO	sgCTRL	100	50	55	70	0.583333	0.857143	0.942857	1.2
	RPE-1 RAD52KO	sgERCC6L	300	41	30	29		0.234286	0.171429	0.165714
